# Supplementary material for: Systems biology approach reveals a common molecular basis for COVID-19 and non-alcoholic fatty liver disease (NAFLD)
Source: Eur J Med Res. 2022 Nov 15;27:251. doi: 10.1186/s40001-022-00865-y (PMC9664052; doi:10.1186/s40001-022-00865-y)
Supplement: Supplementary file 2 — Additional file 2: Table S1. Differentially expressed genes for COVID-19. [file 40001_2022_865_MOESM2_ESM.xlsx]

## Sheet: Sheet1
Table S1. Differentially expressed genes for COVID-19.
Gene	Base mean value	Log2 fold change	Log2 fold change standard error	Stat	P value	Adjusted P value
WASH7P	32.4787	-1.2178	0.344196	-3.53812	0.000402992	0.00549925
LINC00115	25.484	2.46641	0.487229	5.06212	4.14613e-07	2.5928e-05
ISG15	460.585	2.10194	0.539017	3.89958	9.636e-05	0.00192526
C1orf159	107.981	-1.01058	0.285215	-3.54321	0.000395288	0.00542676
AURKAIP1	665.764	-1.19395	0.252003	-4.73786	2.15983e-06	0.000108566
PER3	92.8778	1.14906	0.359087	3.19997	0.00137444	0.0135013
TNFRSF9	96.7599	2.19338	0.547175	4.00855	6.10916e-05	0.00137253
CTNNBIP1	168.743	-1.04048	0.358633	-2.90125	0.00371682	0.0272819
RBP7	24.0572	1.17268	0.445802	2.6305	0.00852596	0.0495886
SRM	442.883	-1.16106	0.304972	-3.80709	0.000140612	0.00255255
TNFRSF1B	44.0623	4.19917	0.718419	5.84502	5.06504e-09	7.18332e-07
PADI4	31.9125	7.05871	1.42871	4.94062	7.78734e-07	4.48167e-05
RAP1GAP	341.103	-1.31016	0.390034	-3.35909	0.000781996	0.00884507
ZNF436	267.847	1.6008	0.324199	4.9377	7.90494e-07	4.53293e-05
ZNF593	189.379	-1.21636	0.298086	-4.08056	4.49266e-05	0.0011081
MAP3K6	194.915	-1.27633	0.385801	-3.30825	0.000938798	0.0100688
GPR3	24.5468	1.04748	0.385046	2.7204	0.00652026	0.0410674
IFI6	754.683	1.87068	0.540583	3.46048	0.00053921	0.00681531
THEMIS2	93.2926	1.78943	0.592364	3.02083	0.00252079	0.0208591
RAB42	4.17631	1.25873	0.449096	2.8028	0.00506611	0.0342718
RNU11	24.0541	3.76242	0.985837	3.81647	0.000135372	0.00247724
RNF19B	478.809	1.62777	0.280835	5.79616	6.78495e-09	9.29071e-07
ZC3H12A	1039.44	1.74213	0.309445	5.62986	1.80354e-08	2.04214e-06
SNIP1	221.964	1.31478	0.24827	5.29576	1.18525e-07	9.32004e-06
RLF	504.641	2.03423	0.365352	5.56785	2.57896e-08	2.65617e-06
COL9A2	23.765	1.81352	0.55961	3.24069	0.00119242	0.0120257
HIVEP3	59.3547	1.16804	0.38322	3.04796	0.00230403	0.0194896
TIE1	37.1401	8.9479	2.803	3.19226	0.00141165	0.0137646
SNORD46	2.60699	1.31731	0.494978	2.66136	0.00778255	0.0463858
MYSM1	270.53	1.16301	0.243465	4.77691	1.78012e-06	9.30114e-05
JUN	2272.59	1.0789	0.353977	3.04792	0.00230429	0.0194896
PDE4B	534.957	1.53823	0.560969	2.74209	0.00610494	0.0392118
MIER1	515.408	1.98054	0.293034	6.75874	1.39194e-11	4.17161e-09
CTH	55.4841	1.31903	0.363086	3.63283	0.000280333	0.00419285
NEXN	137.272	1.17136	0.405607	2.88791	0.00387812	0.028231
IFI44L	335.923	5.08539	0.961986	5.28635	1.2478e-07	9.66669e-06
IFI44	544.595	3.61103	0.808311	4.46737	7.91855e-06	0.000300187
BCL10	312.685	1.34633	0.308973	4.35744	1.3159e-05	0.000448535
CYR61	1678.63	1.00891	0.366025	2.75639	0.00584441	0.0380461
GTF2B	393.341	1.19686	0.261654	4.57422	4.77996e-06	0.000197391
GBP3	665.333	2.61628	0.512504	5.10489	3.30993e-07	2.17251e-05
GBP1	394.655	3.44248	0.500396	6.8795	6.00611e-12	2.07394e-09
GBP2	404.4	1.88933	0.536412	3.52217	0.000428032	0.00574713
GBP4	94.3187	4.42876	0.775209	5.71298	1.11013e-08	1.41066e-06
GBP5	135.275	6.25854	0.843108	7.42318	1.1434e-13	6.98528e-11
VCAM1	21.1115	3.7554	0.839527	4.47323	7.70466e-06	0.000296322
S1PR1	56.113	4.61567	0.927474	4.9766	6.47113e-07	3.79837e-05
SCARNA2	8.8301	2.49034	0.727669	3.42235	0.000620831	0.00752856
NBPF10	143.087	1.02186	0.356473	2.86658	0.00414936	0.0296351
ITGA10	22.1225	-1.16642	0.425651	-2.74031	0.00613815	0.0393535
HIST2H2BF	19.8748	2.50092	0.543101	4.60489	4.12687e-06	0.000180086
HIST2H2BC	8.25785	2.7003	0.523918	5.15405	2.54923e-07	1.78378e-05
HIST2H2BE	445.97	3.38321	0.423586	7.98705	1.38202e-15	1.372e-12
ANXA9	62.4828	-1.16306	0.372824	-3.1196	0.00181095	0.0164843
SELENBP1	142.024	-1.70269	0.4001	-4.25565	2.08443e-05	0.000630648
S100A16	3418.75	-1.07672	0.317649	-3.38964	0.000699833	0.00816163
S100A13	600.244	-1.03286	0.251473	-4.10722	4.00445e-05	0.00101608
SLC27A3	55.6514	-1.53607	0.395049	-3.8883	0.000100949	0.00198873
EFNA3	98.7272	1.06102	0.324388	3.27084	0.00107228	0.0111176
EFNA1	1112.51	2.10546	0.350614	6.00508	1.91243e-09	3.06839e-07
DPM3	116.627	-1.07614	0.284455	-3.78317	0.000154846	0.00272378
ASH1L-AS1	27.8462	1.38766	0.385154	3.60288	0.000314706	0.00458184
RIT1	502.585	1.16926	0.279542	4.18278	2.87964e-05	0.000810946
SLAMF8	11.9115	3.28682	1.08545	3.02807	0.00246119	0.0204678
NHLH1	9.63638	1.39217	0.383412	3.63101	0.000282319	0.00421858
SLAMF7	128.606	2.21096	0.709434	3.11651	0.00183006	0.0166012
ADAMTS4	117.248	10.3152	1.58201	6.52034	7.01467e-11	1.59173e-08
FCGR2A	108.704	8.00288	0.972229	8.23148	1.8492e-16	2.44773e-13
FCGR3A	52.4918	8.07129	2.97268	2.71516	0.00662441	0.041426
FCGR3B	73.8781	8.88292	2.97413	2.98672	0.00281985	0.0225277
SELE	72.0694	3.65273	1.11721	3.26952	0.00107731	0.0111407
PRRX1	16.3609	4.28126	0.918112	4.66311	3.11465e-06	0.000145509
SNORD81	6.85082	2.16006	0.676329	3.1938	0.00140412	0.013736
SERPINC1	3.4186	2.87705	0.802677	3.58432	0.000337955	0.004858
RABGAP1L	342.646	1.2962	0.352963	3.67234	0.000240338	0.00377973
ABL2	598.91	1.06334	0.23538	4.51753	6.25652e-06	0.000249695
CEP350	513.147	1.01656	0.227281	4.47269	7.72433e-06	0.000296361
IER5	1102.19	1.41887	0.30809	4.60539	4.11694e-06	0.000180086
RGS16	15.1519	1.62989	0.440893	3.6968	0.000218336	0.00354606
FAM129A	222.446	1.41994	0.507871	2.79587	0.00517599	0.0347781
PTGS2	1981.53	1.57754	0.402304	3.92127	8.80825e-05	0.0018104
KCNT2	14.0543	1.94814	0.622476	3.12967	0.00175004	0.0160959
PTPRC	49.9683	7.66975	2.00535	3.82465	0.000130961	0.00242445
ZNF281	765.635	1.32669	0.361131	3.6737	0.000239064	0.00376688
TNNI1	3.60066	-3.06965	1.04321	-2.94249	0.00325586	0.0250254
PPFIA4	94.6357	1.35299	0.495655	2.7297	0.00633928	0.0403903
PPP1R15B	920.213	1.38621	0.247587	5.59886	2.15762e-08	2.31565e-06
MDM4	243.476	1.06884	0.228586	4.67589	2.92683e-06	0.000138424
NUAK2	692.188	1.06767	0.307818	3.46851	0.000523361	0.00666111
CTSE	258.034	5.14589	1.89315	2.71817	0.0065645	0.0411811
YOD1	555.383	1.98563	0.40435	4.91067	9.07639e-07	5.14891e-05
CD55	1285.11	1.97594	0.390765	5.05659	4.26817e-07	2.64211e-05
SLC30A1	256.425	1.33784	0.357538	3.74181	0.000182699	0.00310042
ATF3	851.647	1.60091	0.603612	2.65222	0.0079965	0.0474473
PROX1	11.2878	2.36489	0.588342	4.01958	5.83019e-05	0.00132485
EPHX1	1364.77	-1.36906	0.326175	-4.19734	2.70074e-05	0.000774405
WNT9A	25.3234	-1.31854	0.405997	-3.24765	0.00116362	0.0118202
MRPL55	256.892	-1.06011	0.291583	-3.6357	0.000277228	0.00415816
HIST3H2BB	4.64234	2.5888	0.611799	4.23146	2.32176e-05	0.000686756
ARID4B	688.036	1.45412	0.264426	5.49916	3.81615e-08	3.69608e-06
NID1	178.247	1.78222	0.448588	3.97294	7.09899e-05	0.00152999
ACTN2	4.62931	4.85311	1.04238	4.65578	3.22758e-06	0.000148918
KMO	29.4709	1.9803	0.53813	3.67997	0.00023326	0.0037051
ZNF669	40.1525	1.07785	0.237123	4.54553	5.47973e-06	0.00022318
NLRP3	2.69597	3.72453	0.855321	4.35454	1.33346e-05	0.000452578
IL15RA	105.919	1.83103	0.492305	3.7193	0.000199779	0.00330742
LOC399715	20.8843	2.37516	0.565195	4.20237	2.64136e-05	0.000761441
ARL5B	434.562	2.68014	0.384294	6.97417	3.07674e-12	1.16359e-09
OTUD1	100.769	1.50151	0.291708	5.14731	2.64249e-07	1.84093e-05
MAP3K8	441.493	1.23292	0.362608	3.40014	0.000673515	0.00798065
ZEB1-AS1	50.3756	1.35817	0.296357	4.58288	4.58609e-06	0.000192204
EPC1	325.841	1.17298	0.244644	4.79463	1.62976e-06	8.60036e-05
CXCL12	3.53695	-3.48001	1.30124	-2.67439	0.0074866	0.045147
ANXA8	29.1364	-24.2693	2.99018	-8.11633	4.80488e-16	5.08805e-13
ANXA8L1	45.4674	-24.5525	2.99009	-8.21131	2.18795e-16	2.67334e-13
IPMK	146.676	1.01188	0.31513	3.21098	0.00132281	0.0130913
ZSWIM8-AS1	14.0584	1.27039	0.458754	2.76922	0.00561907	0.036912
COMTD1	216.479	-1.0936	0.340375	-3.21292	0.00131394	0.0130306
MMRN2	48.6972	2.69077	0.835652	3.21997	0.00128206	0.0127435
CFL1P1	8.30214	2.04388	0.610335	3.34878	0.000811671	0.00909851
ACTA2	336.93	1.28658	0.471576	2.72825	0.00636718	0.0404869
FAS-AS1	4.874	4.3702	1.30504	3.3487	0.000811927	0.00909851
CH25H	22.3907	3.02518	1.12104	2.69853	0.00696458	0.0429446
IFIT2	2458.49	5.64727	0.591529	9.5469	1.33635e-21	5.30663e-18
IFIT3	2486.2	5.70367	0.556613	10.2471	1.21932e-24	9.68382e-21
IFIT1	2048.19	5.516	0.551202	10.0072	1.41658e-23	7.50032e-20
IFIT5	465.604	2.37087	0.316972	7.47974	7.44676e-14	4.92851e-11
BTAF1	666.118	1.0813	0.26153	4.13452	3.55701e-05	0.000929269
PIK3AP1	209.056	3.68042	0.666078	5.52551	3.28536e-08	3.22127e-06
HOGA1	49.9208	-1.06626	0.383104	-2.78322	0.00538225	0.0357556
CPN1	4.91851	-2.69141	0.943584	-2.85233	0.00434006	0.0305981
SNORA12	1.74856	1.69891	0.627457	2.70762	0.00677677	0.042163
NFKB2	1408.66	1.08331	0.242107	4.47451	7.6588e-06	0.000295273
SMNDC1	442.918	1.26796	0.237735	5.33353	9.63242e-08	8.01054e-06
HABP2	23.4057	-2.2983	0.73087	-3.14461	0.00166306	0.0154751
IKZF5	149.592	1.14224	0.249702	4.57443	4.77511e-06	0.000197391
C10orf91	22.7815	-2.17573	0.589273	-3.69223	0.000222296	0.00358837
IFITM1	105.724	2.86029	0.614372	4.65563	3.22991e-06	0.000148918
PKP3	789.454	-1.03433	0.343921	-3.00746	0.00263445	0.0215588
IRF7	326.633	2.97944	0.477862	6.23492	4.52003e-10	8.06698e-08
CDHR5	13.9485	2.43185	0.827085	2.94027	0.00327926	0.0251511
SNORA52	9.64723	1.29268	0.470125	2.74966	0.0059658	0.0385207
TSPAN4	723.355	-1.04063	0.306987	-3.38982	0.000699385	0.00816163
DUSP8	269.682	3.21859	0.449553	7.15953	8.09553e-13	3.67398e-10
SLC22A18AS	36.1284	-1.59248	0.437172	-3.64268	0.000269811	0.00409721
TRIM21	442.704	1.5805	0.266925	5.92114	3.19727e-09	4.83671e-07
HBB	8.02676	-7.59033	2.24468	-3.38147	0.00072098	0.00832876
TRIM5	415.864	1.15025	0.21331	5.39237	6.95352e-08	6.27555e-06
TRIM22	703.076	2.95672	0.661685	4.46846	7.87837e-06	0.000299378
DCHS1	7.25642	1.11671	0.354849	3.14701	0.00164949	0.0153939
SCUBE2	16.1606	2.5647	0.672271	3.81499	0.00013619	0.00248649
LOC644656	65.2235	2.06844	0.44672	4.63028	3.65167e-06	0.00016202
WEE1	392.547	1.08307	0.322094	3.3626	0.000772118	0.00877209
ADM	1399.18	1.58998	0.411111	3.86753	0.000109942	0.00212977
SNORD97	7.07235	1.8306	0.485214	3.77277	0.000161444	0.00282495
SAA4	1.98183	2.93845	0.920377	3.19266	0.00140969	0.0137544
SAA2	91.9637	2.62196	0.649394	4.03755	5.4013e-05	0.00127103
SAA1	400.47	1.96195	0.737453	2.66044	0.00780377	0.0464948
LOC100126784	4.76776	1.89674	0.481891	3.93604	8.28376e-05	0.00172186
LMO2	33.641	2.34349	0.623567	3.7582	0.000171141	0.00296445
ABTB2	501.63	1.15271	0.319718	3.60539	0.000311687	0.00455459
C11orf96	109.953	6.27996	0.697685	9.00114	2.23377e-19	4.98973e-16
UBE2L6	946.922	2.41133	0.353753	6.81643	9.33283e-12	2.90672e-09
MS4A4A	21.8215	7.41074	2.41986	3.06246	0.00219523	0.018838
MS4A7	33.8932	8.70008	2.97906	2.92041	0.0034957	0.0262037
SLC15A3	17.1903	3.4784	0.701624	4.95765	7.13523e-07	4.13635e-05
BEST1	26.927	2.30673	0.556046	4.14844	3.34744e-05	0.000886179
SNHG1	1082.65	1.25906	0.256921	4.90056	9.55661e-07	5.38383e-05
HRASLS2	29.2114	1.52524	0.549664	2.77486	0.00552258	0.0365503
FERMT3	53.0096	1.36658	0.504917	2.70654	0.00679878	0.0422173
PYGM	10.6318	1.71177	0.45038	3.80073	0.000144271	0.00259525
BATF2	108.068	2.88701	0.567763	5.08489	3.67848e-07	2.34655e-05
ARL2	308.089	-1.28457	0.339376	-3.7851	0.000153646	0.00270998
SAC3D1	192.05	-1.02099	0.339854	-3.00421	0.00266272	0.0217119
TM7SF2	220.386	-1.16665	0.296496	-3.9348	8.32661e-05	0.00172663
CCDC85B	423.683	-1.04698	0.380141	-2.75418	0.00588397	0.0381473
ZDHHC24	145.118	-1.06701	0.31034	-3.4382	0.000585592	0.00721609
RHOD	399.213	-1.15802	0.439801	-2.63306	0.00846202	0.049325
PTPRCAP	11.4108	-1.72409	0.542677	-3.177	0.00148805	0.0142862
NUDT8	56.2082	-1.1857	0.376995	-3.14514	0.00166006	0.0154563
NDUFS8	816.769	-1.08363	0.277584	-3.90379	9.46974e-05	0.00190161
FGF19	5.38005	2.83526	0.745304	3.80416	0.000142283	0.002577
IL18BP	144.759	1.22041	0.380404	3.2082	0.00133568	0.0132022
LRRC32	31.9457	2.99701	0.640807	4.67693	2.91199e-06	0.000138424
PCF11	753.426	1.44413	0.274908	5.25313	1.49538e-07	1.10477e-05
CCDC81	6.53716	1.96358	0.469899	4.17873	2.93147e-05	0.000817376
SNORA8	32.7814	1.01816	0.340709	2.98836	0.00280482	0.0224895
SNORD5	8.58308	1.19403	0.452526	2.63859	0.00832516	0.0487599
ANKRD49	126.082	1.24245	0.236489	5.25373	1.49046e-07	1.10477e-05
BIRC3	1181.18	1.55407	0.422645	3.67701	0.000235983	0.00372823
MMP8	33.9351	8.35285	2.97807	2.80479	0.00503498	0.0341121
CASP4	630.362	1.32497	0.491719	2.69456	0.0070481	0.0433645
CASP5	40.315	7.18234	2.14012	3.35605	0.000790647	0.00891948
ZC3H12C	195.249	1.2919	0.233354	5.53622	3.09073e-08	3.08762e-06
POU2AF1	33.8514	4.74236	1.52993	3.09972	0.00193707	0.0172953
IL10RA	22.5084	4.08415	0.714457	5.71644	1.08781e-08	1.39345e-06
H2AFX	585.954	-1.56772	0.409744	-3.82609	0.000130195	0.00241591
CCDC153	4.83584	-1.16425	0.439405	-2.64961	0.00805841	0.0477433
THY1	73.569	2.32304	0.794618	2.92346	0.00346162	0.0260349
NRGN	37.3818	-1.91425	0.464772	-4.1187	3.81017e-05	0.000974568
ROBO4	7.87423	5.31821	1.15789	4.593	4.36925e-06	0.000186562
SLC6A12	5.14766	1.79205	0.468276	3.8269	0.000129765	0.00241103
SLC6A13	4.3171	1.43994	0.478744	3.00774	0.00263201	0.0215588
C12orf57	704.368	-1.2381	0.336113	-3.68358	0.000229982	0.00366796
C1S	1129.78	1.32787	0.473896	2.80202	0.00507843	0.0343112
C3AR1	50.2352	7.08253	1.06637	6.64174	3.09991e-11	8.07197e-09
NECAP1	308.836	1.02337	0.235326	4.34872	1.36935e-05	0.000460886
CLEC4A	35.1711	4.79225	0.80852	5.92719	3.08162e-09	4.70658e-07
CLEC4D	49.4269	8.02661	2.97305	2.69979	0.00693824	0.0428321
CLEC2B	106.98	1.74368	0.56117	3.10722	0.00188855	0.0169959
CLEC1A	27.745	8.666	2.9795	2.90854	0.00363119	0.0269396
CLEC7A	49.988	5.32595	1.53303	3.47414	0.000512501	0.00655577
OLR1	356.657	6.4125	0.73292	8.74926	2.14758e-18	3.79024e-15
TMEM52B	3.6943	3.40245	0.765959	4.44209	8.90905e-06	0.000328333
ETV6	353.844	1.03138	0.283071	3.64355	0.000268905	0.00408736
BCL2L14	18.7465	3.13159	1.11027	2.82058	0.00479368	0.0328454
CDKN1B	493.328	1.26756	0.310039	4.08841	4.34348e-05	0.00108371
PLBD1	168.531	3.32101	0.57157	5.81032	6.23521e-09	8.61218e-07
AEBP2	294.277	1.13552	0.224558	5.05668	4.26615e-07	2.64211e-05
BHLHE41	143.495	3.08145	0.529079	5.82417	5.7398e-09	7.99746e-07
YAF2	141.004	1.05656	0.268335	3.93746	8.23483e-05	0.00171882
COL2A1	7.12775	5.50352	1.08845	5.05629	4.27488e-07	2.64211e-05
ZNF641	159.821	1.03076	0.200559	5.13941	2.75599e-07	1.89507e-05
CCNT1	569.054	1.36375	0.291858	4.67265	2.97341e-06	0.000140147
LOC100335030	4.37276	1.49771	0.54871	2.72952	0.00634268	0.0403958
BIN2	38.3468	5.16806	0.987765	5.23208	1.67617e-07	1.23261e-05
KRT4	221.443	-2.4683	0.72278	-3.41501	0.000637796	0.00765514
KRT78	18.9664	-3.61769	1.01292	-3.57155	0.00035487	0.00503282
IGFBP6	691.92	-1.11261	0.308327	-3.60853	0.000307941	0.00451647
NFE2	7.81774	2.22197	0.61959	3.58619	0.00033554	0.00483201
GPR84	114.657	9.15366	1.33553	6.85394	7.18409e-12	2.32882e-09
MMP19	48.2608	5.05375	0.806166	6.26886	3.63695e-10	6.64015e-08
IL23A	31.2371	2.85764	0.394011	7.25268	4.08619e-13	2.02828e-10
STAT2	768.871	1.68891	0.28566	5.91231	3.37336e-09	5.00771e-07
HSD17B6	8.23546	-1.31789	0.413488	-3.18726	0.00143627	0.0139277
MYO1A	8.85839	-2.07737	0.586358	-3.54284	0.000395846	0.00542972
INHBE	12.9941	2.11917	0.645628	3.28234	0.0010295	0.010801
DDIT3	410.531	1.97402	0.364611	5.41405	6.16165e-08	5.72349e-06
USP15	813.414	1.59099	0.283057	5.62073	1.90155e-08	2.09404e-06
IRAK3	89.1227	2.94352	0.765321	3.84613	0.00012	0.00228546
MDM2	1730.42	1.11084	0.411239	2.70119	0.00690919	0.042686
FRS2	408.08	2.12708	0.305351	6.96599	3.26093e-12	1.20457e-09
NAV3	187.819	1.21671	0.35341	3.44277	0.000575791	0.0071174
C12orf50	3.40521	4.98726	1.22731	4.06356	4.83302e-05	0.00116846
BTG1	1626.55	1.28639	0.25507	5.04329	4.57599e-07	2.80637e-05
PLEKHG7	3.5226	2.69362	1.00327	2.68485	0.00725634	0.0441366
FGD6	869.379	1.03351	0.232361	4.44786	8.67307e-06	0.00032311
MIR3685	8.45425	3.40286	0.788608	4.31502	1.59588e-05	0.00051627
SNORA53	4.72397	1.871	0.563362	3.32113	0.00089653	0.00976044
SLC17A8	4.13853	3.96701	1.2487	3.17691	0.00148852	0.0142862
ALDH1L2	111.996	1.50423	0.361777	4.15789	3.21204e-05	0.000864745
TCP11L2	58.3015	1.0382	0.223419	4.64689	3.36978e-06	0.00015293
MMAB	352.191	-1.02635	0.268615	-3.8209	0.000132963	0.00244726
MVK	308.034	-1.20302	0.292433	-4.11384	3.89134e-05	0.000992136
PPTC7	279.598	1.20062	0.282926	4.24359	2.19973e-05	0.000655545
OAS1	1668.18	3.40593	0.450693	7.55709	4.12186e-14	2.84659e-11
OAS3	3210.24	3.22999	0.412781	7.82494	5.07898e-15	4.48192e-12
OAS2	600.093	3.89093	0.730344	5.32753	9.95592e-08	8.19377e-06
MAP1LC3B2	5.15688	1.56298	0.421026	3.71232	0.000205364	0.00338382
HRK	1.31637	1.70175	0.636223	2.67477	0.00747794	0.045129
OASL	616.949	4.28308	0.704499	6.07961	1.20478e-09	2.03583e-07
RSRC2	1127.75	1.4519	0.280836	5.16993	2.34177e-07	1.65319e-05
SNORA49	2.21356	2.54588	0.890444	2.85912	0.00424822	0.0301918
NOC4L	268.892	-1.1874	0.28373	-4.18496	2.85215e-05	0.000806114
RNF6	775.171	1.07753	0.320354	3.36355	0.000769462	0.00876139
PAN3-AS1	14.4578	1.40727	0.376733	3.73546	0.000187376	0.00314617
USPL1	285.922	1.34238	0.238866	5.61982	1.91158e-08	2.09404e-06
FREM2	22.3546	5.31063	1.43675	3.69628	0.000218781	0.00354967
EPSTI1	154.295	4.89839	0.912031	5.37085	7.83652e-08	6.91529e-06
SNORA31	23.1628	2.19885	0.599143	3.66999	0.000242559	0.00380336
LPAR6	172.235	1.86232	0.446336	4.17246	3.0133e-05	0.000832405
PHF11	146.679	1.61293	0.379679	4.24814	2.15554e-05	0.000647232
TNFSF13B	49.6958	4.75761	0.823759	5.77548	7.67318e-09	1.04172e-06
TEX29	3.95383	2.90584	0.704847	4.12265	3.74537e-05	0.000965115
RPPH1	283.059	3.77059	0.640039	5.8912	3.83404e-09	5.53635e-07
LINC00641	231.235	1.8022	0.41837	4.30766	1.64989e-05	0.000529432
REM2	12.8023	1.53023	0.440516	3.47371	0.000513311	0.00655948
DHRS2	34.2966	1.19843	0.421867	2.84077	0.00450043	0.031257
DHRS4	167.464	-1.00126	0.25725	-3.89215	9.93579e-05	0.00196538
IRF9	693.397	2.28837	0.359439	6.36652	1.93361e-10	3.83919e-08
NFKBIA	5467.03	2.16288	0.495764	4.36272	1.28456e-05	0.00044069
PNN	2570.45	1.25965	0.317434	3.96823	7.24084e-05	0.00155424
MIA2	46.3499	-2.01812	0.648134	-3.11374	0.00184731	0.0167195
GCH1	286.662	2.70516	0.459331	5.88934	3.87737e-09	5.54849e-07
SOCS4	376.574	1.01783	0.312302	3.25912	0.00111757	0.0114599
SIX4	93.7093	1.22618	0.295273	4.1527	3.28568e-05	0.000877139
HIF1A-AS2	6.10408	4.07033	0.686654	5.92777	3.07067e-09	4.70658e-07
ZBTB1	461.94	1.0286	0.25115	4.09557	4.21138e-05	0.00105844
GPX2	4759.77	-1.35904	0.45045	-3.01706	0.00255239	0.0210609
ADAM20P1	9.39521	2.30786	0.60095	3.84036	0.000122853	0.00231778
FOS	1163.24	-2.05958	0.645959	-3.18841	0.00143059	0.0138981
TGFB3	19.5486	-1.30425	0.41271	-3.16021	0.00157656	0.0148794
ESRRB	6.54975	2.39628	0.641288	3.73667	0.000186476	0.00314102
PPP4R4	62.928	2.10568	0.685366	3.07235	0.00212382	0.0184545
SERPINA10	5.73132	2.50001	0.870212	2.87287	0.0040676	0.029222
SNHG10	130.626	1.52909	0.42204	3.62309	0.000291108	0.0043255
DEGS2	13.5064	-1.97655	0.373958	-5.28549	1.25368e-07	9.66669e-06
MEG9	14.4547	1.53655	0.473026	3.24833	0.00116084	0.0118046
LINC00605	21.9983	2.46691	0.635648	3.88094	0.000104054	0.00204154
SNORA28	6.10358	4.55691	0.797894	5.71117	1.122e-08	1.41443e-06
SIVA1	383.865	-1.14171	0.349027	-3.27111	0.00107125	0.0111145
CRIP2	499.345	-1.31764	0.335189	-3.93104	8.45795e-05	0.00175013
CRIP1	1986.12	-1.56109	0.569163	-2.74278	0.00609221	0.0391459
NBEAP1	6.26742	3.54847	0.791409	4.48373	7.33493e-06	0.000285559
RASGRP1	55.0463	1.86242	0.416771	4.4687	7.86963e-06	0.000299378
GCHFR	49.0897	-1.51128	0.403336	-3.74694	0.000179001	0.00305871
CHAC1	58.3312	1.00021	0.323207	3.09464	0.00197052	0.0175349
TRIM69	5.74047	2.37023	0.654984	3.61876	0.000296022	0.00437397
DUOXA2	4.4413	2.98473	1.0842	2.75294	0.00590632	0.0382766
C15orf48	996.272	2.75063	0.399398	6.88693	5.70104e-12	2.01234e-09
HMGN2P46	9.06115	2.64393	0.657909	4.01868	5.85247e-05	0.00132801
DCAF13P3	2.58844	2.14351	0.55118	3.88895	0.000100677	0.00198652
LDHAL6B	6.0419	2.97009	1.07713	2.75741	0.00582608	0.0379579
SNORD18B	2.1842	1.88307	0.656034	2.87039	0.00409965	0.0293725
HEXA-AS1	8.61458	1.37873	0.426071	3.23591	0.00121255	0.0121977
GOLGA6B	1.46802	3.81149	1.06906	3.56526	0.000363489	0.00510943
PML	674.85	1.65454	0.351446	4.70781	2.50387e-06	0.000122374
GOLGA6C	4.39503	4.2956	1.23374	3.48177	0.000498109	0.00642205
COMMD4	599.872	-1.20943	0.302654	-3.99608	6.43999e-05	0.00143186
NRG4	35.6943	1.83622	0.596271	3.07951	0.00207339	0.0181726
BCL2A1	84.5313	2.02454	0.356651	5.67654	1.3745e-08	1.64944e-06
SCARNA15	9.37509	3.10804	0.754002	4.12206	3.75498e-05	0.000965115
AEN	1200.3	1.37123	0.392015	3.4979	0.00046894	0.00614399
ISG20	297.863	2.10554	0.414665	5.0777	3.82029e-07	2.40799e-05
ACAN	5.7964	3.24368	0.859865	3.77231	0.000161745	0.00282635
CHD2	2175.66	1.71553	0.304798	5.62841	1.81875e-08	2.04214e-06
HSP90B2P	9.06952	1.28405	0.381549	3.36535	0.000764475	0.00873591
PRKXP1	52.2573	1.9418	0.404292	4.80297	1.56328e-06	8.30474e-05
SNRNP25	234.158	-1.12869	0.294234	-3.83603	0.00012504	0.00235323
METRN	361.365	-1.06936	0.400023	-2.67324	0.00751223	0.045249
NME3	246.419	-1.0383	0.345698	-3.00348	0.00266909	0.0217415
NUBP2	383.981	-1.25339	0.308349	-4.06483	4.80674e-05	0.00116662
NPW	6.534	-1.46817	0.508967	-2.88461	0.00391895	0.028424
SLC9A3R2	347.602	-1.39857	0.344445	-4.06037	4.89946e-05	0.00117691
NTHL1	220.918	-1.30554	0.352354	-3.7052	0.000211223	0.00345527
RAB26	62.9594	-1.47034	0.436121	-3.3714	0.00074788	0.00858333
BRICD5	38.8581	-1.20248	0.367836	-3.26907	0.00107901	0.0111436
PGP	543.863	-1.06829	0.317713	-3.36243	0.000772611	0.00877209
MMP25	39.1155	1.56848	0.551699	2.84299	0.00446919	0.0311627
IL32	633.016	1.90157	0.370827	5.12791	2.92975e-07	1.99726e-05
MEFV	3.85323	4.15663	0.893166	4.65381	3.25851e-06	0.000149159
SOCS1	81.5227	3.78258	0.582109	6.49805	8.13654e-11	1.79501e-08
MYH11	93.9543	2.38078	0.862308	2.76094	0.0057635	0.037736
DCUN1D3	197.53	1.79303	0.316711	5.66142	1.5013e-08	1.7796e-06
IGSF6	64.9479	9.32272	2.05226	4.54267	5.55471e-06	0.000225655
RBBP6	1036.28	1.33471	0.256978	5.19389	2.05943e-07	1.48018e-05
APOBR	19.6848	2.03015	0.599609	3.38579	0.000709727	0.00822268
RABEP2	141.128	-1.14335	0.266266	-4.29401	1.75473e-05	0.000551923
KIF22	593.605	-1.05088	0.362092	-2.90225	0.00370493	0.0272323
ZNF764	81.7421	1.02808	0.250829	4.09872	4.15439e-05	0.00104743
BCL7C	233.853	-1.28058	0.336792	-3.80228	0.000143373	0.00259082
CLUHP3	54.2915	1.61178	0.294083	5.4807	4.23635e-08	4.00537e-06
ZNF267	395.471	2.50866	0.361546	6.93869	3.95749e-12	1.42865e-09
MYLK3	4.27406	2.48171	0.592497	4.18855	2.80739e-05	0.000799151
SIAH1	140.795	1.04729	0.320522	3.26744	0.00108523	0.0111934
NKD1	18.1599	-1.38079	0.458997	-3.00828	0.00262731	0.0215448
CYLD	529.485	1.43209	0.339856	4.21381	2.51103e-05	0.000730498
MT1A	91.1199	3.89531	0.772523	5.04233	4.59902e-07	2.80965e-05
NLRC5	163.681	1.39145	0.41706	3.33634	0.00084889	0.00939635
CX3CL1	166.17	3.43392	0.645753	5.31771	1.05084e-07	8.50615e-06
CDH5	25.6902	2.61248	0.879376	2.97084	0.00296989	0.0234185
CDH16	16.4873	-2.81165	0.675818	-4.16036	3.17741e-05	0.000858332
NFAT5	925.588	1.2501	0.28844	4.33401	1.46416e-05	0.000483509
ZNF23	155.208	1.09477	0.231066	4.73791	2.15934e-06	0.000108566
HP	14.509	5.73356	1.08443	5.28716	1.24228e-07	9.66669e-06
MLKL	370.152	1.07381	0.314844	3.41062	0.000648153	0.00772338
SYCE1L	35.3776	-1.14542	0.397582	-2.88098	0.0039644	0.028662
LOC100129617	7.12668	1.23337	0.38963	3.1655	0.00154819	0.014709
DNAAF1	44.4717	5.85932	0.896207	6.53791	6.23839e-11	1.45721e-08
IRF8	8.04091	1.63142	0.608971	2.67898	0.00738476	0.0447715
FOXC2	20.3279	2.0342	0.458518	4.43646	9.14506e-06	0.000334701
MVD	675.672	-1.37424	0.331245	-4.14872	3.34333e-05	0.000886179
ZNF778	73.8405	1.06097	0.245711	4.31795	1.57484e-05	0.000511397
DPEP1	3.73603	-2.41435	0.771197	-3.13065	0.00174419	0.0160514
P2RX5-TAX1BP3	12.0465	1.82034	0.472139	3.85553	0.00011548	0.00221265
P2RX1	2.94274	4.09401	1.42294	2.87716	0.00401277	0.0289591
CXCL16	741.547	1.86755	0.406526	4.59393	4.34968e-06	0.000186227
VMO1	12.4869	-1.42927	0.458454	-3.11759	0.00182339	0.0165601
XAF1	159.825	5.3539	0.725067	7.38402	1.53583e-13	8.71256e-11
RNASEK-C17orf49	1.07707	3.0317	1.02931	2.94536	0.00322577	0.0248729
RNASEK	29.6784	1.54334	0.398845	3.86952	0.00010905	0.00211754
BCL6B	19.1079	5.47738	1.13788	4.81367	1.48186e-06	7.92521e-05
SNORA48	20.7998	2.8072	0.53399	5.25701	1.46413e-07	1.09184e-05
CD68	960.624	1.33763	0.346296	3.86267	0.000112154	0.00216462
KDM6B	804.001	2.09157	0.363505	5.7539	8.72096e-09	1.14482e-06
SCARNA21	8.99966	3.18466	0.852859	3.7341	0.000188388	0.00314986
PER1	441.227	1.58654	0.455664	3.48182	0.000498017	0.00642205
VAMP2	508.432	1.38108	0.317366	4.3517	1.35084e-05	0.000457499
PIK3R5	11.9336	5.53143	1.19172	4.64157	3.45772e-06	0.000155588
USP43	125.282	1.06881	0.281772	3.79317	0.000148737	0.00265752
MYH3	38.9582	1.00353	0.351374	2.85602	0.00428992	0.0303794
MGC12916	22.5461	2.6193	0.683864	3.83014	0.00012807	0.00238763
SNORD65	3.17341	1.78701	0.55733	3.20637	0.0013442	0.0132699
CCDC144A	30.485	1.25254	0.47366	2.64439	0.00818385	0.0481801
PLD6	126.061	2.16087	0.376624	5.73749	9.60926e-09	1.24092e-06
MFAP4	80.9534	5.55549	1.16867	4.75368	1.99744e-06	0.000102678
LGALS9	140.798	2.54069	0.540218	4.70308	2.5627e-06	0.000124483
ZNF830	271.557	1.4663	0.266536	5.50133	3.76932e-08	3.67312e-06
SLFN5	629.346	1.03472	0.350002	2.95633	0.00311328	0.0242884
CCL5	162.681	2.48976	0.624584	3.98627	6.71209e-05	0.00147515
CCL18	138.233	11.0675	2.97777	3.71669	0.000201847	0.00333626
CISD3	460.197	-1.11165	0.331769	-3.35067	0.000806149	0.00904938
SNORA21	10.1565	1.1709	0.34917	3.35337	0.000798346	0.00897447
MED1	1284.64	1.032	0.229102	4.50453	6.65199e-06	0.000262184
CSF3	17.984	1.94589	0.539304	3.60815	0.000308386	0.00451882
NR1D1	482.953	2.83362	0.414467	6.83678	8.09933e-12	2.573e-09
KRT16	810.435	-2.49295	0.928693	-2.68436	0.00726688	0.0441742
ZNF385C	16.0559	1.57908	0.525922	3.00251	0.00267767	0.021789
DHX58	112.677	3.00576	0.666445	4.51014	6.47851e-06	0.000257262
STAT5A	101.414	1.57637	0.329007	4.7913	1.657e-06	8.68642e-05
AOC2	67.2487	1.14954	0.25103	4.5793	4.66529e-06	0.000194497
IFI35	392.881	1.55588	0.440804	3.52965	0.000416115	0.00563254
PYY	2.16761	2.22519	0.609974	3.648	0.000264288	0.00405433
ITGB3	45.2901	1.79914	0.530551	3.39108	0.00069618	0.00814241
B4GALNT2	12.622	1.1567	0.417571	2.77006	0.00560458	0.0368473
PHB	2610.66	-1.14589	0.249953	-4.58441	4.55267e-06	0.000191309
SGCA	3.87998	-2.31215	0.84223	-2.74527	0.00604609	0.0389361
TRIM25	1138.32	1.09772	0.147977	7.41818	1.18743e-13	6.98559e-11
VEZF1	729.051	1.02399	0.238445	4.29442	1.75148e-05	0.000551923
PPM1E	8.07401	2.49193	0.637818	3.90696	9.34647e-05	0.0018912
PPM1D	399.692	1.62184	0.394031	4.11603	3.8545e-05	0.000984323
MED13	857.829	1.14699	0.269068	4.26281	2.01869e-05	0.000613579
TLK2	456.057	1.05448	0.208931	5.04702	4.48761e-07	2.76284e-05
GNA13	790.94	1.02798	0.301214	3.41279	0.000643004	0.00770532
KCNJ2	102.257	3.27232	0.629044	5.20206	1.97096e-07	1.42953e-05
SOX9	859.73	1.3384	0.382199	3.50183	0.000462067	0.00608075
SSTR2	5.73631	2.22933	0.714163	3.1216	0.00179869	0.0163821
GPR142	3.05792	5.38658	1.84072	2.92634	0.00342978	0.0258929
SMIM5	12.5395	-1.12114	0.404397	-2.77237	0.00556494	0.0367387
FOXJ1	1.8365	-2.04682	0.759781	-2.69395	0.007061	0.0434212
SNORD1A	2.33387	2.34108	0.659523	3.54965	0.000385743	0.00533723
SOCS3	570.116	1.28137	0.423992	3.02217	0.00250973	0.020817
DNAH17	75.0819	2.46946	0.518717	4.76071	1.92912e-06	9.98113e-05
SLC25A10	366.894	-1.28362	0.366411	-3.50322	0.000459675	0.00605931
ANAPC11	665.98	-1.2067	0.300087	-4.02116	5.79123e-05	0.00131788
ASPSCR1	221.207	-1.07341	0.311137	-3.44996	0.000560665	0.00698479
LRRC45	203.099	-1.42367	0.406364	-3.50342	0.00045932	0.00605931
GPS1	932.464	-1.04561	0.233183	-4.48408	7.32305e-06	0.000285559
SECTM1	88.0024	2.43798	0.61264	3.97947	6.907e-05	0.00150495
ROCK1P1	9.91594	1.96656	0.468528	4.19732	2.70096e-05	0.000774405
COLEC12	19.7461	5.48012	1.44519	3.79197	0.000149459	0.00266442
SMCHD1	556.291	1.29791	0.242103	5.36097	8.27746e-08	7.15604e-06
ANKRD12	373.899	1.12722	0.292931	3.8481	0.00011904	0.0022699
RNMT	515.099	1.14584	0.273881	4.18373	2.8676e-05	0.00080904
GATA6	197.92	1.72342	0.403333	4.27296	1.92896e-05	0.000596101
RIOK3	677.502	1.07735	0.271212	3.97233	7.11721e-05	0.00153184
MEP1B	0.916011	2.37045	0.894832	2.64904	0.00807209	0.0477887
MEX3C	484.977	1.10097	0.239253	4.60169	4.19075e-06	0.000181879
PMAIP1	380.003	1.94041	0.348275	5.57147	2.52592e-08	2.63554e-06
CNDP1	1.50496	2.32476	0.857322	2.71165	0.00669487	0.0417844
PQLC1	181.748	-1.02076	0.26779	-3.8118	0.000137956	0.00251296
TPGS1	92.3391	-1.26765	0.474349	-2.6724	0.00753118	0.0453298
WDR18	357.529	-1.05534	0.301529	-3.49997	0.00046531	0.00611836
C19orf24	202.208	-1.13545	0.272605	-4.1652	3.1108e-05	0.00084779
NDUFS7	302.637	-1.35803	0.307424	-4.41746	9.98695e-06	0.000363004
MBD3	546.847	-1.11103	0.257685	-4.3116	1.62081e-05	0.00052327
GADD45B	570.295	1.68158	0.318301	5.28299	1.27096e-07	9.68015e-06
ZNF555	64.39	2.02759	0.316585	6.40458	1.50783e-10	3.12093e-08
ZNF57	195.248	3.59907	0.431671	8.33754	7.58539e-17	1.09533e-13
ZNF77	92.6065	2.90499	0.412885	7.03584	1.9806e-12	8.06665e-10
MRPL54	183.761	-1.18032	0.287176	-4.11011	3.95475e-05	0.00100631
C19orf70	271.331	-1.08596	0.228747	-4.74745	2.06002e-06	0.000104877
CATSPERD	2.15924	3.18842	1.20861	2.6381	0.00833727	0.0488128
ALKBH7	174.892	-1.12151	0.381851	-2.93703	0.00331372	0.0253055
TNFSF14	56.3473	3.094	0.68933	4.48842	7.17523e-06	0.000281411
C3	2651.17	1.46446	0.338106	4.33137	1.48184e-05	0.000487319
PEX11G	22.1703	-1.00734	0.291558	-3.45504	0.000550202	0.00690903
TRAPPC5	306.5	-1.26756	0.323023	-3.92406	8.70676e-05	0.00179375
CD320	328.013	-1.30954	0.350229	-3.7391	0.00018468	0.00312402
ZNF121	102.169	1.70962	0.371163	4.60612	4.10247e-06	0.00018001
PIN1	398.147	-1.04414	0.24436	-4.27297	1.9289e-05	0.000596101
C19orf66	493.787	2.21366	0.362033	6.11452	9.68497e-10	1.67213e-07
ICAM1	2680.44	3.18772	0.576592	5.52854	3.22898e-08	3.18566e-06
ICAM5	31.1139	2.46783	0.359409	6.86637	6.5854e-12	2.22559e-09
CCDC159	51.3273	-1.23779	0.352975	-3.50673	0.000453646	0.00602484
ZNF627	98.0747	1.46015	0.228002	6.40412	1.51243e-10	3.12093e-08
BEST2	2.37406	3.97459	1.17328	3.3876	0.000705076	0.00819189
GADD45GIP1	512.071	-1.15455	0.290015	-3.981	6.86246e-05	0.00149878
LOC284454	325.304	1.47686	0.384558	3.8404	0.000122833	0.00231778
TECR	655.242	-1.18984	0.293161	-4.05864	4.93596e-05	0.00118077
PGLYRP2	2.36066	2.0003	0.73527	2.7205	0.00651829	0.0410674
CYP4F12	37.3883	-1.48151	0.444028	-3.33653	0.000848321	0.00939635
HSH2D	150.231	3.60973	0.639364	5.64582	1.644e-08	1.90609e-06
MED26	116.95	1.03896	0.278276	3.73356	0.000188795	0.00315334
PLVAP	24.2807	7.15846	2.71929	2.63247	0.00847655	0.0493735
BST2	99.0773	3.97891	0.616939	6.44943	1.12274e-10	2.41206e-08
SLC5A5	3.84257	1.84498	0.503157	3.66681	0.0002456	0.00382836
COPE	872.748	-1.01846	0.211045	-4.8258	1.39445e-06	7.5083e-05
ZNF14	45.8127	1.60885	0.315108	5.10571	3.29563e-07	2.17211e-05
ZNF708	33.1429	1.11134	0.293481	3.78674	0.000152636	0.00269686
ZNF254	138.457	1.09181	0.275223	3.967	7.27833e-05	0.00155807
SCGB1B2P	3.24729	-1.36446	0.503479	-2.71007	0.00672691	0.0419679
ETV2	11.3413	-1.1304	0.366439	-3.08482	0.00203677	0.0179534
NFKBID	147.74	2.14832	0.37331	5.75479	8.67491e-09	1.14482e-06
HCST	39.4326	3.26732	0.741896	4.40402	1.06265e-05	0.000378882
COX7A1	11.7475	2.87623	0.922654	3.11735	0.00182487	0.0165636
ZNF461	70.7798	1.14961	0.231011	4.97644	6.47634e-07	3.79837e-05
ZNF567	131.509	1.18397	0.219537	5.393	6.92898e-08	6.27555e-06
IFNL3	32.5434	8.58989	1.3645	6.29528	3.06838e-10	5.73389e-08
IFNL2	38.3267	8.20473	1.53663	5.33943	9.32412e-08	7.8306e-06
IFNL1	51.4365	7.99813	1.21943	6.55893	5.41945e-11	1.28481e-08
GMFG	99.3472	7.81191	1.09876	7.10975	1.16253e-12	5.12936e-10
EID2B	89.8206	1.06965	0.39481	2.70929	0.00674273	0.0420336
FCGBP	218.024	-1.6592	0.627872	-2.64257	0.00822783	0.0483503
CEACAM3	51.7489	7.78094	1.86477	4.17261	3.0113e-05	0.000832405
POU2F2	130.026	2.51872	0.467406	5.38872	7.09597e-08	6.36793e-06
CNFN	65.0959	-1.56889	0.435954	-3.59876	0.000319741	0.00464663
CEACAM1	711.289	2.3816	0.500344	4.75991	1.93676e-06	9.98812e-05
PINLYP	8.34843	1.48205	0.556492	2.66321	0.00773995	0.0462012
PLAUR	1089.09	2.40667	0.373168	6.44929	1.12373e-10	2.41206e-08
ZNF222	43.9524	1.02851	0.246202	4.17752	2.9471e-05	0.000818388
LOC100379224	9.74192	1.06136	0.377312	2.81295	0.00490888	0.0335292
BCL3	1079.05	2.07219	0.390897	5.30112	1.15094e-07	9.18669e-06
RELB	355.296	1.0678	0.289705	3.68582	0.000227971	0.00364661
PGLYRP1	37.7711	6.11729	1.54714	3.95394	7.68744e-05	0.00162727
AP2S1	894.711	-1.02879	0.23312	-4.41315	1.01878e-05	0.000368617
TMEM160	209.995	-1.58487	0.463717	-3.41775	0.000631402	0.00760735
BBC3	516.586	2.45915	0.480565	5.11721	3.1008e-07	2.08323e-05
MIR3191	7.08038	3.93558	1.05166	3.74225	0.00018238	0.00310042
C5AR1	72.558	1.99091	0.538166	3.69943	0.000216088	0.00352035
CCDC114	10.7685	1.32091	0.500442	2.6395	0.00830295	0.0486575
SYNGR4	9.16202	-2.16684	0.717313	-3.02076	0.00252137	0.0208591
SULT2B1	136.013	-1.2655	0.433049	-2.9223	0.00347457	0.0260823
PPP1R15A	3597.32	2.34931	0.428626	5.48101	4.22899e-08	4.00537e-06
ALDH16A1	274.886	-1.12582	0.312352	-3.60433	0.000312953	0.00456051
SNORD33	6.53318	1.69373	0.567622	2.9839	0.00284602	0.0227053
IL4I1	36.4979	2.5107	0.648086	3.87402	0.000107053	0.00209463
NAPSA	53.3169	2.08716	0.48964	4.26264	2.02028e-05	0.000613579
JOSD2	295.22	-1.21872	0.363172	-3.35577	0.00079144	0.0089221
KLKP1	3.99881	4.69026	1.07588	4.35948	1.30374e-05	0.000445348
KLK14	5.39422	2.33266	0.604771	3.85709	0.000114743	0.00220651
CD33	12.1189	5.02071	1.24484	4.03322	5.50175e-05	0.00128036
ETFB	1167.78	-1.07399	0.312887	-3.43253	0.000597979	0.00730749
ZNF615	53.7741	1.04517	0.203976	5.12397	2.99164e-07	2.03073e-05
ZNF845	113.282	1.27533	0.236769	5.38637	7.18968e-08	6.41578e-06
NLRP12	3.41076	3.74587	1.14922	3.25951	0.00111606	0.0114593
RPS9	5658.88	-1.0027	0.244455	-4.10177	4.10006e-05	0.00103703
LILRB3	41.1292	6.50422	1.206	5.39323	6.92025e-08	6.27555e-06
LILRA6	85.7026	7.37486	1.43319	5.14578	2.66415e-07	1.84792e-05
LILRA5	61.7253	9.47886	2.91445	3.25237	0.00114447	0.0116695
LAIR1	20.9481	6.99992	1.86573	3.75184	0.000175539	0.00302743
HSPBP1	675.788	-1.19628	0.317342	-3.76969	0.000163452	0.00285305
UBE2S	1319.56	-1.22128	0.437628	-2.79068	0.0052598	0.0351627
ISOC2	385.84	-1.1608	0.322291	-3.60172	0.000316124	0.00459827
ZNF460	30.9125	1.10987	0.296894	3.73829	0.000185279	0.00313007
ZNF543	45.8856	1.39958	0.262505	5.33164	9.73312e-08	8.05213e-06
ZNF211	158.986	1.42396	0.274933	5.1793	2.22716e-07	1.59353e-05
ZNF776	159.245	1.1783	0.188669	6.24533	4.2291e-10	7.63352e-08
ZNF8	87.6604	1.14423	0.311112	3.67785	0.000235205	0.00372482
COLEC11	7.50422	2.52444	0.66706	3.78442	0.000154068	0.00271311
CMPK2	224.696	4.8412	0.690661	7.00951	2.39155e-12	9.26523e-10
RSAD2	462.17	5.89158	0.882308	6.67746	2.43119e-11	6.65812e-09
KLF11	208.573	1.31933	0.351854	3.74965	0.000177079	0.00303423
SNORA80B	1.77858	2.69963	0.812037	3.32452	0.000885702	0.00967571
DNAJC27	71.2377	1.02809	0.256779	4.00379	6.23345e-05	0.00139567
KHK	104.903	-1.34916	0.489501	-2.75619	0.00584795	0.0380536
FTH1P3	5.10592	2.07632	0.66815	3.10757	0.00188634	0.0169856
BRE-AS1	31.2208	2.44368	0.591895	4.12857	3.65033e-05	0.000947018
RASGRP3	99.6183	1.71983	0.525181	3.27473	0.00105762	0.0110159
EIF2AK2	986.292	2.2627	0.311028	7.27492	3.46631e-13	1.83491e-10
CYP1B1	417.087	1.26041	0.322414	3.90929	9.25669e-05	0.00187542
THUMPD2	181.676	1.05114	0.247289	4.25063	2.13165e-05	0.00064249
SOCS5	429.979	1.23006	0.322904	3.80936	0.000139325	0.00253209
FOXN2	291.282	1.83104	0.285919	6.40407	1.51292e-10	3.12093e-08
PNPT1	715.923	1.30043	0.205333	6.33326	2.4003e-10	4.57931e-08
CCDC85A	38.1047	1.74084	0.614867	2.83125	0.00463659	0.031979
REL	80.8383	1.75531	0.305675	5.74239	9.33515e-09	1.21541e-06
SERTAD2	569.817	2.11887	0.337068	6.2862	3.25332e-10	6.00881e-08
MXD1	628.361	2.48531	0.463922	5.35718	8.45289e-08	7.17999e-06
PRADC1	110.102	-1.24716	0.267215	-4.66725	3.05262e-06	0.000143455
TET3	432.574	1.4867	0.27709	5.36541	8.07657e-08	7.08775e-06
MTHFD2	1112.33	1.10882	0.264922	4.18546	2.84595e-05	0.000806114
MAL	45.9584	-5.57025	1.2178	-4.57403	4.78442e-06	0.000197391
NEURL3	92.8912	3.08883	0.554848	5.56698	2.59195e-08	2.65617e-06
MALL	159.192	-1.07785	0.331706	-3.24942	0.0011564	0.0117669
IL1A	948.362	2.72023	0.732584	3.71319	0.000204659	0.00337571
IL1B	1755.65	3.19387	0.879771	3.63035	0.00028304	0.00422539
MARCO	27.7047	2.61381	0.720637	3.62709	0.000286634	0.00426701
RNU4ATAC	14.2707	3.17112	0.797433	3.97667	6.98881e-05	0.0015124
MZT2B	781.843	-1.43704	0.451554	-3.18243	0.00146045	0.0140777
MZT2A	387.531	-1.27925	0.33757	-3.78958	0.000150904	0.00267641
CCNT2	518.393	1.45556	0.290272	5.01447	5.31795e-07	3.19964e-05
CXCR4	236.349	2.79828	0.817423	3.42329	0.000618679	0.00751307
ARHGAP15	9.99495	3.31166	1.14137	2.90147	0.00371418	0.0272751
ZEB2	152.197	2.18254	0.642049	3.39933	0.000675511	0.00798944
RBM43	87.7791	1.07317	0.227209	4.72327	2.32085e-06	0.000115245
NMI	285.418	1.42932	0.271102	5.27226	1.34757e-07	1.01448e-05
TNFAIP6	91.1525	2.59961	0.634308	4.09835	4.16111e-05	0.00104747
LY75	16.0958	2.96549	0.943233	3.14396	0.00166676	0.0154795
TANK	659.534	1.225	0.207176	5.91284	3.36254e-09	5.00771e-07
IFIH1	675.291	3.77963	0.507226	7.45156	9.22399e-14	5.86055e-11
LRP2	2.88324	1.68312	0.635617	2.64801	0.00809659	0.0479159
DLX2	6.14172	2.19838	0.544671	4.03616	5.43339e-05	0.00127669
PDK1	265.02	1.21135	0.354277	3.41921	0.000628037	0.00758035
RAPGEF4	31.5503	2.24242	0.440115	5.09509	3.4858e-07	2.24164e-05
NFE2L2	1582.28	1.04713	0.208227	5.02879	4.93586e-07	2.99241e-05
MIR561	1.74869	4.11397	1.22942	3.34628	0.000819048	0.00914892
ANKAR	21.7888	1.21161	0.355795	3.40537	0.000660739	0.00784393
STAT1	2911.18	1.92032	0.234502	8.18892	2.63584e-16	2.99054e-13
STAT4	172.127	1.38207	0.388014	3.56191	0.000368172	0.00516612
CLK1	1243.08	2.08783	0.35382	5.90084	3.61649e-09	5.31892e-07
FAM126B	209.16	1.60345	0.314015	5.10629	3.28545e-07	2.17211e-05
CFLAR	1765.11	1.10395	0.240102	4.59784	4.26898e-06	0.000184245
CFLAR-AS1	7.94576	2.00758	0.439381	4.56911	4.89799e-06	0.000201554
CASP10	160.528	1.13522	0.248106	4.57554	4.74987e-06	0.000197391
SNORD11	2.48123	1.70292	0.56139	3.0334	0.00241812	0.0202048
INO80D	206.691	1.16011	0.293422	3.95374	7.69377e-05	0.00162727
TNS1	233.622	1.3921	0.413646	3.36544	0.000764223	0.00873591
RUFY4	1.35356	2.51966	0.897788	2.80652	0.00500791	0.0339793
SLC11A1	38.0225	2.49881	0.620507	4.02705	5.64817e-05	0.00130011
USP37	207.433	1.32805	0.311241	4.26696	1.98152e-05	0.000607614
CCL20	935.298	2.49081	0.624654	3.98751	6.67706e-05	0.00147303
SP110	436.592	2.35534	0.418522	5.62776	1.82563e-08	2.04214e-06
SP140L	241.061	1.8059	0.415363	4.34776	1.37535e-05	0.000460886
SP100	928.877	1.48038	0.271845	5.44568	5.16065e-08	4.8504e-06
B3GNT7	82.973	1.51143	0.403612	3.74476	0.000180566	0.00307407
COL6A3	69.2779	6.33638	0.949395	6.67412	2.48719e-11	6.69602e-09
RBM44	5.61296	1.31997	0.459292	2.87393	0.00405397	0.0291901
PER2	199.627	1.07546	0.293547	3.66368	0.00024862	0.00386029
DTYMK	502.806	-1.15274	0.430633	-2.67684	0.00743198	0.0449713
ZCCHC3	521.563	1.1328	0.367628	3.08136	0.00206055	0.0180927
C20orf27	397.624	-1.09021	0.368244	-2.96057	0.0030707	0.0240389
LINC00654	2.84988	2.13787	0.79263	2.69719	0.0069927	0.0430846
BMP2	169.365	1.8605	0.445281	4.17826	2.93746e-05	0.000817376
LOC100270804	26.2535	1.88538	0.428128	4.40377	1.06385e-05	0.000378882
ROMO1	652.882	-1.00327	0.231236	-4.33874	1.43304e-05	0.000475206
SCAND1	405.463	-1.1839	0.366413	-3.23105	0.00123336	0.0123679
SAMHD1	265.399	1.71156	0.358775	4.77057	1.83708e-06	9.56728e-05
TGM2	4052.37	1.00901	0.291994	3.45558	0.000549105	0.00690626
KIAA1755	4.05796	2.35449	0.736021	3.19895	0.00137929	0.0135405
LBP	25.5488	2.54887	0.894947	2.84807	0.00439858	0.0308056
SDC4	2283.88	1.22741	0.385345	3.18521	0.00144647	0.0139925
MMP9	84.3413	2.61033	0.763245	3.42004	0.000626123	0.007563
ZNFX1	1463.09	1.66661	0.252617	6.59738	4.18498e-11	1.03866e-08
PARD6B	119.19	1.60983	0.38013	4.23494	2.28617e-05	0.000678756
ZNF217	908.726	1.02035	0.219882	4.64044	3.47671e-06	0.000156
PCK1	10.6863	3.07374	0.787049	3.9054	9.40703e-05	0.00189714
ZBP1	53.8854	6.37548	1.14449	5.5706	2.53864e-08	2.63554e-06
PPP4R1L	58.4847	1.14816	0.202205	5.67817	1.36144e-08	1.64944e-06
HELZ2	736.473	2.70112	0.37294	7.24277	4.39607e-13	2.11598e-10
TEKT4P2	27.1377	-1.41165	0.417568	-3.38065	0.000723157	0.00834784
ANKRD20A11P	4.28888	2.39174	0.815231	2.93382	0.0033482	0.0254707
RBM11	5.39913	2.56654	0.93731	2.7382	0.00617761	0.0395248
SAMSN1	82.3126	5.43757	1.30093	4.17976	2.91817e-05	0.000816351
LOC388813	4.55061	5.24878	1.27019	4.13227	3.59192e-05	0.000935312
NRIP1	919.749	1.08905	0.273702	3.97896	6.92173e-05	0.00150609
KCNE1	13.3059	2.9961	0.982627	3.04907	0.00229551	0.019436
MX2	151.908	4.78078	0.788144	6.06587	1.31239e-09	2.19432e-07
MX1	1573.8	4.92562	0.641967	7.6727	1.6842e-14	1.27389e-11
ZBTB21	367.675	2.03295	0.329667	6.16669	6.97353e-10	1.23075e-07
UBASH3A	8.38348	3.97048	0.750119	5.29313	1.20241e-07	9.40841e-06
ICOSLG	52.437	1.02774	0.368314	2.79038	0.00526462	0.0351801
FAM207A	178.968	-1.19862	0.283729	-4.22454	2.39429e-05	0.000705582
C21orf58	66.6361	-1.12915	0.419444	-2.69201	0.00710236	0.0434967
USP18	156.631	2.56396	0.383398	6.68748	2.27052e-11	6.44017e-09
DGCR6	95.3235	-1.05852	0.364674	-2.90263	0.0037004	0.0272145
PRODH	43.9253	-1.37763	0.36877	-3.73575	0.000187156	0.00314617
DGCR6L	205.545	-1.09765	0.313262	-3.50394	0.000458422	0.00605523
TMEM191A	23.043	-1.36593	0.421097	-3.24373	0.00117976	0.0119327
CCDC116	7.81524	2.20945	0.751513	2.94001	0.00328206	0.0251604
SDF2L1	244.371	-1.33305	0.34912	-3.81831	0.000134367	0.00246169
ZNF280B	42.7321	1.15975	0.31012	3.73968	0.000184252	0.00312011
IGLL5	10.3314	-23.8469	2.99065	-7.9738	1.53863e-15	1.43762e-12
ZDHHC8P1	22.0687	-1.71677	0.493702	-3.47734	0.000506416	0.00651857
DERL3	11.0131	-1.62998	0.58522	-2.78524	0.00534877	0.0355778
UPB1	9.55079	3.94357	0.934417	4.22035	2.43919e-05	0.000712206
MYO18B	2.13551	2.44221	0.869834	2.80767	0.00499006	0.0339017
GAS2L1	181.895	-1.03016	0.287015	-3.58922	0.000331666	0.00478926
CABP7	2.21783	1.39846	0.48725	2.87011	0.00410334	0.0293857
LIF	1865.32	1.55322	0.329914	4.70794	2.50237e-06	0.000122374
OSM	15.0709	3.35271	1.02777	3.26212	0.00110583	0.0113836
RFPL3S	8.00166	2.18001	0.531718	4.09994	4.13251e-05	0.00104357
MCM5	661.606	-1.24672	0.38642	-3.22634	0.00125385	0.0125023
APOL6	463.724	2.43886	0.371241	6.56949	5.04873e-11	1.21506e-08
APOL3	38.3335	3.5085	0.753651	4.65534	3.23449e-06	0.000148918
CSF2RB	43.2649	8.8311	2.91008	3.03466	0.00240809	0.0201316
MPST	542.812	-1.04718	0.332232	-3.15195	0.00162184	0.0151902
CYTH4	25.6318	2.55235	0.549341	4.6462	3.38102e-06	0.000153003
LGALS2	5.12522	-2.49972	0.794284	-3.14714	0.00164877	0.0153939
LGALS1	3778.1	-1.01771	0.354361	-2.87196	0.00407931	0.0292595
C22orf23	44.9027	-2.22148	0.696932	-3.18751	0.00143504	0.0139243
MAFF	523.419	1.56083	0.470845	3.31496	0.000916575	0.00995138
GTPBP1	429.35	1.21661	0.284762	4.27239	1.93388e-05	0.000596461
APOBEC3A	102.426	8.09995	1.51724	5.3386	9.36675e-08	7.8306e-06
APOBEC3F	92.3407	1.11486	0.259754	4.29198	1.77084e-05	0.000553702
PDGFB	262.962	1.33963	0.400805	3.34236	0.000830704	0.00925309
NFAM1	5.9743	3.12723	0.782328	3.99733	6.40606e-05	0.00142712
RNU12	8.87255	3.26812	1.14162	2.86271	0.00420032	0.0299049
TSPO	895.708	-1.1723	0.328024	-3.57383	0.000351802	0.00500719
SCUBE1	1.45854	2.85884	1.04854	2.7265	0.00640097	0.0406205
CRELD2	264.095	-1.00819	0.226566	-4.44987	8.59209e-06	0.000321879
ADM2	48.0898	2.40818	0.516798	4.65981	3.16502e-06	0.000146998
KLHDC7B	10.3876	4.05706	0.7516	5.39789	6.7429e-08	6.19099e-06
EGOT	15.487	3.65447	0.68215	5.35728	8.44857e-08	7.17999e-06
CIDEC	16.6667	-1.89612	0.618019	-3.06805	0.0021546	0.0185695
PRRT3-AS1	23.9462	-1.14952	0.329301	-3.49079	0.000481601	0.00625286
IRAK2	647.828	1.61485	0.350045	4.61325	3.96419e-06	0.000174909
CCDC174	225.583	1.09484	0.218009	5.02197	5.11448e-07	3.08891e-05
FGD5	3.59275	3.76633	0.982201	3.83458	0.000125777	0.00235595
EAF1	421.461	1.00144	0.218557	4.58203	4.60478e-06	0.00019248
PLCL2	138.047	1.20315	0.412698	2.91534	0.00355305	0.0264994
DCLK3	3.66623	3.33482	1.14737	2.90649	0.00365509	0.0270286
TRANK1	254.662	1.88191	0.285934	6.58162	4.65348e-11	1.13717e-08
EPM2AIP1	664.803	1.81685	0.383822	4.73358	2.20593e-06	0.000110533
C3orf35	12.9717	1.80922	0.545827	3.31465	0.000917583	0.00995552
ITGA9	7.42014	2.60322	0.710821	3.66227	0.000249986	0.00387394
CSRNP1	773.609	1.65812	0.487874	3.39867	0.000677148	0.00800284
MOBP	2.49606	3.51676	1.05536	3.33228	0.000861384	0.00949177
EIF1B	438.34	1.03479	0.274637	3.76783	0.000164674	0.00287121
CCDC13	6.92415	1.62488	0.470297	3.45501	0.000550265	0.00690903
CCR1	39.3673	4.87802	1.28575	3.79391	0.000148291	0.00265552
LTF	36.8987	9.02872	2.97907	3.03072	0.00243974	0.0203427
ABHD14A	38.5232	-1.41088	0.321584	-4.38728	1.14778e-05	0.000403752
GLYCTK	42.5479	-1.13681	0.274875	-4.13571	3.53852e-05	0.000925961
DCP1A	286.414	1.0433	0.226792	4.60024	4.22012e-06	0.00018265
ADAMTS9-AS2	2.52937	1.72824	0.560899	3.08119	0.00206177	0.0180935
PROK2	27.747	9.1211	2.9798	3.06098	0.00220613	0.0188907
RYBP	493.271	1.29651	0.282015	4.59729	4.28019e-06	0.000184245
ZNF654	309.105	2.14126	0.437831	4.8906	1.0053e-06	5.6226e-05
C3orf38	266.895	1.17901	0.231311	5.09709	3.44923e-07	2.23513e-05
ABI3BP	35.6883	1.8704	0.516548	3.62095	0.000293518	0.00435317
SENP7	106.009	1.11514	0.228521	4.87983	1.06178e-06	5.89699e-05
NFKBIZ	1021.44	2.13886	0.404888	5.28259	1.2737e-07	9.68015e-06
CD200R1	12.7197	3.90451	0.931381	4.19217	2.76301e-05	0.00078793
ZBTB20	19.9208	1.16666	0.404638	2.88323	0.00393625	0.0285105
CD80	8.98493	4.4238	1.60052	2.76397	0.00571022	0.0374798
GPR156	4.10472	1.34429	0.372957	3.60442	0.000312848	0.00456051
PARP9	638.603	2.32942	0.300635	7.74834	9.30996e-15	7.78312e-12
DTX3L	600.874	1.80578	0.238478	7.57209	3.67254e-14	2.65157e-11
PARP14	1207.65	2.01303	0.31487	6.39321	1.62435e-10	3.26598e-08
ADCY5	25.9283	-2.13579	0.539227	-3.96083	7.46888e-05	0.00158604
TF	18.407	-1.96166	0.550848	-3.56116	0.000369222	0.00516716
SLCO2A1	17.9484	-5.58688	1.67276	-3.33992	0.000838036	0.00930214
AMOTL2	1015	1.02679	0.237181	4.32915	1.49684e-05	0.000491236
MSL2	214.064	1.08348	0.273442	3.96236	7.4213e-05	0.00158035
GRK7	1.38595	2.47648	0.85175	2.90752	0.00364302	0.0269896
XRN1	413.437	1.89323	0.284569	6.65299	2.87206e-11	7.6033e-09
PLSCR2	3.02346	2.2148	0.776738	2.85141	0.00435265	0.0306325
PLSCR1	1306.17	1.61559	0.39879	4.05123	5.09481e-05	0.00121147
LOC646903	15.8125	1.42488	0.453242	3.14376	0.00166791	0.0154795
KCNAB1	9.3112	-1.99157	0.751361	-2.65061	0.00803456	0.0476375
TIPARP	1573.33	2.4627	0.376817	6.53554	6.33809e-11	1.45905e-08
PA2G4P4	14.6244	1.56029	0.402926	3.8724	0.000107768	0.00210036
CCNL1	1510.51	1.97962	0.347421	5.69805	1.21185e-08	1.49245e-06
PTX3	143.66	4.23022	0.717433	5.89632	3.71691e-09	5.41646e-07
IL12A	17.5236	1.2679	0.390738	3.24489	0.00117496	0.0119101
SCARNA7	3.66166	2.28373	0.714353	3.19692	0.00138905	0.0136196
TERC	2.54081	1.96612	0.726822	2.70509	0.00682849	0.0423356
MYNN	244.058	1.22027	0.22448	5.43598	5.44957e-08	5.09182e-06
SKIL	622.084	1.38597	0.232527	5.96045	2.51539e-09	3.94655e-07
TNFSF10	1256.43	3.47692	0.767357	4.53103	5.86963e-06	0.000236033
LAMP3	308.144	4.40828	0.728021	6.05515	1.40285e-09	2.32113e-07
B3GNT5	462.826	1.24859	0.399598	3.12461	0.00178043	0.0162577
MAP3K13	357.004	1.30438	0.303395	4.29928	1.71352e-05	0.000543264
SNORA63	19.189	1.85208	0.420681	4.40259	1.06967e-05	0.000380102
RTP4	67.4253	3.90702	1.11438	3.506	0.000454898	0.00603643
MB21D2	156.238	1.68071	0.329312	5.10371	3.33061e-07	2.1771e-05
MUC4	44.8744	2.15824	0.728365	2.96314	0.00304522	0.0239102
TMEM175	81.4906	-1.08422	0.248655	-4.36035	1.29857e-05	0.000444538
TACC3	629.454	-1.15626	0.38032	-3.04022	0.00236404	0.0198778
C4orf48	112.868	-1.34442	0.487973	-2.7551	0.00586735	0.0381018
HGFAC	3.9928	-1.82929	0.578263	-3.16342	0.00155925	0.0147775
S100P	456.396	1.13224	0.383813	2.94997	0.0031781	0.0246128
CPEB2	340.645	1.13939	0.367431	3.10098	0.00192883	0.0172618
PROM1	7.40814	2.432	0.763981	3.18333	0.00145592	0.0140668
LAP3	635.985	1.15008	0.276005	4.16686	3.08824e-05	0.000845752
SLC34A2	90.2745	3.88856	1.04026	3.73808	0.000185432	0.00313007
RHOH	79.795	5.29647	0.953933	5.55225	2.8202e-08	2.83519e-06
DCAF4L1	13.7477	2.59817	0.499942	5.19695	2.02588e-07	1.46268e-05
PDGFRA	42.6599	2.0607	0.673692	3.05882	0.00222214	0.0189664
STAP1	28.0616	7.21595	2.42928	2.97041	0.00297406	0.0234325
FDCSP	59.781	9.17459	2.3752	3.86267	0.000112156	0.00216462
CXCL6	17.5797	2.46199	0.635523	3.87397	0.000107079	0.00209463
CXCL1	2144.97	1.46574	0.465086	3.15155	0.00162405	0.0152012
CXCL3	816.691	1.77347	0.535776	3.31009	0.000932671	0.0100374
EREG	1080.6	2.32906	0.446435	5.21701	1.8183e-07	1.33096e-05
CXCL10	63.4786	4.229	0.848884	4.98184	6.29832e-07	3.74691e-05
CXCL11	90.6845	6.15873	0.874128	7.04556	1.84712e-12	7.72095e-10
RASGEF1B	30.1498	2.50155	0.699031	3.5786	0.000345441	0.00493434
THAP9-AS1	256.316	1.0267	0.238421	4.30625	1.66049e-05	0.000531758
PLAC8	59.1509	2.02805	0.553282	3.6655	0.000246856	0.00383716
PPM1K	96.5991	1.83351	0.445135	4.119	3.80517e-05	0.000974568
HERC6	245.467	2.06249	0.305357	6.75434	1.43484e-11	4.22057e-09
HERC5	456.272	3.72736	0.518647	7.18669	6.63804e-13	3.10114e-10
FAM13A	387.813	1.23949	0.424839	2.91756	0.00352787	0.0263702
ADH6	14.6372	-1.85005	0.594701	-3.11089	0.00186526	0.0168436
ADH1B	5.47416	-3.16245	0.964423	-3.27911	0.00104135	0.0108893
NFKB1	752.724	1.68254	0.254572	6.6093	3.86151e-11	9.73591e-09
TET2	257.527	1.2548	0.276825	4.53283	5.81979e-06	0.000234623
RRH	1.46208	1.94272	0.727221	2.67144	0.00755277	0.0454081
LRIT3	2.043	1.7954	0.660089	2.71993	0.00652948	0.0410913
RAB33B	74.2207	1.40621	0.246846	5.6967	1.22147e-08	1.49245e-06
EDNRA	31.3392	-1.67468	0.524362	-3.19375	0.00140438	0.013736
FBXW7	425.571	1.81403	0.395594	4.58558	4.52726e-06	0.000190746
SPOCK3	3.24739	-1.05078	0.388801	-2.70262	0.00687955	0.0425691
DDX60	308.974	2.82259	0.398493	7.08314	1.4092e-12	6.04967e-10
DDX60L	826.922	3.37098	0.369268	9.12881	6.92549e-20	1.83341e-16
ENPP6	2.41299	4.74347	1.5388	3.08257	0.0020522	0.0180394
TLR3	42.4653	1.12597	0.345884	3.25534	0.00113257	0.0115831
ANKRD33B	319.022	1.43425	0.443499	3.23395	0.00122092	0.0122741
RICTOR	573.598	1.34965	0.28429	4.74744	2.06004e-06	0.000104877
PTGER4	76.4567	1.28649	0.474829	2.70937	0.00674109	0.0420336
C5orf51	368.129	1.38627	0.268067	5.17136	2.32393e-07	1.64791e-05
LOC648987	88.5013	1.13276	0.332386	3.40796	0.000654495	0.00778144
RNF138P1	3.15116	2.15879	0.762344	2.83178	0.00462892	0.0319538
MAP3K1	287.497	1.03853	0.305936	3.39461	0.000687262	0.00807325
MIER3	256.808	1.15806	0.257321	4.50044	6.78127e-06	0.000266618
GPBP1	999.052	1.41485	0.250496	5.64821	1.62123e-08	1.89351e-06
GAPT	30.9699	8.11776	2.9778	2.72609	0.00640899	0.0406551
ANKRD31	6.3648	1.25964	0.378743	3.32584	0.000881514	0.00964323
SNORA47	1.82309	1.82741	0.618763	2.95333	0.00314366	0.0243937
JMY	158.354	1.02895	0.223145	4.61112	4.00514e-06	0.000176226
CMYA5	11.9646	1.24286	0.470118	2.64373	0.00819987	0.0482395
ARRDC3	1987.23	3.20053	0.455739	7.02272	2.17588e-12	8.64043e-10
MCTP1	107.591	1.20108	0.271494	4.42395	9.69124e-06	0.000353875
LOC100289230	26.0404	1.21817	0.453005	2.68909	0.00716461	0.0437534
TRIM36	29.365	1.4636	0.354285	4.13113	3.6098e-05	0.000938431
FEM1C	429.851	1.73097	0.325229	5.32231	1.02456e-07	8.38875e-06
TNFAIP8	511.503	1.66466	0.24904	6.6843	2.32026e-11	6.4658e-09
SRFBP1	180.38	1.23554	0.239051	5.16854	2.35933e-07	1.65821e-05
ZNF474	4.67389	1.61692	0.548177	2.94963	0.00318153	0.0246274
FNIP1	328	1.20203	0.238852	5.03252	4.84074e-07	2.94599e-05
CSF2	51.328	4.33781	0.561719	7.7224	1.14163e-14	9.0668e-12
C5orf56	55.9164	2.92575	0.523783	5.5858	2.32621e-08	2.4633e-06
IRF1	936.04	1.48158	0.439888	3.36807	0.000756954	0.00866868
CDKL3	28.395	1.33975	0.282164	4.74812	2.05318e-06	0.000104877
SEC24A	476.639	1.30004	0.290837	4.47	7.82211e-06	0.000299378
SNORA74A	2.2237	2.11069	0.739292	2.85502	0.00430346	0.030421
HBEGF	237.512	1.4449	0.506654	2.85184	0.00434664	0.0306176
NDUFA2	475.354	-1.06929	0.249535	-4.28512	1.82644e-05	0.000568845
VTRNA1-1	10.1465	2.89722	0.969945	2.987	0.00281731	0.0225277
PCDHGA9	3.46765	1.97065	0.63799	3.08885	0.00200935	0.0177808
SPINK7	9.54961	-5.01552	1.6477	-3.04395	0.00233498	0.0197071
CSF1R	4.30114	1.90346	0.656449	2.89964	0.00373595	0.027397
PDGFRB	15.7044	-3.34717	1.02381	-3.26932	0.00107808	0.0111413
HAND1	1.43954	2.69811	0.796509	3.38742	0.000705522	0.00819189
HAVCR2	2.74055	1.92059	0.55469	3.46246	0.000535256	0.00677991
FGF18	16.4257	2.18	0.520884	4.18519	2.84932e-05	0.000806114
CREBRF	269.967	2.58526	0.376826	6.86062	6.85603e-12	2.26878e-09
STC2	1148.32	1.66042	0.424085	3.91529	9.02957e-05	0.00184115
CPEB4	415.617	1.13969	0.256862	4.43699	9.12238e-06	0.000334642
MSX2	92.2734	1.34392	0.414328	3.24362	0.0011802	0.0119327
MXD3	155.489	-1.30018	0.426667	-3.04729	0.00230917	0.01951
F12	117.938	-1.12717	0.397506	-2.8356	0.00457402	0.0317105
N4BP3	55.296	1.29634	0.339969	3.81313	0.000137219	0.0025024
SERPINB9	285.348	1.14791	0.330339	3.47495	0.000510945	0.00655032
HIVEP1	291.719	1.2187	0.260242	4.68295	2.8277e-06	0.000135287
CD83	114.368	1.94013	0.427923	4.53384	5.79202e-06	0.0002344
GMPR	47.1632	2.57878	0.660349	3.90517	9.41575e-05	0.00189714
CMAHP	3.60553	2.11688	0.711273	2.97618	0.00291861	0.0231413
TRIM38	622.098	2.27276	0.358938	6.33189	2.4217e-10	4.57931e-08
HIST1H2BE	3.86979	2.03205	0.67714	3.00093	0.00269158	0.0218574
HIST1H2BF	2.40312	1.12899	0.41835	2.69868	0.00696157	0.0429427
HIST1H4E	21.2578	2.3776	0.504916	4.70891	2.49045e-06	0.000122374
HIST1H3E	20.705	1.42675	0.381439	3.74043	0.000183703	0.00311413
HIST1H1D	6.23718	1.87334	0.505293	3.70744	0.000209364	0.00343547
BTN2A1	422.733	1.01053	0.214196	4.7178	2.38406e-06	0.00011797
HIST1H4I	6.32203	2.30381	0.574438	4.01055	6.0577e-05	0.00136483
ZNF184	84.9463	1.1716	0.262513	4.46301	8.08164e-06	0.000304914
HIST1H2AI	14.5823	1.91832	0.469593	4.08507	4.40626e-05	0.00109458
HIST1H2BM	1.40734	2.76515	0.774899	3.5684	0.000359169	0.00507115
HIST1H4J	1.70953	1.77114	0.591922	2.99218	0.00276994	0.0223112
HIST1H4K	1.81895	1.5127	0.565892	2.67312	0.00751492	0.045249
HIST1H2AK	31.5148	4.15128	0.637529	6.51152	7.43951e-11	1.66435e-08
ZKSCAN8	220.395	1.22169	0.269477	4.53357	5.79949e-06	0.0002344
ZSCAN12	77.9207	1.11064	0.190585	5.82756	5.62423e-09	7.90577e-07
UBD	196.628	2.15335	0.667491	3.22603	0.00125519	0.0125078
IER3	3742.01	1.1384	0.379305	3.00128	0.00268851	0.0218436
HCG27	10.3836	1.46858	0.496044	2.96059	0.00307052	0.0240389
HLA-C	7096.67	1.63747	0.545847	2.99987	0.00270091	0.0219108
HCP5	83.4834	2.35036	0.619591	3.7934	0.000148597	0.00265752
ATP6V1G2	8.56017	1.78519	0.465514	3.83488	0.000125623	0.00235584
TNF	170.941	6.18978	0.597574	10.3582	3.84208e-25	6.10276e-21
LTB	60.4195	1.55852	0.488697	3.18914	0.00142695	0.0138883
SNORD48	4.94435	1.35514	0.471884	2.87177	0.0040818	0.0292595
TAP1	876.368	1.50198	0.322981	4.65038	3.31324e-06	0.000151228
PSMB9	387.024	1.76677	0.519441	3.4013	0.000670666	0.00795583
SPDEF	100.52	-1.96687	0.486645	-4.04169	5.30674e-05	0.00125622
SLC26A8	19.8701	4.54496	1.3667	3.32549	0.000882637	0.00964887
ETV7	22.951	4.52955	0.707608	6.40121	1.54154e-10	3.1392e-08
CPNE5	2.50009	2.05803	0.732732	2.80871	0.00497412	0.0338513
GUCA1B	15.2847	1.24638	0.360181	3.46042	0.000539338	0.00681531
GTPBP2	731.248	1.18535	0.264474	4.48192	7.39756e-06	0.000287293
VEGFA	1746.23	1.19675	0.362193	3.30417	0.000952583	0.0101588
NFKBIE	302.301	1.26605	0.358368	3.53282	0.000411154	0.00558037
LOC730101	45.307	1.06569	0.379357	2.8092	0.00496645	0.0338374
TINAG	2.18618	2.37982	0.818342	2.9081	0.00363627	0.0269648
COL21A1	16.4953	-1.30303	0.425829	-3.06	0.0022134	0.0189325
LINC00472	59.4261	1.93822	0.396716	4.88567	1.03075e-06	5.74473e-05
ZNF292	462.667	2.08825	0.345737	6.04	1.54115e-09	2.52367e-07
PNRC1	1321.78	2.21591	0.413601	5.3576	8.43357e-08	7.17999e-06
SRSF12	17.712	1.05517	0.385154	2.7396	0.00615135	0.0393825
BACH2	25.2508	1.45649	0.525656	2.77081	0.00559175	0.0367934
PRDM1	150.659	1.34996	0.389072	3.46969	0.000521059	0.00663713
MARCKS	1731.32	1.23671	0.26775	4.61891	3.85768e-06	0.000170684
KPNA5	36.5224	1.23194	0.280844	4.38658	1.15147e-05	0.000403752
CEP85L	99.4602	1.67912	0.357733	4.69379	2.68187e-06	0.000129087
PKIB	45.911	1.54479	0.35263	4.38078	1.18253e-05	0.000411916
NCOA7	1418.22	1.84676	0.343312	5.37926	7.47942e-08	6.63705e-06
C6orf58	5.23953	2.12534	0.506869	4.19308	2.75189e-05	0.000786171
TNFAIP3	2235.57	3.61963	0.393366	9.20169	3.52365e-20	1.11939e-16
HYMAI	8.86781	4.00889	0.806218	4.97246	6.61073e-07	3.85641e-05
SF3B5	623.148	-1.02165	0.192073	-5.3191	1.0428e-07	8.49428e-06
STX11	60.4558	2.86589	0.504938	5.67571	1.38111e-08	1.64944e-06
SUMO4	7.97885	3.75477	0.903692	4.15492	3.254e-05	0.000871612
ULBP1	54.9327	1.46308	0.32323	4.52642	5.99902e-06	0.000240021
IPCEF1	7.61831	3.73915	0.759347	4.92417	8.47201e-07	4.84063e-05
TIAM2	36.012	1.58033	0.363408	4.34864	1.36986e-05	0.000460886
SYTL3	76.3285	1.43614	0.539527	2.66185	0.00777114	0.0463351
SOD2	1760.53	1.00982	0.2704	3.73453	0.000188066	0.00314789
WTAP	1020.82	1.50054	0.301537	4.97632	6.48047e-07	3.79837e-05
LPA	1.89182	4.87828	1.23936	3.93613	8.28051e-05	0.00172186
CCR6	6.48073	2.60796	0.795983	3.2764	0.00105139	0.0109582
TCTE3	8.76966	1.92289	0.494647	3.88739	0.000101329	0.00199196
NUDT1	278.079	-1.21571	0.375479	-3.23776	0.00120471	0.0121418
RBAK	295.761	1.46146	0.274866	5.31699	1.05497e-07	8.50615e-06
ZNF12	423.513	1.86096	0.332653	5.59431	2.21505e-08	2.36134e-06
AGR2	1281.43	-1.18129	0.342144	-3.45261	0.000555188	0.00693832
HDAC9	213.807	2.20575	0.623294	3.53885	0.000401869	0.00549336
IL6	148.539	4.92805	0.580698	8.48643	2.13091e-17	3.38474e-14
NFE2L3	488.61	1.4201	0.474939	2.99006	0.0027892	0.0224096
CREB5	143.646	2.70945	0.480631	5.63728	1.72754e-08	1.97412e-06
KIAA0895	143.654	1.11814	0.301961	3.70291	0.000213137	0.00348299
GPR141	17.1377	2.23052	0.730978	3.05141	0.00227768	0.0193159
AEBP1	35.6497	4.63166	0.900865	5.14135	2.72772e-07	1.88378e-05
LINC00525	4.27126	1.55503	0.521821	2.98001	0.0028824	0.022915
ZNF92	131.155	1.52177	0.358295	4.24725	2.16408e-05	0.000648572
LAT2	35.3457	1.09647	0.417077	2.62895	0.00856496	0.0497971
NCF1	22.1132	4.26468	0.748526	5.69744	1.2162e-08	1.49245e-06
NCF1C	17.8007	5.67241	2.12534	2.66895	0.00760894	0.0456249
UPK3B	42.6933	-1.45668	0.362021	-4.02373	5.72828e-05	0.0013086
RUNDC3B	3.71517	3.64156	1.21593	2.99488	0.00274551	0.0221707
RBM48	128.044	1.42496	0.280231	5.08495	3.6773e-07	2.34655e-05
SAMD9	1147.99	2.9788	0.538176	5.53499	3.11239e-08	3.08982e-06
SAMD9L	533.859	4.12707	0.565548	7.29747	2.9323e-13	1.60609e-10
ASNS	556.928	1.39613	0.474208	2.94414	0.00323852	0.024947
LAMTOR4	488.51	-1.2141	0.301062	-4.03272	5.51344e-05	0.00128036
ACHE	68.4184	2.12522	0.582363	3.64931	0.000262944	0.00403927
NAMPT	3165.73	1.03271	0.275623	3.74683	0.000179086	0.00305871
CCDC71L	307.688	1.39344	0.343104	4.06127	4.88062e-05	0.00117639
HBP1	469.142	1.24074	0.249155	4.97981	6.36478e-07	3.77232e-05
IFRD1	628.534	1.07771	0.274862	3.9209	8.82177e-05	0.0018104
IQUB	2.80165	1.72727	0.608015	2.84083	0.00449962	0.031257
HILPDA	791.003	1.01092	0.363807	2.77874	0.00545707	0.0362072
AGBL3	25.135	1.26582	0.453468	2.79142	0.00524775	0.0351265
ZC3HAV1	1393.32	1.31838	0.24021	5.48845	4.0548e-08	3.90342e-06
PARP12	427.189	1.72778	0.271528	6.36317	1.97633e-10	3.87557e-08
EPHA1-AS1	4.53863	2.21156	0.840087	2.63254	0.00847499	0.0493735
ATP6V0E2	276.234	-1.05575	0.315965	-3.34136	0.000833697	0.00927342
GIMAP8	10.2259	3.2005	1.05555	3.03207	0.00242883	0.0202837
GIMAP4	49.2151	9.14598	2.97822	3.07095	0.00213378	0.0184804
GIMAP2	15.1152	3.43473	0.608646	5.64324	1.66882e-08	1.92084e-06
ZNF596	32.9726	1.8345	0.422396	4.34308	1.40501e-05	0.000468848
ANGPT2	23.1497	3.29819	0.983896	3.35217	0.000801804	0.00900697
HR	218.793	-1.11767	0.413638	-2.70205	0.00689139	0.0426091
PEBP4	12.1217	5.45641	1.54834	3.52403	0.000425028	0.00572617
LOC286059	5.49155	3.05021	0.593888	5.136	2.80642e-07	1.92143e-05
NKX3-1	177.858	1.85431	0.349891	5.29968	1.16006e-07	9.21316e-06
STMN4	3.37617	4.33867	0.997808	4.3482	1.37257e-05	0.000460886
ADAM32	10.4718	1.31191	0.471056	2.78505	0.00535196	0.0355842
IDO1	37.2866	3.0214	0.785155	3.84816	0.000119009	0.0022699
PLAT	717.097	2.59712	0.617703	4.20448	2.61677e-05	0.000756717
THAP1	138.169	1.20486	0.22853	5.27225	1.34761e-07	1.01448e-05
RB1CC1	679.823	1.08018	0.25521	4.23251	2.31093e-05	0.000684828
SLCO5A1	8.56265	1.84989	0.619308	2.98703	0.00281698	0.0225277
UBE2W	262.849	1.00925	0.228888	4.40937	1.03673e-05	0.000372567
LY96	106.058	7.14065	0.982138	7.27052	3.58109e-13	1.83491e-10
PKIA	16.9635	-1.49652	0.566751	-2.64053	0.00827767	0.0485713
ZBTB10	232.527	2.60582	0.389116	6.69677	2.13075e-11	6.1536e-09
RIPK2	728.264	1.51891	0.341826	4.44352	8.84972e-06	0.000326905
GEM	204.988	2.18187	0.447399	4.87678	1.07832e-06	5.96798e-05
PLEKHF2	159.638	1.2284	0.261705	4.69384	2.6813e-06	0.000129087
SDC2	22.8059	-2.047	0.667089	-3.06855	0.00215097	0.0185547
NCALD	65.2197	-1.49382	0.412403	-3.62223	0.000292074	0.00433579
KLF10	1220.13	1.43155	0.30309	4.72319	2.32174e-06	0.000115245
TNFRSF11B	125.192	2.69381	0.979129	2.75123	0.00593721	0.0383829
HAS2	76.1583	1.29941	0.434872	2.98802	0.00280789	0.0225028
TMEM71	28.7006	2.96486	1.07425	2.75994	0.00578116	0.0378048
SLA	21.3814	7.03279	1.15451	6.0916	1.11786e-09	1.90926e-07
PARP10	235.596	2.21064	0.540728	4.08827	4.34603e-05	0.00108371
EXOSC4	323.392	-1.01542	0.295657	-3.43444	0.000593772	0.00729426
BOP1	176.966	-1.07677	0.304616	-3.53484	0.000408023	0.00555358
CD274	198.39	2.632	0.611607	4.30342	1.6818e-05	0.000536419
IFNB1	105.537	10.0525	1.47612	6.81011	9.75234e-12	2.97896e-09
IFNA22P	8.95164	4.2444	1.48126	2.86539	0.00416491	0.0297194
C9orf72	98.9615	1.00103	0.342793	2.92022	0.00349789	0.0262078
DDX58	775.088	3.01474	0.33541	8.9882	2.51309e-19	4.98973e-16
TAF1L	1.81356	2.49929	0.786369	3.17827	0.00148159	0.0142504
SUGT1P1	10.2408	1.32888	0.364094	3.64982	0.000262425	0.00403911
CCL19	61.5438	9.8838	2.9784	3.3185	0.000905027	0.00983946
LOC440896	2.56038	2.5	0.87952	2.84246	0.00447665	0.0311736
GNA14	7.10341	4.90953	1.36053	3.60855	0.000307917	0.00451647
TLE4	214.176	1.31296	0.327163	4.01318	5.99063e-05	0.00135356
NFIL3	883.646	2.74315	0.413637	6.63178	3.31672e-11	8.49722e-09
ZNF484	71.9692	1.45784	0.274285	5.31507	1.06618e-07	8.55311e-06
TDRD7	367.723	1.40647	0.244026	5.76361	8.23322e-09	1.10827e-06
TRIM14	355.45	1.09228	0.172347	6.33769	2.33234e-10	4.51791e-08
NR4A3	55.8818	3.40381	0.61237	5.55841	2.72242e-08	2.75432e-06
FSD1L	52.3647	1.13644	0.244188	4.65396	3.25621e-06	0.000149159
TAL2	1.14692	1.73534	0.548898	3.16149	0.00156964	0.0148479
C9orf152	9.14103	-1.36265	0.409393	-3.32846	0.000873273	0.00957286
GNG10	1.75748	-1.36894	0.5093	-2.68788	0.00719072	0.0438287
ZFP37	34.0506	1.34816	0.305553	4.41218	1.02334e-05	0.000368914
KIF12	92.5028	-1.50565	0.448021	-3.36067	0.000777544	0.00880921
TRAF1	167.705	1.82732	0.328457	5.56336	2.64634e-08	2.69452e-06
ZBTB6	142.669	1.52035	0.283604	5.36082	8.28452e-08	7.15604e-06
ZBTB43	464.424	2.29496	0.383616	5.98245	2.19811e-09	3.49148e-07
ZBTB34	160.409	1.03172	0.254854	4.04829	5.15929e-05	0.00122497
ZNF79	132.424	1.73637	0.335483	5.17575	2.27001e-07	1.6169e-05
PTRH1	71.6421	-1.12309	0.277978	-4.04022	5.34016e-05	0.00126225
WDR34	783.808	-1.2117	0.393678	-3.0779	0.00208464	0.0182237
ZDHHC12	385.335	-1.21955	0.304379	-4.0067	6.15741e-05	0.00138142
ENDOG	86.6345	-1.11603	0.404286	-2.76049	0.00577143	0.0377568
LOC100272217	15.1246	1.44411	0.433179	3.33375	0.000856848	0.0094515
FAM78A	13.2287	-1.28506	0.412174	-3.11775	0.00182236	0.0165601
SURF2	146.986	-1.00338	0.254044	-3.94963	7.82725e-05	0.00165054
RNU6ATAC	14.2227	2.69215	0.601096	4.47874	7.50844e-06	0.000290888
FCN1	74.2621	8.48924	2.97167	2.85672	0.00428037	0.0303524
DNLZ	89.4317	-1.02979	0.350139	-2.94107	0.00327076	0.0251222
EGFL7	370.505	-1.3176	0.397538	-3.31441	0.000918372	0.00995728
AGPAT2	622.716	-1.06719	0.344206	-3.10045	0.00193224	0.0172716
CLIC3	60.6134	-2.32136	0.701895	-3.30727	0.000942098	0.0100974
SSNA1	451.792	-1.07482	0.277601	-3.8718	0.000108034	0.00210295
TUBB4B	4439.49	-1.10658	0.265488	-4.16811	3.07142e-05	0.000842598
MRPL41	472.55	-1.30061	0.322998	-4.02667	5.65715e-05	0.00130011
GTPBP6	208.273	-1.06618	0.289258	-3.68591	0.00022789	0.00364661
ARHGAP6	2.51485	2.63895	0.975183	2.70611	0.00680771	0.0422562
PIGA	312.749	1.89479	0.337092	5.621	1.89859e-08	2.09404e-06
REPS2	99.8083	1.3748	0.41056	3.34859	0.000812244	0.00909851
GK	90.8365	1.11013	0.309488	3.58698	0.000334528	0.00482182
CYBB	62.2524	4.95579	0.868777	5.70433	1.16804e-08	1.46088e-06
KDM6A	402.619	1.14311	0.264324	4.32463	1.52785e-05	0.000497304
MIR221	20.9756	1.23066	0.427094	2.88148	0.00395807	0.0286293
ZNF674-AS1	64.3768	1.67077	0.367216	4.54983	5.36896e-06	0.000219795
NDUFB11	932.805	-1.00727	0.301881	-3.33664	0.000847965	0.00939635
SYN1	20.4635	4.51014	0.756834	5.95923	2.5343e-09	3.94655e-07
TIMP1	1453.47	-1.07864	0.273457	-3.94445	7.9984e-05	0.00167829
CFP	29.9275	3.21005	0.683731	4.6949	2.66737e-06	0.000129087
EBP	881.451	-1.09409	0.332055	-3.29491	0.000984517	0.0104046
WAS	72.8275	4.36889	0.724815	6.0276	1.66416e-09	2.69729e-07
GJB1	4.34695	-2.66845	0.734532	-3.63286	0.000280297	0.00419285
RLIM	793.662	1.2259	0.217021	5.64876	1.61607e-08	1.89351e-06
HDX	66.7481	1.459	0.285649	5.10767	3.26148e-07	2.16759e-05
ZNF711	75.0405	1.36869	0.28326	4.83191	1.35228e-06	7.306e-05
RPA4	2.47058	1.73464	0.567566	3.05628	0.00224103	0.0190897
TAF7L	5.55889	2.32086	0.868576	2.67203	0.00753942	0.0453622
BTK	11.8011	5.39401	0.937024	5.75653	8.58594e-09	1.14482e-06
NXT2	135.383	1.23179	0.276961	4.44754	8.68596e-06	0.00032311
CHRDL1	15.0827	6.92839	2.33979	2.96112	0.00306524	0.0240199
LRCH2	4.46689	2.83118	0.863614	3.2783	0.00104435	0.0109063
APLN	14.1692	-1.11033	0.409059	-2.71434	0.00664076	0.0414793
ARHGEF6	21.8937	1.88565	0.548535	3.43761	0.000586873	0.00722068
CDR1	65.7163	6.51925	1.55874	4.18239	2.88457e-05	0.000810946
HAUS7	175.245	-1.01651	0.362522	-2.804	0.00504733	0.0341738
BGN	11.6324	-8.10604	1.99206	-4.06917	4.71805e-05	0.00114941
LAGE3	214.624	-1.18915	0.376546	-3.15804	0.00158834	0.0149633
G6PD	7848.3	-1.23584	0.459107	-2.69183	0.00710614	0.0434967
