# Supplementary material for: Systems biology approach reveals a common molecular basis for COVID-19 and non-alcoholic fatty liver disease (NAFLD)
Source: Eur J Med Res. 2022 Nov 15;27:251. doi: 10.1186/s40001-022-00865-y (PMC9664052; doi:10.1186/s40001-022-00865-y)
Supplement: Supplementary file 3 — Additional file 3: Table S2. Differentially expressed genes for simple steatosis. [file 40001_2022_865_MOESM3_ESM.xlsx]

## Sheet: Sheet1
Table S2. Differentially expressed genes for simple steatosis.
Gene	Average expression value	Log2 fold change	t	P value	Adjusted P value	B
FOSB	11.8935	-3.97972	-10.9855	2.66069e-14	6.15478e-11	22.3087
IL8	11.9744	-3.34825	-9.74049	1.228e-12	9.64256e-10	18.6244
IL1RL1	11.1111	-3.23502	-7.65115	1.14324e-09	2.02691e-07	12.0056
SOCS3	11.5658	-3.04526	-10.7601	5.24599e-14	7.50169e-11	21.6578
IL6	10.6979	-2.85728	-6.96615	1.16704e-08	1.20281e-06	9.74989
FOS	13.4248	-2.76887	-9.59291	1.95911e-12	1.3157e-09	18.1737
CYP7A1	11.7492	2.70691	7.63824	1.1941e-09	2.08908e-07	11.9634
JUNB	11.9741	-2.6326	-11.1883	1.45221e-14	4.31907e-11	22.8885
IGFBP1	13.3299	-2.62176	-7.57013	1.50255e-09	2.52271e-07	11.7403
C10orf140	10.3818	2.57021	9.48474	2.76359e-12	1.74349e-09	17.8416
LOC730417	11.3076	2.53636	8.28682	1.36353e-10	3.68667e-08	14.0687
SLITRK3	12.2424	-2.48668	-9.42628	3.33034e-12	1.98098e-09	17.6615
APOLD1	11.136	-2.47773	-9.73109	1.26499e-12	9.64256e-10	18.5958
SIK1	11.5074	-2.46949	-8.90873	1.76661e-11	8.35886e-09	16.0483
GADD45G	12.1462	-2.45044	-8.44435	8.09563e-11	2.45367e-08	14.574
ADAMTS1	12.0937	-2.35822	-10.8422	4.094e-14	6.62397e-11	21.8956
PHLDA1	13.1473	-2.35396	-12.7872	1.47827e-16	1.02587e-12	27.2553
TNFRSF12A	10.8082	-2.3521	-8.17167	1.99906e-10	4.95458e-08	13.6977
MYC	12.8544	-2.3495	-12.7895	1.46889e-16	1.02587e-12	27.2613
FOSL1	10.475	-2.33723	-7.71371	9.26018e-10	1.73683e-07	12.2102
CYR61	13.0549	-2.23047	-10.8573	3.91113e-14	6.62397e-11	21.9394
GCK	10.5709	2.19105	7.4875	1.98648e-09	3.10951e-07	11.4693
SPSB1	11.9233	-2.17872	-8.04068	3.09369e-10	7.00083e-08	13.2741
THBS1	13.1414	-2.15763	-12.0482	1.18265e-15	4.92434e-12	25.2818
IL1RN	13.3165	-2.14898	-6.89247	1.50037e-08	1.48039e-06	9.50593
ZC3H12A	10.8333	-2.13785	-8.06495	2.85298e-10	6.67372e-08	13.3527
EMP1	12.4464	-2.13383	-8.29748	1.31619e-10	3.65357e-08	14.1029
CALCA	10.0138	-2.12722	-7.10283	7.32688e-09	8.47436e-07	10.2019
NR4A1	10.9156	-2.11685	-7.35205	3.14242e-09	4.26798e-07	11.024
RASD1	10.5909	-2.10603	-5.67291	9.63981e-07	3.81542e-05	5.46871
ARL14	10.2907	-2.09723	-8.37951	1.00302e-10	2.90027e-08	14.3663
TNFAIP6	10.3726	-2.09395	-6.27847	1.22278e-07	7.42191e-06	7.46956
CCL20	11.5117	-2.08376	-7.32479	3.44673e-09	4.54161e-07	10.9342
MIR21	12.2817	-2.028	-13.342	3.24649e-17	6.75887e-13	28.687
PNRC1	11.7138	-2.00906	-8.51125	6.49254e-11	2.11275e-08	14.7879
IER3	11.7101	-1.99211	-7.95495	4.12062e-10	8.84405e-08	12.996
NAT8B	11.2066	1.98402	9.71099	1.34788e-12	9.67641e-10	18.5346
FCAR	10.6031	-1.98305	-6.29001	1.17547e-07	7.21894e-06	7.50783
THBD	11.6295	-1.97973	-7.43005	2.41271e-09	3.56242e-07	11.2805
TGFB3	12.5073	-1.96693	-6.42745	7.34762e-08	4.98274e-06	7.96373
PIM1	13.2165	-1.95181	-9.20467	6.77856e-12	3.61854e-09	16.9748
FAM107A	12.2618	-1.92238	-10.7503	5.40494e-14	7.50169e-11	21.6292
PTGS2	12.9335	-1.92196	-7.6497	1.14883e-09	2.02691e-07	12.0009
FOSL2	11.7513	-1.91893	-9.46876	2.90804e-12	1.78066e-09	17.7924
SOCS1	11.0642	-1.91727	-6.84475	1.76562e-08	1.65579e-06	9.34786
MIR146B	10.8131	-1.91088	-6.2946	1.15717e-07	7.14869e-06	7.52306
EGR1	13.8256	-1.90821	-8.60135	4.82668e-11	1.76292e-08	15.0751
PLAUR	10.9698	-1.89374	-7.42145	2.48401e-09	3.59172e-07	11.2523
C19orf23	9.89913	-1.86731	-5.33831	2.98918e-06	9.08493e-05	4.3746
RTP3	13.1622	1.85225	7.03604	9.19734e-09	1.02946e-06	9.98113
DBP	10.0284	1.84601	6.70533	2.84211e-08	2.37932e-06	8.88567
IL1B	11.7512	-1.83763	-6.85023	1.73295e-08	1.63517e-06	9.366
CCL2	13.354	-1.83639	-9.37092	3.97515e-12	2.29885e-09	17.4905
FGF14	10.977	-1.831	-7.88613	5.18893e-10	1.0591e-07	12.7723
NLF2	10.5261	-1.82859	-7.54622	1.62891e-09	2.65056e-07	11.6619
SLC25A34	11.3997	1.82813	7.00914	1.008e-08	1.09872e-06	9.89215
PTX3	9.86097	-1.82203	-5.64277	1.06781e-06	4.07155e-05	5.36973
C13orf15	12.7566	-1.81932	-10.9914	2.61398e-14	6.15478e-11	22.3256
KRT222	10.2826	1.81653	7.97734	3.82319e-10	8.46756e-08	13.0687
KIAA0040	11.0023	-1.80142	-7.39671	2.70116e-09	3.82554e-07	11.1709
SLC7A1	10.4779	-1.79447	-6.16377	1.8096e-07	1.01003e-05	7.08938
SOCS2	13.2099	-1.79261	-12.4575	3.70672e-16	1.92925e-12	26.3842
FILIP1L	12.7202	-1.77199	-10.9472	2.98486e-14	6.21417e-11	22.1985
ATF3	12.5825	-1.7701	-9.962	6.12201e-13	5.54148e-10	19.2954
PROK2	10.8992	-1.76679	-6.17498	1.74163e-07	9.82629e-06	7.12651
LOC730101	10.4553	1.76382	7.69443	9.8814e-10	1.81272e-07	12.1472
NAGS	11.0753	1.75954	8.21088	1.75464e-10	4.45485e-08	13.8241
RRS1	12.1627	-1.74954	-8.65621	4.03113e-11	1.55415e-08	15.2496
CRISPLD2	12.5738	-1.73331	-9.93444	6.67361e-13	5.78908e-10	19.2123
RGS16	10.8269	-1.73132	-6.35731	9.33872e-08	6.01928e-06	7.73106
AVPR1A	12.3716	-1.73018	-5.64218	1.06996e-06	4.0723e-05	5.36778
HAS2	10.6299	-1.72765	-6.57485	4.43898e-08	3.38517e-06	8.45283
FAM124B	11.0601	1.72753	7.51468	1.8121e-09	2.92451e-07	11.5585
S100A12	11.6677	-1.72644	-5.26668	3.80343e-06	0.000109673	4.14201
EGR3	10.1508	-1.71879	-6.21784	1.50432e-07	8.72382e-06	7.26856
SLC11A1	10.5025	-1.71564	-7.02187	9.65202e-09	1.06886e-06	9.93428
C14orf80	11.2605	1.71269	6.74051	2.52033e-08	2.20465e-06	9.00232
LOC154761	11.78	-1.71195	-6.73748	2.54656e-08	2.21828e-06	8.99227
SERPINE1	12.0077	-1.7118	-7.42566	2.44883e-09	3.59029e-07	11.2661
RALGDS	13.6717	-1.70806	-8.7754	2.72864e-11	1.20867e-08	15.6275
C5AR1	11.4339	-1.70543	-8.75746	2.89336e-11	1.25494e-08	15.5707
PPP1R15A	12.2924	-1.70413	-10.3691	1.73073e-13	2.17819e-10	20.5114
CRYAA	11.2858	1.70267	5.79853	6.28945e-07	2.74507e-05	5.88211
MAFF	9.99487	-1.70223	-7.15671	6.09988e-09	7.34066e-07	10.3799
HBEGF	10.7706	-1.69746	-8.28872	1.35498e-10	3.68667e-08	14.0748
KLF4	10.9317	-1.69466	-6.40063	8.05325e-08	5.37374e-06	7.87475
CREB5	11.2079	-1.68176	-6.96652	1.16555e-08	1.20281e-06	9.75113
EPHA2	11.3387	-1.67859	-10.1891	3.01823e-13	2.99221e-10	19.9764
C10orf10	12.5194	-1.66384	-7.13634	6.53734e-09	7.77719e-07	10.3126
RND1	11.4466	-1.65662	-5.16281	5.38824e-06	0.000139698	3.80595
OSMR	12.1292	-1.64506	-7.41182	2.56635e-09	3.65952e-07	11.2206
CEBPA	13.4882	1.64472	6.74839	2.45339e-08	2.17349e-06	9.02846
C2orf82	11.0731	1.63991	5.19901	4.7729e-06	0.000128215	3.92292
LOC55908	12.6427	1.62489	8.58277	5.13054e-11	1.8416e-08	15.016
MYBPH	9.86367	-1.62483	-5.87946	4.77453e-07	2.20401e-05	6.14902
FAM169B	10.4231	-1.61715	-5.8262	5.72401e-07	2.56084e-05	5.97334
S100P	12.0464	-1.61498	-6.60832	3.95917e-08	3.12219e-06	8.56387
GPRC5A	10.3123	-1.61336	-6.88123	1.55901e-08	1.52824e-06	9.4687
CISH	12.457	-1.60529	-7.54609	1.62962e-09	2.65056e-07	11.6615
JUN	14.0084	-1.6037	-9.98134	5.76252e-13	5.45318e-10	19.3537
ACTG2	11.5274	-1.58122	-5.66846	9.78641e-07	3.85506e-05	5.45411
FOXC1	10.2305	-1.57982	-6.59101	4.20048e-08	3.25092e-06	8.50644
GEM	11.9808	-1.57695	-7.84891	5.87876e-10	1.16562e-07	12.6512
CDH15	9.85773	1.572	5.366	2.72298e-06	8.44465e-05	4.46469
RNF43	10.9562	1.56893	8.77627	2.72087e-11	1.20867e-08	15.6302
TRIM15	11.4643	-1.56697	-6.99937	1.0421e-08	1.11958e-06	9.85984
C6orf129	10.1378	1.56299	6.62375	3.75583e-08	2.98445e-06	8.61505
VCAN	12.1576	-1.5542	-6.23442	1.42148e-07	8.33625e-06	7.32351
SLC2A3	12.7318	-1.55021	-8.15133	2.13909e-10	5.23927e-08	13.632
WNT5A	11.1531	1.53861	9.72321	1.29685e-12	9.64256e-10	18.5718
AXUD1	13.5424	-1.53516	-11.3945	7.88974e-15	2.73761e-11	23.4719
ZFP36	10.8331	-1.53105	-7.3337	3.34416e-09	4.46295e-07	10.9635
NR4A3	9.85713	-1.52945	-7.13935	6.47072e-09	7.74218e-07	10.3226
ORAI3	11.0383	1.52405	5.78274	6.63656e-07	2.88448e-05	5.83009
CYorf14	10.0971	1.49711	2.68333	0.0101744	0.0386329	-3.31804
GFPT2	10.6099	-1.49284	-5.27096	3.74912e-06	0.000108709	4.1559
FPR1	11.4469	-1.48312	-6.03301	2.82823e-07	1.45745e-05	6.65644
GAGE12C	11.5345	-1.4768	-3.22032	0.00238472	0.0136619	-1.98804
APOBEC3A	11.1804	-1.47297	-4.616	3.28587e-05	0.00054422	2.06694
NCRNA00152	11.2216	-1.4711	-5.78194	6.65473e-07	2.88606e-05	5.82744
FRAT1	11.6562	1.47096	6.70959	2.80112e-08	2.37932e-06	8.89977
NCAM2	12.287	1.46661	6.18522	1.68172e-07	9.59223e-06	7.16045
TMEM169	10.5968	1.46531	9.04052	1.15175e-11	5.99459e-09	16.4622
NRG1	12.1673	-1.46482	-6.09507	2.28825e-07	1.22781e-05	6.86183
HIST2H2AC	11.0204	1.45731	4.29046	9.38683e-05	0.00124237	1.06278
TRIM55	12.2761	1.45512	6.70844	2.81206e-08	2.37932e-06	8.89599
KIF22	11.0499	1.45033	5.66454	9.91767e-07	3.88113e-05	5.44121
FLJ36031	12.4908	-1.45024	-7.18689	5.50505e-09	6.78164e-07	10.4795
FPR2	10.4879	-1.4502	-5.87377	4.86804e-07	2.23726e-05	6.13023
ACOT1	10.4523	-1.44916	-2.83569	0.00683804	0.0293139	-2.95739
IER5L	11.37	-1.44747	-6.117	2.12313e-07	1.15408e-05	6.93444
C20orf77	11.0151	-1.43479	-4.83215	1.61732e-05	0.00031795	2.74754
MMP19	10.0982	-1.42768	-5.66507	9.8998e-07	3.88113e-05	5.44296
ELF3	12.4198	-1.42629	-8.09815	2.55385e-10	6.0419e-08	13.4601
ANKS4B	11.297	1.42351	6.55586	4.73679e-08	3.56011e-06	8.38981
HIST1H2BF	9.59941	1.4216	6.83072	1.85225e-08	1.72152e-06	9.30136
C17orf96	11.3088	-1.42126	-7.42142	2.48431e-09	3.59172e-07	11.2521
CD274	11.341	-1.42045	-5.21518	4.52116e-06	0.000123273	3.97519
SHD	12.2412	1.41679	4.7884	1.86808e-05	0.000354882	2.60901
KCNK1	12.9063	-1.41284	-8.94538	1.56816e-11	7.59244e-09	16.1636
TUBB6	11.3553	-1.41234	-6.78528	2.16301e-08	1.98378e-06	9.15076
GAGE5	11.8244	-1.41182	-3.35263	0.00163468	0.0105168	-1.63677
LAMC2	10.4731	-1.40804	-5.52476	1.59288e-06	5.55113e-05	4.98288
MOGAT2	9.87855	1.40418	7.55239	1.59535e-09	2.636e-07	11.6821
GAGE4	11.5454	-1.39269	-3.09225	0.00341243	0.0178591	-2.31967
MIR221	10.6996	-1.38997	-4.51436	4.57156e-05	0.000696235	1.75052
RAPGEFL1	9.46508	1.38662	7.9308	4.46755e-10	9.39494e-08	12.9176
MAP3K8	12.567	-1.38376	-9.23825	6.08421e-12	3.33335e-09	17.0792
ADAM19	11.4286	-1.38166	-6.79811	2.07033e-08	1.90718e-06	9.19328
PPRC1	13.0073	-1.37677	-10.1987	2.92932e-13	2.99221e-10	20.0052
ZNF878	9.6255	-1.37341	-6.25699	1.31595e-07	7.80532e-06	7.39833
MAPK4	10.0199	-1.37207	-3.84508	0.000377796	0.00353504	-0.260433
CNN1	10.3998	-1.37206	-4.4678	5.31436e-05	0.000787471	1.60641
SDC4	13.4586	-1.37132	-8.5386	5.93312e-11	2.03482e-08	14.8752
GINS2	10.7196	1.37108	7.48004	2.03726e-09	3.14176e-07	11.4448
CXCR4	12.4784	-1.37047	-6.03337	2.82474e-07	1.45745e-05	6.65764
TMPRSS2	12.6553	-1.37031	-5.55112	1.45687e-06	5.20249e-05	5.06919
IL24	10.4589	-1.36779	-4.27148	9.9716e-05	0.00129587	1.00512
STC1	10.6469	-1.36415	-6.62707	3.7134e-08	2.96204e-06	8.62608
PRSS3	9.40135	1.36414	5.828	5.68921e-07	2.55266e-05	5.97924
TCAP	9.79613	1.36365	5.57409	1.34782e-06	4.88856e-05	5.14443
RGS1	11.7479	-1.36318	-8.04637	3.03547e-10	6.94455e-08	13.2925
ABCC6P1	10.5931	1.36283	5.87081	4.91734e-07	2.25494e-05	6.12047
GAGE7	11.6454	-1.36125	-3.30485	0.00187513	0.0115841	-1.76462
PIM3	11.5045	-1.35871	-6.60693	3.97809e-08	3.12528e-06	8.55924
BTBD11	10.9974	1.35638	6.8564	1.69685e-08	1.6131e-06	9.38644
MYH11	12.3811	-1.35598	-4.13856	0.000151869	0.00175946	0.604279
GAGE12B	11.0445	-1.35538	-3.1787	0.00268139	0.0149381	-2.09674
MCAM	11.7642	-1.35261	-5.77782	6.74851e-07	2.90283e-05	5.81389
PDLIM3	11.2457	-1.34369	-6.12111	2.09354e-07	1.14098e-05	6.94805
SIGLEC14	11.9659	-1.34255	-3.09308	0.00340465	0.0178408	-2.31756
PADI4	10.3596	-1.34186	-5.97255	3.47624e-07	1.70688e-05	6.45649
CIT	10.1095	-1.34093	-6.16487	1.8028e-07	1.01003e-05	7.09303
SERPINB9	11.874	-1.33888	-6.13071	2.02596e-07	1.10705e-05	6.97987
TAGLN	11.7065	-1.33852	-4.71342	2.38974e-05	0.000425594	2.37248
BCL3	12.7667	-1.33732	-8.66177	3.95821e-11	1.55415e-08	15.2673
LIF	10.0808	-1.33619	-5.18739	4.9625e-06	0.000131675	3.88534
NINL	10.5274	1.33381	6.06984	2.49411e-07	1.31455e-05	6.77831
C11orf52	9.41742	1.3333	6.07646	2.43834e-07	1.29671e-05	6.80023
LIN28	11.0612	-1.33243	-3.14919	0.00291245	0.0158766	-2.17327
SOX17	10.9089	-1.33069	-5.6117	1.18648e-06	4.45874e-05	5.26776
CLCF1	10.1228	-1.32807	-6.48948	5.9434e-08	4.31135e-06	8.16956
FAM129A	12.164	-1.3239	-6.89761	1.47427e-08	1.47281e-06	9.52297
ODF3L1	9.95396	-1.31838	-5.2948	3.46039e-06	0.000101754	4.23326
ADAMTS4	8.93208	-1.31713	-5.35688	2.80794e-06	8.62219e-05	4.43501
ASCL2	9.97253	1.31441	5.47045	1.91405e-06	6.40653e-05	4.8053
DNMT3L	11.898	1.31416	5.49987	1.7328e-06	5.91396e-05	4.90147
TACSTD2	12.7657	-1.31362	-5.97759	3.41696e-07	1.68572e-05	6.47316
RRP12	11.0967	-1.30883	-6.38468	8.50466e-08	5.63881e-06	7.82183
SLC5A12	9.45729	1.30696	4.08236	0.000181179	0.00201926	0.436429
NPY6R	10.5231	1.30493	5.25939	3.89774e-06	0.000111773	4.11837
HIVEP1	12.3998	-1.30038	-7.79861	6.96042e-10	1.32944e-07	12.4873
NOL4	10.8818	1.29891	6.4622	6.52444e-08	4.63591e-06	8.07904
RGS2	12.7387	-1.29886	-8.44298	8.13214e-11	2.45367e-08	14.5697
COQ10A	10.2944	1.29835	6.59485	4.14573e-08	3.23258e-06	8.51918
BRCA1	11.6626	1.29722	6.01921	2.96464e-07	1.50172e-05	6.61078
TNFRSF10D	11.4445	-1.2956	-5.77366	6.84472e-07	2.92009e-05	5.80018
C1orf203	11.3711	1.29548	7.18034	5.62894e-09	6.85316e-07	10.4579
GAGE12J	11.3826	-1.29451	-3.05841	0.00374669	0.0190564	-2.40586
GADD45B	13.797	-1.29445	-10.3417	1.88325e-13	2.17819e-10	20.4301
KANK4	12.2987	1.29384	5.18187	5.05512e-06	0.000133896	3.8675
CDH19	12.0484	-1.2889	-8.40562	9.2005e-11	2.73636e-08	14.45
JAKMIP2	11.8878	1.27188	6.2623	1.29228e-07	7.7089e-06	7.41593
TDGF1	9.60015	1.26761	4.99734	9.3581e-06	0.000211768	3.27396
C2CD4B	10.602	-1.26562	-5.51906	1.62388e-06	5.61587e-05	4.96424
SYN1	9.7903	-1.26357	-5.22551	4.36713e-06	0.000121093	4.00864
ESPNL	9.91498	1.26123	6.04896	2.67841e-07	1.39527e-05	6.7092
CD160	10.7793	1.26041	7.60972	1.31465e-09	2.26931e-07	11.87
BIRC3	12.9153	-1.25724	-7.96104	4.03743e-10	8.80135e-08	13.0158
ZFP1	10.8044	1.25476	4.24656	0.000107936	0.00136438	0.929569
ZNF295	11.192	-1.24769	-4.9363	1.14602e-05	0.000246988	3.07888
KLF6	12.3455	-1.24493	-8.39854	9.41848e-11	2.76174e-08	14.4273
SERPINB8	12.6208	-1.24332	-6.5276	5.21724e-08	3.85169e-06	8.29604
CDC42EP3	12.4542	-1.24268	-7.8812	5.27532e-10	1.06628e-07	12.7563
RAB26	12.7912	1.24184	8.46466	7.57053e-11	2.3524e-08	14.639
PEG10	10.8269	1.24116	4.48292	5.06096e-05	0.00075747	1.65316
BACH2	10.9493	-1.23911	-4.92925	1.17314e-05	0.000251406	3.05638
MOGAT1	11.4173	1.23589	5.66551	9.8849e-07	3.88113e-05	5.44442
NR4A2	10.3959	-1.23543	-5.76854	6.9649e-07	2.96528e-05	5.78333
HIST2H2AB	9.61555	1.23298	5.70633	8.6052e-07	3.51968e-05	5.5786
IGFBP2	12.6152	-1.23245	-7.04924	8.79304e-09	9.94904e-07	10.0248
MGC13057	11.3369	1.23039	6.77461	2.24328e-08	2.03055e-06	9.11539
TBX10	9.9631	1.22653	7.59227	1.39437e-09	2.37946e-07	11.8129
F3	11.1176	-1.22599	-5.78074	6.68178e-07	2.88606e-05	5.82351
GFRA3	11.0448	-1.22549	-3.29788	0.00191289	0.0117219	-1.78317
SSX1	10.755	-1.22293	-3.27721	0.00202914	0.0122413	-1.83805
DUX3	12.4965	-1.21915	-2.64761	0.0111484	0.0409977	-3.40054
DPYSL3	12.5224	-1.21771	-6.18201	1.70027e-07	9.67158e-06	7.14981
EPB49	11.0448	1.21625	5.5344	1.54172e-06	5.4304e-05	5.01444
GNAO1	11.2132	1.21407	4.08697	0.000178581	0.00199778	0.450162
MT1A	12.438	-1.21369	-3.97241	0.000255212	0.0026135	0.111099
KBTBD3	11.7594	1.2132	7.29479	3.81597e-09	4.9653e-07	10.8354
NPTX2	10.2183	-1.21195	-4.82778	1.64077e-05	0.000321649	2.73371
ARID5B	13.1647	-1.21016	-10.8388	4.1362e-14	6.62397e-11	21.8858
TMEM158	11.6842	-1.20996	-6.14046	1.9596e-07	1.07643e-05	7.01216
RTP4	10.946	1.20954	5.94039	3.87916e-07	1.85656e-05	6.35022
CXCL6	10.0188	-1.20782	-4.70746	2.43693e-05	0.000432519	2.3537
MMP9	10.3429	-1.20773	-5.34015	2.97069e-06	9.05292e-05	4.38059
FMO1	9.97634	1.20692	6.77952	2.20599e-08	2.00552e-06	9.13166
LRIG3	11.2429	1.20555	4.95269	1.08538e-05	0.000237857	3.13121
DUX5	11.7035	-1.20526	-2.73418	0.00892248	0.0352882	-3.19923
DPPA3	10.6522	-1.20285	-3.14096	0.00298017	0.0161351	-2.19453
IL2RA	10.2076	-1.202	-5.51109	1.66828e-06	5.72189e-05	4.93816
P2RY2	10.2435	1.2018	6.32104	1.05718e-07	6.68979e-06	7.61073
GAGE2B	11.0288	-1.20012	-3.19088	0.00259115	0.0145719	-2.06503
PCDH24	11.5759	1.19896	4.79434	1.83193e-05	0.000349851	2.62779
C9orf24	9.46846	1.19889	6.01083	3.0506e-07	1.53778e-05	6.58308
TEF	9.37113	1.19875	6.0361	2.79851e-07	1.44931e-05	6.66668
PNLIP	10.3091	-1.19873	-3.11629	0.00319221	0.0169884	-2.25807
PAPPA	11.0582	-1.19529	-4.7272	2.28419e-05	0.000411729	2.41584
BCL2A1	10.0904	-1.19117	-3.90251	0.000316734	0.00308135	-0.0935889
FLJ45139	9.84142	-1.19079	-4.99671	9.37773e-06	0.000211981	3.27194
FBXO2	11.4593	1.19061	6.46387	6.48739e-08	4.62538e-06	8.08457
C18orf56	11.6462	1.19038	6.09063	2.32316e-07	1.24334e-05	6.84714
MGC12965	11.5017	1.18924	7.10482	7.27734e-09	8.46407e-07	10.2085
MIR564	9.46876	1.18789	7.3645	3.01258e-09	4.15357e-07	11.0649
AFP	12.7733	1.18609	5.77528	6.80708e-07	2.90999e-05	5.80552
OSGIN1	11.2641	1.18583	5.23996	4.16047e-06	0.00011705	4.05542
ABCC6	11.6231	1.18172	4.84644	1.54278e-05	0.000306772	2.79291
POM121L4P	10.6744	-1.17862	-2.77431	0.00803665	0.032852	-3.10436
REXO1L1	11.6123	-1.177	-2.66214	0.0107422	0.0400219	-3.36707
S100A8	11.8443	-1.17348	-4.03529	0.00020989	0.00226058	0.29666
OR11H12	11.675	-1.17338	-2.55968	0.0139213	0.0475483	-3.60018
HDC	12.0933	-1.17322	-6.76718	2.30093e-08	2.07372e-06	9.09075
LONRF2	10.9526	-1.17	-6.87757	1.57858e-08	1.52824e-06	9.45659
GAGE12F	10.084	-1.16851	-3.72436	0.000545364	0.00465087	-0.607116
PFKFB3	13.3454	-1.1685	-8.00236	3.51624e-10	7.87147e-08	13.1499
REXO1L2P	13.3969	-1.16513	-2.74284	0.00872404	0.0347942	-3.17884
AGPAT9	12.6319	-1.1629	-9.61243	1.84146e-12	1.27792e-09	18.2335
NFKB2	11.8036	-1.16224	-7.01445	9.89917e-09	1.09043e-06	9.90973
SIPA1L2	13.4599	-1.16186	-7.60876	1.31892e-09	2.26931e-07	11.8669
HEXIM2	11.9147	1.15962	8.21377	1.7379e-10	4.45485e-08	13.8334
C2orf54	9.31283	1.15742	4.81005	1.73953e-05	0.000336887	2.67752
ETS2	13.6424	-1.1566	-7.90347	4.89581e-10	1.01926e-07	12.8287
C19orf59	9.11811	-1.15428	-4.67153	2.74109e-05	0.000475161	2.24082
ODZ3	10.9678	-1.15399	-5.81667	5.91283e-07	2.62472e-05	5.9419
ELFN1	9.6113	1.15391	6.21908	1.49797e-07	8.72382e-06	7.27267
C2CD4A	9.02172	-1.15292	-4.08062	0.000182168	0.00202799	0.431254
SSX2	10.5407	-1.1487	-3.26243	0.00211639	0.0126033	-1.87719
EPHA1	11.4328	1.1476	5.70745	8.57265e-07	3.51327e-05	5.58227
ARG2	10.1986	-1.14739	-5.36569	2.72578e-06	8.44465e-05	4.46369
CYHR1	10.6019	1.14621	5.04135	8.08313e-06	0.000191013	3.41503
TNIK	11.0981	-1.14519	-7.22412	4.85083e-09	6.12057e-07	10.6024
TRHDE	10.0209	1.14496	5.19117	4.89997e-06	0.000130618	3.89757
CSF3	9.35081	-1.14459	-4.91504	1.22967e-05	0.000258853	3.01109
IRAK3	11.3801	-1.14293	-7.57853	1.46057e-09	2.47216e-07	11.7678
MIR886	12.9748	-1.13966	-4.25541	0.000104946	0.00134205	0.956364
RBP5	12.3242	1.13805	5.05797	7.64765e-06	0.000182588	3.46839
TMEM233	9.9929	-1.1373	-5.11734	6.27297e-06	0.000157346	3.65936
CEBPD	13.4713	-1.13679	-10.3447	1.86587e-13	2.17819e-10	20.4391
LGALS4	10.6146	1.13595	4.47654	5.16643e-05	0.000769935	1.63342
GAD2	10.5292	-1.13572	-2.78152	0.00788647	0.0324676	-3.08722
DLEU1	12.5193	1.13556	7.35011	3.16324e-09	4.26798e-07	11.0175
C12orf27	10.2685	1.13506	6.70558	2.83967e-08	2.37932e-06	8.8865
C21orf63	11.3277	-1.13286	-7.69309	9.92605e-10	1.81272e-07	12.1428
NFE2	11.9414	-1.13253	-4.38175	7.01019e-05	0.000980156	1.34157
ABCC6P2	9.35798	1.13157	6.53052	5.16533e-08	3.82694e-06	8.30574
LOC650293	10.9717	-1.13155	-2.94152	0.0051531	0.0240759	-2.6988
IFIT2	12.5564	1.13067	7.25777	4.327e-09	5.56074e-07	10.7133
TPPP2	10.1663	1.12888	4.68455	2.62678e-05	0.000458784	2.2817
JMJD5	10.025	1.12599	4.05414	0.000197899	0.00216049	0.352542
SPHK2	11.1008	1.12538	4.26334	0.000102333	0.00131836	0.980405
ZNF187	10.2906	1.12474	7.01204	9.98076e-09	1.09363e-06	9.90176
KLF5	11.3301	-1.12449	-5.85922	5.1153e-07	2.33032e-05	6.08223
CT47A7	10.3663	-1.12305	-3.41785	0.00135347	0.00915376	-1.46055
CHRNB1	11.0754	1.12304	6.22784	1.45381e-07	8.50194e-06	7.30169
IL15RA	9.81039	-1.12153	-4.63368	3.10176e-05	0.000519513	2.12224
SPRY4	12.1227	-1.12113	-6.99454	1.05941e-08	1.1253e-06	9.84384
URB2	11.4468	-1.12072	-5.61997	1.1537e-06	4.34338e-05	5.29487
BTG2	12.2735	-1.12029	-6.84975	1.73578e-08	1.63517e-06	9.36441
LRRN3	10.7424	1.11978	6.45144	6.76904e-08	4.72643e-06	8.04332
DHODH	12.9068	-1.11671	-5.64026	1.07694e-06	4.08392e-05	5.36149
HIST1H4E	9.39152	1.11613	4.34956	7.77201e-05	0.00106662	1.243
CACNG2	10.32	-1.11538	-2.65928	0.010821	0.0402148	-3.37367
TEAD4	11.3487	-1.11396	-5.38788	2.52941e-06	7.97874e-05	4.53592
CD83	11.8969	-1.11391	-4.73758	2.20767e-05	0.000402113	2.44856
TMEM98	10.7077	1.11238	4.81841	1.69226e-05	0.00032988	2.704
LOC440570	10.7555	-1.10928	-3.0212	0.00414974	0.020565	-2.49994
MTMR4	12.7367	1.10911	6.43861	7.07241e-08	4.81178e-06	8.00078
GRAMD4	13.2667	-1.10794	-5.21102	4.58453e-06	0.000124002	3.96176
MGC42367	10.98	-1.10763	-5.74435	7.5621e-07	3.16135e-05	5.70368
PLSCR1	11.1832	-1.10718	-4.58772	3.60282e-05	0.000576887	1.97866
OR4F21	11.448	-1.10584	-2.715	0.00937701	0.0365239	-3.24423
MIR1204	9.60259	-1.10469	-4.54692	4.11364e-05	0.000642326	1.85161
PHYHIPL	11.6821	-1.1039	-5.36893	2.69626e-06	8.40322e-05	4.47421
LIN28B	10.4956	-1.10318	-2.77765	0.0079667	0.0326716	-3.09642
ASPM	9.9542	1.10256	6.98299	1.10193e-08	1.16452e-06	9.80563
IRS2	10.0783	-1.10225	-4.28841	9.44822e-05	0.00124568	1.05656
KCNE4	9.39948	-1.1021	-4.86264	1.46244e-05	0.000295885	2.84433
MAGEA10	9.90861	-1.10189	-3.4556	0.00121244	0.0084139	-1.35766
MMP10	9.90056	-1.10108	-3.99666	0.000236708	0.00247639	0.182506
HIST1H4B	10.6956	1.10072	4.59543	3.51355e-05	0.000568268	2.00271
KCNK5	10.1146	1.10003	5.40752	2.36727e-06	7.55892e-05	4.59993
ZNHIT3	11.2201	1.09892	5.22544	4.36817e-06	0.000121093	4.00841
SSX4B	10.4959	-1.09758	-3.00369	0.00435307	0.0212539	-2.54393
SBK2	10.1969	-1.09725	-2.69188	0.00995322	0.0380186	-3.29818
CH25H	9.48657	-1.09724	-4.21971	0.000117535	0.00145566	0.848351
GPR56	10.4354	-1.09715	-4.84813	1.53423e-05	0.00030595	2.79825
SEC14L3	9.32432	1.09576	6.7424	2.50408e-08	2.19968e-06	9.0086
MSX1	10.8155	-1.09565	-6.27745	1.22704e-07	7.42609e-06	7.46619
WT1	9.74394	-1.09512	-4.92583	1.18649e-05	0.00025361	3.04548
ZNF533	9.10947	1.09326	4.7287	2.27298e-05	0.000410227	2.42057
OR4F29	11.0418	-1.09243	-2.71076	0.0094804	0.0367684	-3.25416
LCN2	10.4499	-1.09175	-2.99812	0.0044197	0.0214584	-2.55789
CXCL1	9.59713	-1.09046	-5.29309	3.48038e-06	0.000102198	4.2277
C10orf125	12.5283	1.09001	4.98679	9.69196e-06	0.000216965	3.2402
OR4F3	11.2702	-1.08896	-2.76208	0.00829758	0.0336346	-3.13337
OR2L8	10.7139	-1.08717	-2.7256	0.00912337	0.0358173	-3.2194
FLJ42953	10.3779	-1.08629	-2.77166	0.00809253	0.0330414	-3.11065
TNFAIP8L3	10.7352	-1.08498	-5.51402	1.65185e-06	5.6749e-05	4.94773
CCDC121	10.6584	1.0848	7.71079	9.35186e-10	1.73836e-07	12.2006
LRRC19	10.2041	1.08408	3.03329	0.00401452	0.0201054	-2.46945
IL18RAP	11.7775	-1.08382	-5.54073	1.50906e-06	5.34303e-05	5.03515
PRKCZ	11.8394	1.08345	5.06148	7.55875e-06	0.00018088	3.47965
LGI1	10.0763	1.0834	5.25226	3.99214e-06	0.000113232	4.09528
CXCR7	12.5813	-1.08218	-4.72578	2.29485e-05	0.000413291	2.41137
PRAMEF6	11.092	-1.08138	-2.60011	0.012576	0.0444516	-3.50899
TP53AP1	11.5685	1.08115	4.97633	1.00347e-05	0.000223435	3.20675
CHSY3	11.866	-1.08078	-5.09468	6.76617e-06	0.000166704	3.5864
STAG3	11.1697	1.08003	5.31946	3.18502e-06	9.53807e-05	4.31332
RMND1	11.6979	1.07953	7.48464	2.00585e-09	3.1164e-07	11.4598
CSTA	11.0685	1.07622	6.29069	1.17275e-07	7.21894e-06	7.51008
GRIA3	10.0732	1.07607	5.62371	1.13914e-06	4.29633e-05	5.30716
P4HA1	13.0964	-1.07574	-7.65454	1.13025e-09	2.02691e-07	12.0167
GPM6B	11.3113	-1.07474	-4.45551	5.52931e-05	0.00081105	1.56847
MIR548I1	11.3416	-1.07396	-2.65034	0.0110711	0.0407874	-3.39427
LOC348174	10.4411	-1.07243	-2.8229	0.00707317	0.0300297	-2.9882
C19orf44	9.93923	1.07175	6.46007	6.57211e-08	4.63813e-06	8.07197
CMTM2	9.92757	-1.07165	-3.90879	0.000310661	0.00303503	-0.0752536
FCGR1A	11.2674	-1.0714	-4.70014	2.49605e-05	0.000441507	2.33069
FAM115C	9.73598	-1.07046	-6.45044	6.79214e-08	4.72643e-06	8.04002
FLJ45445	10.9983	-1.06754	-3.19005	0.00259722	0.0145894	-2.06719
ITLN2	10.6743	-1.06737	-5.05932	7.61337e-06	0.000181978	3.47271
LDLR	13.873	-1.06714	-8.97672	1.41642e-11	7.02107e-09	16.2621
HIST1H1E	9.29675	1.06595	4.75278	2.10018e-05	0.000387711	2.4965
AMOT	10.1693	1.06545	5.59417	1.25914e-06	4.65613e-05	5.21027
GIMAP2	11.2689	1.06541	5.65266	1.03256e-06	3.96621e-05	5.40221
MYOM1	11.8656	-1.06455	-3.24087	0.00224997	0.0130979	-1.93405
FADS1	13.4471	1.06446	4.59541	3.51381e-05	0.000568268	2.00264
PAQR7	10.9083	1.06386	5.70886	8.53161e-07	3.50334e-05	5.58691
METRN	9.92012	1.0634	4.34657	7.84684e-05	0.00107476	1.23385
FSTL3	9.83719	-1.06296	-5.1117	6.39238e-06	0.000159381	3.64118
HIST1H3C	9.13601	1.06228	4.83817	1.5855e-05	0.000313173	2.76665
LOC402110	11.3157	-1.06193	-3.0782	0.00354768	0.0183182	-2.35554
CENPQ	10.549	1.0617	5.71295	8.41401e-07	3.46188e-05	5.60035
PCDH18	12.0206	1.0616	5.46644	1.94019e-06	6.45252e-05	4.79219
ANXA9	10.9537	1.05954	3.9642	0.00026179	0.00266645	0.0869607
SELL	12.7992	-1.05953	-6.29809	1.14347e-07	7.10626e-06	7.53461
ABCG8	12.7359	1.05813	5.45882	1.99074e-06	6.57862e-05	4.76733
LOC85390	11.9066	-1.05809	-5.10389	6.56135e-06	0.000163008	3.61603
ZFYVE27	10.2731	-1.05664	-4.9558	1.07424e-05	0.000236413	3.14113
GAGE2C	10.0383	-1.05652	-3.7451	0.000512194	0.00444307	-0.547931
SERTAD1	13.3367	-1.05627	-8.22334	1.68349e-10	4.38107e-08	13.8643
MTHFD2	12.2585	-1.05571	-6.87353	1.60051e-08	1.53553e-06	9.44319
OR1M1	10.5518	-1.05503	-2.67611	0.0103648	0.039035	-3.33479
C10orf114	10.5115	1.05435	4.54541	4.13389e-05	0.000643052	1.84691
SIRT4	10.1048	1.05338	6.4429	6.96953e-08	4.77298e-06	8.015
MYL6B	11.3843	1.0533	5.51767	1.63157e-06	5.63311e-05	4.95967
LOC728037	13.2493	1.05328	6.4648	6.46673e-08	4.62538e-06	8.08766
DEFB118	10.2688	-1.05255	-2.98297	0.00460585	0.0221326	-2.5958
PHC2	13.0635	-1.05196	-5.01449	8.8392e-06	0.000203341	3.3289
AKAP14	10.2305	-1.05193	-3.26696	0.00208927	0.0125062	-1.8652
P8	12.798	1.0519	8.6238	4.48347e-11	1.69711e-08	15.1466
FCGR2A	12.515	-1.0513	-7.46892	2.11535e-09	3.23819e-07	11.4082
SERPINB2	9.43578	-1.05079	-3.25174	0.00218165	0.0128522	-1.90541
SLC12A1	8.62574	1.0506	5.39786	2.44564e-06	7.76156e-05	4.56846
C2orf7	9.59676	1.05011	4.90496	1.27143e-05	0.000264964	2.97896
FAM47E	9.68015	1.04954	5.09088	6.85254e-06	0.000167249	3.57418
MAP1B	10.6741	-1.04835	-4.74717	2.13926e-05	0.000393092	2.47879
KIAA0133	11.0371	-1.04665	-5.73471	7.81398e-07	3.25358e-05	5.67196
C11orf72	9.8699	-1.04591	-3.13938	0.00299342	0.0161808	-2.19863
LOC401357	13.0013	-1.04531	-3.35098	0.00164249	0.0105504	-1.64122
RFXDC2	9.86478	1.0453	10.311	2.07016e-13	2.26835e-10	20.3391
DKFZP564J102	11.6901	1.04418	5.91011	4.30094e-07	2.01669e-05	6.25022
RASL10A	11.0799	-1.04243	-4.79615	1.82101e-05	0.000348772	2.63353
ALDH1A3	12.1566	-1.04218	-4.37355	7.19703e-05	0.00100157	1.31643
LIPN	9.6621	-1.04113	-4.49745	4.82877e-05	0.000727952	1.69812
SNORD94	9.71798	1.04112	2.68018	0.0102571	0.0387767	-3.32536
TBX3	11.8533	1.04044	7.75379	8.09205e-10	1.53153e-07	12.3411
UCA1	12.9381	-1.03959	-2.77812	0.00795693	0.0326608	-3.0953
GRAP	11.6568	1.03866	5.17926	5.09935e-06	0.000134214	3.8591
SEMA4B	10.7742	-1.03747	-3.92286	0.000297473	0.00294308	-0.0341616
HOPX	9.75886	1.03565	4.86614	1.4456e-05	0.000293906	2.85547
CCRN4L	12.3927	-1.03399	-5.01156	8.92565e-06	0.000204426	3.31952
MREG	9.83498	1.03281	5.74122	7.64308e-07	3.1888e-05	5.69337
TBC1D2	11.2479	1.03232	7.45468	2.21978e-09	3.34881e-07	11.3615
ETV7	9.34336	-1.03082	-4.23961	0.000110345	0.00138932	0.908522
CYP2F1	10.4591	-1.03061	-2.56666	0.0136801	0.0469511	-3.58451
C1orf89	9.70564	1.03004	7.93638	4.38478e-10	9.31496e-08	12.9357
SBNO2	10.3101	-1.02995	-5.20657	4.65354e-06	0.000125495	3.94735
KIAA0853	10.4169	-1.02975	-6.18815	1.66498e-07	9.52286e-06	7.17015
TP53I3	11.2614	1.02854	6.40593	7.90861e-08	5.30152e-06	7.89234
LRRC31	11.323	1.02848	4.75354	2.09498e-05	0.000387348	2.49888
LOC441426	12.0572	-1.02797	-2.8459	0.00665541	0.028797	-2.93271
MUC17	10.0199	-1.02745	-3.06684	0.00366066	0.0187671	-2.38444
DMRTA1	11.9972	1.02696	5.99101	3.26403e-07	1.62569e-05	6.51754
FJX1	10.5674	-1.0256	-4.47187	5.24489e-05	0.00077884	1.619
KRT80	9.80732	-1.02448	-4.54209	4.17866e-05	0.000648252	1.83659
PJCG6	10.721	-1.02136	-2.8656	0.00631608	0.0277074	-2.88496
CCDC150	11.7306	1.02064	7.0548	8.62828e-09	9.81596e-07	10.0432
C2orf66	10.0126	-1.0191	-2.82227	0.00708496	0.0300698	-2.98971
PPAN	10.8821	-1.01858	-6.1796	1.71433e-07	9.72496e-06	7.14183
CPOX	11.1243	1.0173	3.96317	0.000262629	0.00267192	0.0839275
LIN7B	9.07904	1.01706	5.25493	3.95652e-06	0.000112528	4.10393
OR2J3	10.0333	-1.01674	-2.79366	0.00763924	0.0317448	-3.05827
PRRX1	9.76946	-1.01635	-3.73886	0.000521962	0.00450154	-0.565752
NCOA7	13.2175	-1.01623	-6.37354	8.83467e-08	5.77963e-06	7.78489
LIMK2	10.0708	-1.01533	-5.17976	5.09095e-06	0.000134163	3.86069
DEFA1	11.3221	1.01516	2.88688	0.00596753	0.0266464	-2.8331
HOMER1	10.5129	-1.01479	-4.86321	1.45969e-05	0.000295615	2.84614
ISM1	9.38971	1.0145	6.57845	4.38472e-08	3.35608e-06	8.46477
OXCT2	11.0831	-1.01403	-4.94079	1.12911e-05	0.000245119	3.09319
FOXO1	13.1754	-1.01402	-6.89531	1.48591e-08	1.4731e-06	9.51533
DHRS4L1	9.83941	1.01287	4.56217	3.91495e-05	0.000617465	1.89904
OSCP1	9.50711	1.01247	4.72858	2.27389e-05	0.000410227	2.42018
HSPB6	12.749	-1.01236	-4.9037	1.27675e-05	0.000265807	2.97494
FLJ42957	10.8908	-1.01142	-2.90626	0.00566592	0.0257569	-2.78567
FZD7	11.1018	-1.01096	-6.96895	1.15594e-08	1.20281e-06	9.75917
GRHL1	11.0168	-1.01081	-4.24413	0.000108773	0.00137374	0.922206
SPRYD5	10.5186	-1.00767	-2.64593	0.0111961	0.0410808	-3.40439
C21orf54	10.1941	-1.00715	-2.85502	0.00649632	0.0282836	-2.91064
LOC389151	10.2103	-1.00705	-2.64573	0.0112019	0.0410873	-3.40485
LOC644936	9.87259	-1.00658	-2.79285	0.00765546	0.0317805	-3.0602
CYP27B1	9.53017	-1.00552	-6.05025	2.66655e-07	1.39485e-05	6.7135
KLF11	13.2295	-1.00473	-7.22517	4.83351e-09	6.12057e-07	10.6059
BEND3	10.7327	-1.0041	-4.26082	0.000103155	0.00132567	0.972777
CLGN	10.3403	1.00403	3.39368	0.00145185	0.00963842	-1.5261
OLR1	10.1313	-1.00327	-4.97458	1.00932e-05	0.000224259	3.20115
CCL3	10.8308	-1.00284	-3.6997	0.000587476	0.00492378	-0.677232
KIR2DL3	11.0872	-1.00148	-2.68857	0.0100384	0.0382638	-3.30588
HIST1H1A	9.88484	1.00104	7.67136	1.06798e-09	1.93342e-07	12.0717
MGC119295	10.7839	-1.00078	-2.83564	0.00683883	0.0293139	-2.9575
OR4F5	10.4851	-1.00004	-2.67309	0.0104452	0.0392455	-3.34177
