# Supplementary material for: Systems biology approach reveals a common molecular basis for COVID-19 and non-alcoholic fatty liver disease (NAFLD)
Source: Eur J Med Res. 2022 Nov 15;27:251. doi: 10.1186/s40001-022-00865-y (PMC9664052; doi:10.1186/s40001-022-00865-y)
Supplement: Supplementary file 4 — Additional file 4: Table S3. Differentially expressed genes for NASH. [file 40001_2022_865_MOESM4_ESM.xlsx]

## Sheet: Sheet1
Table S3. Differentially expressed genes for NASH.
Gene	Average expression value	Log2 fold change	t	P value	Adjusted P value	B
FOSB	11.631	-4.68805	-20.9989	1.88983e-24	7.86887e-21	44.8032
AKR1B10	10.407	3.31457	9.78747	1.39857e-12	3.06492e-10	18.5497
SOCS3	11.5311	-3.21118	-18.2554	4.62968e-22	1.60642e-18	39.667
IL6	10.5989	-3.16338	-9.42129	4.37955e-12	8.06883e-10	17.427
IL1RL1	11.2037	-3.11818	-8.60503	5.90496e-11	7.68346e-09	14.8657
CYP7A1	11.8707	3.05957	9.12999	1.09852e-11	1.8008e-09	16.5219
IL8	12.2162	-2.8971	-9.98068	7.70915e-13	1.74453e-10	19.1353
SLITRK3	12.0926	-2.89708	-10.7134	8.40726e-14	2.69278e-11	21.311
FOS	13.4081	-2.88625	-17.8914	1.00785e-21	2.99749e-18	38.9326
JUNB	11.909	-2.8555	-21.1001	1.56047e-24	7.86887e-21	44.98
GADD45G	12.0517	-2.73452	-15.4309	2.71447e-19	4.70938e-16	33.5993
APOLD1	11.0972	-2.63663	-11.3497	1.29829e-14	5.09985e-12	23.1415
NR4A1	10.7568	-2.53694	-10.2333	3.56302e-13	9.07252e-11	19.8935
LOC730417	11.2679	2.51934	10.1156	5.0997e-13	1.25413e-10	19.5413
ADAMTS1	12.0911	-2.43198	-14.1639	6.21797e-18	6.16438e-15	30.5818
FOSL1	10.4721	-2.41091	-9.40847	4.55938e-12	8.32646e-10	17.3874
SIK1	11.5682	-2.40271	-11.2401	1.78466e-14	6.6348e-12	22.83
ZC3H12A	10.7682	-2.3467	-10.4549	1.82287e-13	5.19869e-11	20.5516
FMO1	10.4621	2.34104	12.645	3.4036e-16	2.21436e-13	26.6972
MT1A	11.956	-2.33921	-7.42608	2.85128e-09	1.87851e-07	11.0462
C10orf140	10.2468	2.33839	11.4023	1.11518e-14	4.55232e-12	23.2903
EEF1A2	9.2272	2.28778	7.7008	1.14304e-09	8.43866e-08	11.9466
IGFBP1	13.5261	-2.25296	-8.58664	6.26684e-11	8.01772e-09	14.8071
FAM107A	12.1495	-2.2317	-14.4082	3.35145e-18	3.97249e-15	31.179
RND1	11.2172	-2.22326	-7.75724	9.47986e-10	7.3918e-08	12.1309
MYC	12.9451	-2.21179	-17.2719	3.89731e-21	9.57444e-18	37.6514
PTGS2	12.8476	-2.17149	-10.0753	5.76931e-13	1.38059e-10	19.4201
PEG10	11.2108	2.1457	9.74613	1.58959e-12	3.3428e-10	18.4238
S100A12	11.5083	-2.1367	-7.3724	3.41092e-09	2.17162e-07	10.8697
CALCA	10.0418	-2.12509	-7.46302	2.52069e-09	1.68332e-07	11.1676
GCK	10.5118	2.12033	5.52287	1.72302e-06	3.3846e-05	4.75591
MIR21	12.2693	-2.11441	-22.5611	1.06634e-25	7.40005e-22	47.4417
PNRC1	11.6981	-2.10224	-12.2186	1.10216e-15	5.88354e-13	25.5519
ACTG2	11.3238	-2.08723	-7.38883	3.22885e-09	2.08116e-07	10.9237
RASD1	10.6295	-2.07921	-6.13202	2.21898e-07	6.47017e-06	6.76374
C19orf23	9.83295	-2.0707	-6.3515	1.05763e-07	3.56292e-06	7.49126
ARL14	10.3312	-2.06563	-7.74244	9.9565e-10	7.58275e-08	12.0826
SOCS1	11.0275	-2.05527	-8.15119	2.58779e-10	2.62806e-08	13.4101
S100P	11.8787	-2.04067	-9.54453	2.97704e-12	5.73879e-10	17.8067
NLF2	10.4568	-2.03795	-9.22945	8.01594e-12	1.3792e-09	16.8321
PIM1	13.2066	-2.03019	-15.2583	4.11489e-19	6.58983e-16	33.1997
RTP3	13.1972	1.98476	8.63789	5.31017e-11	6.99698e-09	14.9703
SOCS2	13.1512	-1.97683	-13.6057	2.62007e-17	2.11561e-14	29.1892
PROK2	10.8289	-1.97648	-8.22015	2.06471e-10	2.16007e-08	13.6326
TNFAIP6	10.4515	-1.97546	-5.98962	3.58753e-07	9.45428e-06	6.29247
FOSL2	11.7507	-1.97526	-15.0489	6.84533e-19	1.01795e-15	32.7102
MIR146B	10.809	-1.97496	-7.40906	3.01787e-09	1.96806e-07	10.9903
GINS2	10.9591	1.95251	11.9745	2.18233e-15	1.07672e-12	24.885
FCAR	10.6587	-1.91403	-6.9904	1.22714e-08	6.18589e-07	9.60924
KRT222	10.2981	1.90382	9.48862	3.54603e-12	6.65089e-10	17.6347
NAT8B	11.1427	1.89626	10.584	1.23743e-13	3.68029e-11	20.9318
EPHA2	11.2704	-1.8815	-14.1221	6.91606e-18	6.54479e-15	30.4789
DBP	10.0197	1.87927	7.39744	3.13731e-09	2.03476e-07	10.9521
KLF4	10.8746	-1.87247	-7.97611	4.6004e-10	4.1563e-08	12.8432
FGF14	10.9862	-1.86265	-8.46938	9.16359e-11	1.08396e-08	14.4328
LGALS4	10.9186	1.85644	9.08337	1.27386e-11	2.07192e-09	16.3761
HAS2	10.596	-1.854	-8.49026	8.56326e-11	1.02459e-08	14.4996
KIAA0040	11.0036	-1.85018	-8.19251	2.26015e-10	2.341e-08	13.5434
PHLDA1	13.3999	-1.84998	-14.4055	3.37424e-18	3.97249e-15	31.1725
IL1RN	13.4799	-1.84086	-7.13586	7.52953e-09	4.14702e-07	10.09
RNF43	11.0526	1.83223	10.1105	5.18063e-13	1.25413e-10	19.5258
IER3	11.8065	-1.83125	-10.6979	8.8069e-14	2.77804e-11	21.2654
TRIM15	11.3674	-1.83122	-8.56802	6.65585e-11	8.34748e-09	14.7478
HBEGF	10.7338	-1.8296	-12.6939	2.97892e-16	2.00059e-13	26.827
CDH15	9.95141	1.82915	6.56641	5.11973e-08	1.95682e-06	8.20419
TNFRSF12A	11.0692	-1.82907	-6.23657	1.55906e-07	4.89564e-06	7.11019
CYR61	13.2634	-1.82268	-14.2824	4.6034e-18	5.04411e-15	30.8724
C18orf56	11.9091	1.81955	10.8041	6.42216e-14	2.1565e-11	21.5752
AXUD1	13.4376	-1.81647	-24.6168	3.10506e-27	3.9842e-23	50.6373
MAFF	9.96941	-1.80873	-7.94975	5.01796e-10	4.44549e-08	12.7576
SLC25A34	11.3679	1.8085	7.78835	8.55215e-10	6.75316e-08	12.2324
THBS1	13.3237	-1.8071	-11.2694	1.63904e-14	6.2042e-12	22.9133
GPRC5A	10.2493	-1.80216	-8.40438	1.13194e-10	1.29313e-08	14.2247
C10orf10	12.4826	-1.79501	-9.69434	1.86674e-12	3.84788e-10	18.2658
TGFB3	12.6168	-1.7756	-6.58369	4.82969e-08	1.85708e-06	8.26152
PTX3	9.90997	-1.76345	-5.58316	1.40783e-06	2.87913e-05	4.95347
THBD	11.754	-1.75481	-8.49609	8.40288e-11	1.01709e-08	14.5182
PPP1R15A	12.2966	-1.74361	-17.2448	4.13901e-21	9.57444e-18	37.5943
NFE2	11.6892	-1.73572	-7.94991	5.01528e-10	4.44549e-08	12.7582
CEBPA	13.5074	1.73543	7.26938	4.81372e-09	2.82301e-07	10.5305
RGS2	12.5641	-1.73136	-11.2934	1.52844e-14	5.8927e-12	22.9817
KCNK1	12.7903	-1.7159	-11.6357	5.70431e-15	2.47412e-12	23.9461
ZFP36	10.771	-1.71559	-9.0702	1.32835e-11	2.14379e-09	16.3349
EMP1	12.6585	-1.71511	-8.71526	4.13764e-11	5.74277e-09	15.216
DIO3OS	10.5436	-1.71315	-7.29631	4.39883e-09	2.65087e-07	10.6192
SLC11A1	10.5267	-1.71029	-7.34353	3.75635e-09	2.32748e-07	10.7747
TP53I3	11.549	1.70892	12.3244	8.21761e-16	4.88807e-13	25.8382
MT1B	11.2513	-1.70525	-4.37043	7.5421e-05	0.000760014	1.0826
CREB5	11.2255	-1.69021	-8.17595	2.38614e-10	2.45926e-08	13.49
APOL3	11.5347	1.68991	10.0054	7.14697e-13	1.65325e-10	19.2097
CCL2	13.4422	-1.68954	-12.7145	2.81675e-16	1.95473e-13	26.8815
SLC12A1	8.89311	1.68585	7.27351	4.74762e-09	2.82301e-07	10.5441
EGR1	13.9494	-1.68275	-9.63778	2.22574e-12	4.45556e-10	18.0928
LOC55908	12.6421	1.67013	9.85538	1.1338e-12	2.51112e-10	18.7561
AGPAT9	12.4249	-1.66497	-14.7512	1.42385e-18	1.97621e-15	32.0049
IL1B	11.8515	-1.66331	-7.97537	4.61168e-10	4.1563e-08	12.8408
EGR3	10.1995	-1.65799	-8.1555	2.55154e-10	2.60394e-08	13.424
SPSB1	12.1817	-1.65656	-6.96586	1.33269e-08	6.62178e-07	9.52804
RALGDS	13.72	-1.64773	-10.5186	1.50548e-13	4.35315e-11	20.7394
ODZ3	10.7655	-1.64498	-8.10189	3.0421e-10	3.03031e-08	13.2507
MYBPH	9.87566	-1.64434	-6.26311	1.42545e-07	4.5656e-06	7.19816
PADI4	10.2484	-1.63219	-8.49929	8.31601e-11	1.01246e-08	14.5284
AVPR1A	12.4387	-1.62811	-6.12286	2.2886e-07	6.62676e-06	6.73342
FOXC1	10.2336	-1.6181	-7.12264	7.8711e-09	4.29234e-07	10.0463
C17orf96	11.2445	-1.60743	-9.01425	1.58739e-11	2.4848e-09	16.1595
MYH11	12.2878	-1.60614	-5.27337	3.96249e-06	6.86886e-05	3.94255
CRYAA	11.2189	1.60012	6.05972	2.83214e-07	7.82866e-06	6.52436
FPR1	11.4147	-1.59866	-7.91961	5.54221e-10	4.80763e-08	12.6597
C13orf15	12.8775	-1.59803	-10.9174	4.59387e-14	1.594e-11	21.9036
ATF3	12.683	-1.59348	-13.8756	1.30104e-17	1.17767e-14	29.8674
C2CD4B	10.4737	-1.59241	-7.35166	3.65567e-09	2.28551e-07	10.8015
CISH	12.4879	-1.58134	-9.05343	1.40117e-11	2.24393e-09	16.2823
RRS1	12.2604	-1.57858	-8.13279	2.74878e-10	2.76458e-08	13.3506
WNT5A	11.1502	1.57628	12.2301	1.06754e-15	5.84872e-13	25.583
S100A8	11.6819	-1.5748	-5.81578	6.44385e-07	1.5332e-05	5.71846
MAP3K8	12.5004	-1.57418	-13.6701	2.21557e-17	1.92191e-14	29.3517
PLAUR	11.1361	-1.57171	-7.82245	7.6395e-10	6.23766e-08	12.3435
C8orf47	11.7564	1.56442	8.7262	3.99439e-11	5.62056e-09	15.2507
TYMS	10.2156	1.56164	12.3005	8.78056e-16	4.94061e-13	25.7736
C14orf80	11.1706	1.5583	7.33024	3.92706e-09	2.41886e-07	10.7309
FPR2	10.4612	-1.55225	-6.75945	2.66997e-08	1.16046e-06	8.84437
SLC7A1	10.6118	-1.54295	-5.06902	7.80151e-06	0.000118728	3.28225
IGFBP2	12.4939	-1.54245	-7.26941	4.81324e-09	2.82301e-07	10.5306
CMTM2	9.73362	-1.54135	-6.52411	5.90529e-08	2.21119e-06	8.06388
FILIP1L	12.8457	-1.53878	-12.4041	6.59217e-16	4.03654e-13	26.0531
GFPT2	10.6088	-1.53836	-6.12804	2.24894e-07	6.5392e-06	6.75058
SNORD11B	10.5853	-1.5356	-9.47506	3.69988e-12	6.87747e-10	17.5929
LOC730101	10.3304	1.53178	7.38274	3.29519e-09	2.11736e-07	10.9037
LIF	10.0137	-1.52651	-6.3178	1.18508e-07	3.90381e-06	7.37951
NR4A3	9.87873	-1.52448	-7.89693	5.97305e-10	5.13855e-08	12.586
TAGLN	11.6432	-1.5202	-5.59269	1.36358e-06	2.79689e-05	4.9847
SERPINE1	12.1169	-1.51368	-7.45138	2.62049e-09	1.743e-07	11.1293
NR4A2	10.2888	-1.51341	-7.84747	7.03316e-10	5.88046e-08	12.425
C2orf54	9.45359	1.50919	6.76863	2.5886e-08	1.1338e-06	8.87481
SLC2A3	12.7717	-1.50443	-8.91334	2.19087e-11	3.3052e-09	15.8422
SLCO1A2	10.7838	-1.50429	-6.10495	2.43123e-07	6.89589e-06	6.6741
RASL10A	10.8922	-1.49725	-7.8113	7.92668e-10	6.39634e-08	12.3072
TMEM169	10.5904	1.49294	10.8982	4.86127e-14	1.65913e-11	21.8482
C11orf52	9.47074	1.49226	8.81264	3.02531e-11	4.46695e-09	15.5244
FADS2	12.406	1.49222	5.13509	6.27021e-06	9.88936e-05	3.49509
PPRC1	12.9763	-1.48641	-14.1674	6.16233e-18	6.16438e-15	30.5905
GADD45B	13.73	-1.48326	-24.4909	3.82746e-27	3.9842e-23	50.4499
CNN1	10.3684	-1.48254	-5.46335	2.10269e-06	4.01615e-05	4.56126
MMP19	10.0924	-1.48162	-6.91945	1.55784e-08	7.51243e-07	9.37442
GRHL1	10.8234	-1.4777	-6.0572	2.85627e-07	7.8553e-06	6.51604
IER5L	11.3754	-1.47684	-6.56317	5.17591e-08	1.96997e-06	8.19346
LOC154761	11.9074	-1.4727	-6.20694	1.7231e-07	5.29103e-06	7.01198
C14orf43	12.2076	-1.47086	-6.76179	2.64896e-08	1.15374e-06	8.85214
OSGIN1	11.369	1.45729	6.35173	1.05678e-07	3.56292e-06	7.49205
ANKS4B	11.2911	1.45112	6.83046	2.10191e-08	9.57544e-07	9.07969
CKAP2	10.4852	1.44377	9.76255	1.51072e-12	3.20935e-10	18.4739
JUB	11.3389	1.44177	7.91242	5.67532e-10	4.90268e-08	12.6364
ZNF878	9.61306	-1.441	-7.07145	9.34654e-09	4.9014e-07	9.87722
NCRNA00152	11.2547	-1.43858	-5.85752	5.59909e-07	1.36336e-05	5.85613
C20orf77	11.0321	-1.4376	-4.8507	1.5993e-05	0.000214673	2.58414
BACH2	10.8777	-1.43665	-6.19928	1.76828e-07	5.40585e-06	6.98657
TUBB6	11.3629	-1.43569	-7.72148	1.06726e-09	8.02141e-08	12.0142
ZNF295	11.1257	-1.43348	-6.02319	3.20348e-07	8.5614e-06	6.40351
TNFRSF10D	11.4027	-1.42754	-6.31974	1.17734e-07	3.89681e-06	7.38595
KLF5	11.2126	-1.42273	-8.34255	1.38442e-10	1.51715e-08	14.0263
RTP4	11.0248	1.42262	7.74769	9.78459e-10	7.51681e-08	12.0997
PCDH24	11.6584	1.42017	6.10237	2.45246e-07	6.94665e-06	6.66557
CEBPD	13.3606	-1.41995	-15.5933	1.84043e-19	3.48327e-16	33.9723
C1orf203	11.4081	1.4163	8.67397	4.72658e-11	6.47386e-09	15.085
PRSS3	9.40595	1.41371	7.99389	4.33885e-10	3.97932e-08	12.9009
ANXA13	11.7695	1.40775	5.54133	1.61971e-06	3.22379e-05	4.81636
APOBEC3A	11.2305	-1.40205	-5.01194	9.41797e-06	0.000138665	3.09896
C6orf142	11.4552	1.39773	3.90987	0.000317868	0.00240906	-0.299074
LOC100131726	12.4421	-1.39679	-5.44765	2.216e-06	4.20555e-05	4.50998
SDC4	13.4657	-1.39462	-8.7728	3.43832e-11	5.03082e-09	15.3984
GRIA3	10.1994	1.39247	9.28341	6.75962e-12	1.19261e-09	16.9998
FRAT1	11.6027	1.39208	6.86111	1.8958e-08	8.86937e-07	9.18123
SLC5A12	9.4776	1.39046	4.15963	0.000146696	0.00131076	0.442057
BCL3	12.7606	-1.38938	-12.0842	1.6042e-15	8.1458e-13	25.1855
CLCF1	10.1136	-1.38698	-8.19447	2.24575e-10	2.33771e-08	13.5497
NAGS	10.8873	1.38443	6.69571	3.30989e-08	1.38862e-06	8.63307
SIPA1L2	13.378	-1.38059	-8.62513	5.5336e-11	7.24553e-09	14.9297
FLJ45139	9.77326	-1.37925	-6.15559	2.04928e-07	6.07749e-06	6.84181
ADAMTS4	8.92192	-1.37792	-5.72739	8.67494e-07	1.94971e-05	5.42729
SERPINB9	11.8776	-1.36913	-6.44422	7.73343e-08	2.7759e-06	7.79883
CRISPLD2	12.7575	-1.36728	-9.19876	8.83328e-12	1.49512e-09	16.7365
CXCL9	9.93779	1.36586	5.82838	6.17638e-07	1.47845e-05	5.75999
PIM3	11.5191	-1.36468	-8.13334	2.74382e-10	2.76458e-08	13.3524
MOGAT2	9.84168	1.36103	7.97153	4.67043e-10	4.19111e-08	12.8283
CDH19	12.0331	-1.36053	-11.4753	9.03737e-15	3.83978e-12	23.496
GPM6B	11.1997	-1.35811	-6.04692	2.9571e-07	8.05733e-06	6.482
FCGBP	11.658	1.3579	5.65858	1.09309e-06	2.32929e-05	5.20102
TBX10	10.0044	1.35518	9.62344	2.32738e-12	4.58979e-10	18.0489
RGS1	11.7717	-1.34828	-11.8952	2.72943e-15	1.2353e-12	24.6666
MIR886	12.9001	-1.3413	-5.88396	5.12215e-07	1.26799e-05	5.94338
C2orf82	10.9196	1.33945	4.69453	2.66065e-05	0.000327958	2.09023
P2RY2	10.284	1.32798	7.92142	5.50934e-10	4.79912e-08	12.6656
CD274	11.3999	-1.32785	-5.17308	5.52868e-06	8.95035e-05	3.61774
ASPM	10.0394	1.32703	9.76797	1.48557e-12	3.20935e-10	18.4904
IFIT2	12.6278	1.3247	8.46507	9.29277e-11	1.09303e-08	14.419
ORAI3	10.9301	1.32292	5.78991	7.02991e-07	1.63892e-05	5.63319
ODF3L1	9.97013	-1.31964	-6.24809	1.49959e-07	4.74468e-06	7.14837
HIVEP1	12.4078	-1.31957	-9.15458	1.01605e-11	1.69226e-09	16.5987
ZWINT	10.4569	1.31777	10.7614	7.291e-14	2.40939e-11	21.4507
ME1	11.8838	1.31762	8.07234	3.35202e-10	3.26102e-08	13.1551
C21orf63	11.2609	-1.31655	-9.64758	2.15885e-12	4.3636e-10	18.1228
FADS1	13.5449	1.31632	6.04941	2.93237e-07	8.0222e-06	6.49024
MIDN	10.6598	-1.31488	-7.51948	2.08837e-09	1.45237e-07	11.3529
SNORA41	11.697	-1.311	-9.29661	6.48381e-12	1.15373e-09	17.0408
HLA-C	12.0986	-1.30912	-2.54477	0.0145471	0.0463294	-3.87237
CD3G	10.479	1.30828	6.19563	1.79017e-07	5.45082e-06	6.97449
MAPK4	10.0674	-1.30383	-3.88042	0.000347804	0.00259253	-0.385065
SPHK2	11.1641	1.30094	5.46721	2.07573e-06	3.97558e-05	4.57388
RRP12	11.1174	-1.29956	-6.83957	2.03842e-08	9.3889e-07	9.10987
BATF3	10.4149	-1.29855	-5.94225	4.20864e-07	1.07906e-05	6.13592
GRAMD4	13.1973	-1.29679	-6.40975	8.6877e-08	3.03982e-06	7.6845
NINL	10.4936	1.29548	6.75403	2.71917e-08	1.17449e-06	8.82641
SPRY4	12.0608	-1.2933	-9.53821	3.03637e-12	5.79946e-10	17.7873
VIL1	10.7177	-1.29285	-3.99536	0.000244431	0.00195422	-0.0477399
BRCA1	11.644	1.29238	5.66593	1.06647e-06	2.28636e-05	5.22515
KIAA0133	10.9427	-1.29037	-7.25277	5.08889e-09	2.94293e-07	10.4757
ANXA9	11.0414	1.28839	5.97607	3.75527e-07	9.83408e-06	6.24767
FAM169B	10.5901	-1.28554	-4.82094	1.76274e-05	0.000233451	2.48965
P4HA1	13.0182	-1.28362	-9.98416	7.6272e-13	1.74453e-10	19.1458
KLF11	13.1206	-1.28001	-12.7612	2.48125e-16	1.78128e-13	27.005
FLJ41603	10.9659	1.27984	7.34485	3.73983e-09	2.32416e-07	10.7791
SLC22A11	9.53025	1.27969	5.57176	1.4627e-06	2.97383e-05	4.91607
C5AR1	11.6451	-1.27629	-7.93584	5.25338e-10	4.61478e-08	12.7125
GNAO1	11.2246	1.27475	4.83638	1.67599e-05	0.00022367	2.53865
SPATA18	11.0516	1.27026	6.81669	2.20163e-08	9.94267e-07	9.0341
URB2	11.397	-1.26553	-6.72839	2.96457e-08	1.26994e-06	8.74143
DGCR5	11.2852	1.26396	7.08036	9.07105e-09	4.79428e-07	9.90667
ABCC6P1	10.5306	1.26049	6.1379	2.17537e-07	6.37873e-06	6.78322
CSF3	9.31711	-1.25371	-5.5643	1.49973e-06	3.01962e-05	4.89162
C2CD4A	8.99246	-1.25225	-4.4132	6.58138e-05	0.000681681	1.21408
TIPARP	10.8279	-1.25208	-5.24952	4.28956e-06	7.29015e-05	3.86518
CDH23	12.2034	-1.25196	-6.60984	4.42186e-08	1.75016e-06	8.34826
FLJ36031	12.5968	-1.25193	-8.24345	1.9132e-10	2.0197e-08	13.7076
GFRA3	11.0489	-1.25152	-3.48715	0.00112594	0.00658825	-1.50128
IL4R	12.5818	-1.25092	-8.67621	4.69248e-11	6.46972e-09	15.0921
PNPLA3	10.4344	1.25014	6.09611	2.50484e-07	7.06615e-06	6.64484
ANKRD29	11.1202	1.24779	7.33088	3.9186e-09	2.41886e-07	10.7331
C9orf125	9.38565	1.24589	8.38506	1.20538e-10	1.36385e-08	14.1628
FLNC	10.6437	-1.24574	-4.13403	0.000158925	0.00140019	0.365137
SNORD11	10.2465	-1.24463	-7.12246	7.87585e-09	4.29234e-07	10.0457
SPTLC3	9.96797	1.24263	6.77908	2.49906e-08	1.10707e-06	8.90944
FBXO2	11.4666	1.24116	8.3409	1.39188e-10	1.51715e-08	14.0211
BCL2A1	10.0862	-1.23478	-4.16742	0.000143163	0.00128581	0.465483
CCDC121	10.7105	1.23384	11.151	2.3135e-14	8.30428e-12	22.5758
IL24	10.5364	-1.23178	-4.21704	0.000122517	0.00113163	0.615225
HDC	12.0846	-1.22642	-7.07953	9.0962e-09	4.79428e-07	9.90394
FABP4	9.84381	1.22588	6.17302	1.9322e-07	5.78798e-06	6.89955
C6orf129	9.96863	1.22506	7.32564	3.98793e-09	2.44911e-07	10.7158
FREM2	9.98432	1.22383	5.70599	9.32178e-07	2.05148e-05	5.35689
SNORA75	11.914	-1.222	-4.60891	3.51074e-05	0.000411311	1.82163
HIST1H2BF	9.49216	1.21967	6.71372	3.11494e-08	1.32617e-06	8.69277
IFIT3	12.2163	1.21864	8.73168	3.92458e-11	5.59629e-09	15.2681
TCAP	9.71438	1.21779	5.26066	4.13357e-06	7.08869e-05	3.90131
RAB26	12.7644	1.21679	8.27211	1.74215e-10	1.85999e-08	13.7999
FLJ42280	10.8143	1.21587	10.1469	4.63542e-13	1.16271e-10	19.6351
IL18RAP	11.733	-1.21559	-6.91242	1.59512e-08	7.63419e-07	9.35115
DHODH	12.8783	-1.21333	-6.65238	3.83064e-08	1.55458e-06	8.48938
ARID5B	13.18	-1.21026	-13.0035	1.2902e-16	9.9484e-14	27.6412
SLC7A6OS	10.5897	1.20956	7.46928	2.46861e-09	1.66323e-07	11.1881
ITLN2	10.6258	-1.2078	-5.84134	5.9126e-07	1.4247e-05	5.80275
GSTCD	10.5136	1.20587	6.30914	1.22026e-07	3.99444e-06	7.35078
RGS16	11.0846	-1.19786	-4.57288	3.94365e-05	0.000452121	1.70907
FLJ45445	10.9551	-1.19581	-3.56554	0.000894698	0.00544971	-1.28383
IRAK3	11.3718	-1.19472	-8.46058	9.42943e-11	1.10287e-08	14.4047
IL10	10.0333	-1.19326	-7.24299	5.25829e-09	2.99924e-07	10.4435
PAQR4	10.8195	1.19172	6.48462	6.74727e-08	2.46874e-06	7.93288
NOL3	10.7794	1.19037	8.72401	4.02259e-11	5.62056e-09	15.2438
JUN	14.2122	-1.18862	-16.9374	8.21488e-21	1.71026e-17	36.9428
CHRNB1	11.09	1.18844	6.54558	5.49244e-08	2.07526e-06	8.13512
LIN28	11.1425	-1.18666	-3.09849	0.0033966	0.0155895	-2.53718
KCNE4	9.37636	-1.18605	-5.34783	3.09227e-06	5.57386e-05	4.18455
NOL4	10.8137	1.18195	5.64205	1.15549e-06	2.44225e-05	5.1467
MRAP	10.442	1.18168	4.22498	0.000119495	0.00111061	0.639253
CNTNAP2	12.708	1.17867	6.41854	8.43372e-08	2.97092e-06	7.71365
TRHDE	10.0211	1.17837	5.72129	8.85463e-07	1.97583e-05	5.40722
IP6K3	10.281	1.17803	3.76337	0.000496049	0.0034574	-0.723674
LRIG3	11.2154	1.17792	5.14418	6.08434e-06	9.66227e-05	3.52441
ELF3	12.5481	-1.17695	-7.19217	6.23405e-09	3.4983e-07	10.2759
LRRC31	11.3752	1.17615	5.9768	3.74597e-07	9.82208e-06	6.2501
MLF1	9.97569	-1.17517	-5.95275	4.06239e-07	1.04807e-05	6.17059
SERTAD1	13.2979	-1.17438	-11.3662	1.23795e-14	4.95631e-12	23.1881
CCL3	10.7677	-1.17425	-4.90939	1.3195e-05	0.000183751	2.771
TMPRSS2	12.7594	-1.17392	-5.14565	6.05467e-06	9.63012e-05	3.52917
ZNF385B	12.8286	1.17332	5.80082	6.77656e-07	1.59414e-05	5.66915
MND1	9.34874	1.17082	6.83673	2.05796e-08	9.43714e-07	9.10049
LRRN3	10.7505	1.17028	6.82365	2.15064e-08	9.7547e-07	9.05715
PTTG1	10.6298	1.16689	7.43766	2.74322e-09	1.81305e-07	11.0843
ADAM19	11.542	-1.16452	-6.67717	3.52339e-08	1.46707e-06	8.57159
FAM168A	10.0214	1.16401	7.17069	6.6996e-09	3.71944e-07	10.205
MCAM	11.8655	-1.16215	-5.53434	1.65805e-06	3.28438e-05	4.79349
GEM	12.1852	-1.15965	-5.90528	4.76705e-07	1.19285e-05	6.01379
GAGE12C	11.694	-1.15831	-2.53284	0.0149844	0.0473313	-3.89908
STC1	10.7563	-1.15582	-6.60556	4.48608e-08	1.76551e-06	8.33408
ISM1	9.43892	1.15499	8.65221	5.07022e-11	6.82282e-09	15.0158
UBD	13.5159	1.15438	5.21377	4.83047e-06	7.98774e-05	3.74936
CX3CR1	11.2832	1.15384	8.04292	3.69233e-10	3.52618e-08	13.0599
TBX15	12.4348	1.15251	4.90662	1.33156e-05	0.000185182	2.76216
SNORA36B	10.8723	-1.1521	-3.30846	0.00188496	0.00987494	-1.98659
FAM124B	10.7834	1.15097	5.54003	1.62677e-06	3.23165e-05	4.81211
RAX2	11.5605	-1.15026	-4.85571	1.57331e-05	0.000212142	2.60006
CA12	9.14408	1.14986	5.0943	7.17611e-06	0.000110748	3.36363
SERPINB2	9.4062	-1.14791	-4.11972	0.00016618	0.00144747	0.322267
RALGPS1	11.2525	1.1463	7.24959	5.14333e-09	2.96617e-07	10.4653
LRRC19	10.2164	1.14305	3.47856	0.00115448	0.00672308	-1.52491
HMMR	10.7066	1.13551	11.0791	2.85572e-14	1.00768e-11	22.3695
MAP3K14	10.449	-1.13537	-6.10531	2.42832e-07	6.89589e-06	6.67528
CCL20	11.9584	-1.1327	-3.82443	0.0004124	0.00298531	-0.547663
TTC8	10.8057	1.13232	6.0053	3.40278e-07	8.99016e-06	6.34432
ELFN1	9.58702	1.13209	6.57084	5.04361e-08	1.93375e-06	8.21892
TMEM233	10.0096	-1.13207	-6.11864	2.32147e-07	6.6762e-06	6.71943
PKIB	11.5884	1.1317	6.76821	2.5923e-08	1.1338e-06	8.87341
GAGE4	11.6784	-1.13151	-2.45013	0.01836	0.0549585	-4.08166
FJX1	10.5338	-1.13121	-5.0562	8.13879e-06	0.000123051	3.24105
RPL39L	10.3676	1.12929	5.89964	4.85856e-07	1.20993e-05	5.99516
FOXO1	13.1382	-1.1275	-10.2375	3.5188e-13	9.07252e-11	19.9058
PFKFB3	13.3788	-1.12649	-9.37342	5.09044e-12	9.21546e-10	17.2789
KBTBD3	11.7037	1.12203	7.40836	3.02502e-09	1.96806e-07	10.988
AFP	12.7294	1.12076	5.9534	4.05345e-07	1.04807e-05	6.17275
MIR221	10.8369	-1.11922	-3.47529	0.00116556	0.00677246	-1.53393
PELI1	13.7043	-1.11896	-12.3057	8.65398e-16	4.94061e-13	25.7878
MIR564	9.4232	1.11888	7.26055	4.95802e-09	2.89134e-07	10.5014
TEAD4	11.3609	-1.11827	-5.76123	7.74213e-07	1.77319e-05	5.53868
ZNF187	10.2728	1.11687	8.12343	2.83447e-10	2.83706e-08	13.3204
TNFRSF1A	12.1327	-1.11341	-8.58612	6.27738e-11	8.01772e-09	14.8055
ICA1	10.7145	1.1134	4.58983	3.73381e-05	0.000432096	1.76199
SOX17	11.0228	-1.11124	-5.48224	1.97396e-06	3.81223e-05	4.62301
TNFAIP8L3	10.7376	-1.11071	-5.62947	1.20528e-06	2.53719e-05	5.10542
EPHA1	11.4015	1.10978	7.48724	2.32521e-09	1.57683e-07	11.2471
IL8RB	9.88489	-1.10869	-7.04539	1.02012e-08	5.25691e-07	9.79109
GAGE12J	11.4813	-1.10845	-2.52873	0.0151378	0.0476949	-3.90826
TMEM92	9.53803	1.1081	5.66581	1.06687e-06	2.28636e-05	5.22479
COL5A3	11.4135	1.10604	4.4206	6.42766e-05	0.000670092	1.23689
JMJD5	10.0009	1.10386	3.64938	0.000697967	0.00450992	-1.04839
IRS2	10.0928	-1.10092	-4.6464	3.10994e-05	0.000372531	1.93903
TMEM45B	12.2596	1.09884	5.89596	4.91924e-07	1.22168e-05	5.98299
C19orf59	9.15744	-1.09839	-4.65411	3.03324e-05	0.000365038	1.96322
PDLIM3	11.3714	-1.09786	-4.94292	1.18196e-05	0.000168543	2.87802
PALMD	13.3882	1.09476	7.75104	9.67664e-10	7.48914e-08	12.1107
PAQR7	10.908	1.09389	7.3786	3.341e-09	2.13363e-07	10.8901
GOLM1	10.704	1.0929	5.14572	6.05326e-06	9.63012e-05	3.5294
AGFG2	10.9743	1.09166	7.07633	9.19468e-09	4.83394e-07	9.89334
GIMAP2	11.267	1.09154	6.38942	9.30524e-08	3.20738e-06	7.61704
GRAP	11.6667	1.09082	6.12029	2.30855e-07	6.65675e-06	6.72491
EDAR	9.32563	1.09077	7.02508	1.09215e-08	5.5866e-07	9.72394
HIST1H2AC	12.9599	1.09007	6.03161	3.11381e-07	8.40809e-06	6.43136
JAKMIP2	11.7913	1.08995	5.36806	2.89057e-06	5.25579e-05	4.25041
PAPPA	11.1201	-1.08941	-4.55979	4.11359e-05	0.000468152	1.66825
DDO	10.1255	1.08913	8.36407	1.29067e-10	1.43692e-08	14.0954
MARVELD3	11.3877	1.08835	7.09674	8.58559e-09	4.63066e-07	9.96081
LPAR1	11.9555	-1.08728	-6.87433	1.81328e-08	8.52142e-07	9.22502
BCL6	13.8336	-1.08679	-10.5911	1.21142e-13	3.65515e-11	20.9526
PRKCZ	11.8268	1.08622	6.45741	7.3966e-08	2.66418e-06	7.84258
ETS2	13.6882	-1.08615	-10.0686	5.88891e-13	1.3932e-10	19.3999
LOC148413	11.7509	1.08331	6.47105	7.06357e-08	2.56643e-06	7.88786
RBP5	12.284	1.07968	5.28133	3.85897e-06	6.7335e-05	3.96838
SYT7	11.4608	1.07896	4.77009	2.08092e-05	0.000267424	2.32858
RET	10.7421	1.07778	4.55559	4.16957e-05	0.000472802	1.65517
PRO0628	10.3877	-1.07748	-6.67173	3.58873e-08	1.49129e-06	8.55353
CENPQ	10.5418	1.07582	6.13247	2.21556e-07	6.46924e-06	6.76525
NFKB2	11.8566	-1.07581	-6.56546	5.13611e-08	1.9584e-06	8.20105
ZMAT3	11.8418	1.07511	6.59556	4.64008e-08	1.81582e-06	8.3009
ARID3C	10.8949	1.0749	4.77978	2.01619e-05	0.000260715	2.35925
OR4F5	10.4649	-1.07459	-2.78145	0.00795886	0.0297494	-3.32388
NFIL3	14.1933	-1.0736	-12.8288	2.06556e-16	1.53582e-13	27.1834
DEFA1	11.335	1.07336	3.01528	0.00426661	0.0185055	-2.74907
PCDH18	12.0123	1.07323	5.85352	5.67513e-07	1.37865e-05	5.84292
RMND1	11.6812	1.07273	8.2664	1.77493e-10	1.88532e-08	13.7815
C19orf25	10.2942	1.07069	8.44166	1.00272e-10	1.16624e-08	14.3441
ANKRD56	10.7712	1.07047	5.42337	2.40331e-06	4.47936e-05	4.4307
POM121L4P	10.7376	-1.06938	-2.69469	0.00996163	0.0350975	-3.52897
BCAR3	11.8782	1.06891	10.2324	3.5734e-13	9.07252e-11	19.8907
LRRC20	12.22	1.06832	10.319	2.74785e-13	7.62766e-11	20.1487
C12orf27	10.224	1.0668	6.3055	1.23535e-07	4.03117e-06	7.33871
ACE2	10.8663	1.06651	6.11861	2.32171e-07	6.6762e-06	6.71933
OR4F21	11.4802	-1.06477	-2.5239	0.0153197	0.0481248	-3.91902
SIRT4	10.0964	1.06472	7.24523	5.21895e-09	2.99924e-07	10.4509
EFHD1	13.3204	-1.06471	-4.76567	2.11107e-05	0.000270798	2.31462
LONRF2	11.014	-1.06457	-6.39548	9.11656e-08	3.16329e-06	7.63716
CIT	10.2487	-1.06427	-4.52997	4.52788e-05	0.000504906	1.57543
EPB49	10.9621	1.06414	4.68704	2.72616e-05	0.000334448	2.06665
LOC650293	11.0159	-1.06408	-2.88103	0.00612266	0.0243631	-3.08292
CDC2	10.1315	1.06376	10.2332	3.56459e-13	9.07252e-11	19.8931
FANCL	11.7043	1.06327	6.0071	3.3821e-07	8.94688e-06	6.3503
OXCT2	11.0745	-1.06265	-4.9166	1.28867e-05	0.000180422	2.79398
C19orf44	9.92098	1.06121	7.13302	7.60162e-09	4.17568e-07	10.0806
PJCG6	10.7166	-1.06074	-3.09333	0.00344535	0.0157266	-2.55045
TMEM20	11.5011	1.06029	7.64984	1.35366e-09	9.85378e-08	11.78
DNMT3L	11.7688	1.05964	4.94436	1.17639e-05	0.00016797	2.88261
ELL	11.1333	-1.05937	-11.9331	2.45264e-15	1.1347e-12	24.771
TNFSF14	13.1188	-1.05822	-6.99077	1.22562e-08	6.18589e-07	9.61046
TLR7	9.21553	1.0578	7.7952	8.36028e-10	6.72018e-08	12.2547
MAL2	12.7254	1.05731	8.34182	1.38771e-10	1.51715e-08	14.024
SNORA1	11.3637	-1.05719	-7.65051	1.35066e-09	9.85378e-08	11.7822
DBNDD1	10.3606	1.05703	6.69948	3.26806e-08	1.38288e-06	8.64557
FBXO27	9.94641	1.05688	9.49246	3.50365e-12	6.63113e-10	17.6465
DCDC2	10.9804	1.05642	3.86091	0.000369123	0.00272413	-0.441874
FRMD7	9.13497	1.05601	7.70866	1.11364e-09	8.30996e-08	11.9723
NCAPG2	10.0869	1.05561	5.22394	4.67008e-06	7.76568e-05	3.78228
UPP1	13.04	-1.05291	-8.60098	5.98269e-11	7.73625e-09	14.8528
SEMA4B	10.7807	-1.05263	-4.02775	0.000221155	0.00180487	0.0481217
HTR2B	11.6233	1.05224	5.72148	8.84909e-07	1.97583e-05	5.40783
PDE11A	10.2359	1.05222	5.9399	4.24219e-07	1.08233e-05	6.12813
CHST9	10.6821	1.05091	4.51977	4.67873e-05	0.000517294	1.54374
C14orf143	11.0597	1.05068	8.00591	4.17049e-10	3.85891e-08	12.9399
AP1S1	11.9568	1.05068	5.61671	1.25802e-06	2.62169e-05	5.06352
RFX2	9.877	-1.04919	-4.44309	5.98217e-05	0.000633483	1.30625
ITGB1BP3	9.53087	-1.04886	-3.37897	0.00154043	0.00844174	-1.79685
ABCG8	12.718	1.04796	5.5042	1.83415e-06	3.56538e-05	4.69481
PROL1	10.3588	1.04748	4.99857	9.84213e-06	0.000144298	3.0561
MGC13057	11.2401	1.04679	6.75413	2.71824e-08	1.17449e-06	8.82675
LAMC2	10.6507	-1.04655	-4.0563	0.000202429	0.00168037	0.132934
PRPF40B	9.99017	1.04628	6.41768	8.45829e-08	2.97455e-06	7.71079
SLC22A4	10.4381	-1.04612	-7.16641	6.79643e-09	3.76316e-07	10.1909
MMP25	9.56082	-1.04197	-5.95674	4.00804e-07	1.04174e-05	6.1838
DKFZP564J102	11.6759	1.04196	6.22997	1.59424e-07	4.97607e-06	7.08828
LOC388796	10.6791	-1.04139	-5.68436	1.00244e-06	2.1762e-05	5.28575
NCOA7	13.2192	-1.04139	-7.08174	9.02902e-09	4.79428e-07	9.91124
RNF214	10.2166	1.04083	5.43761	2.29166e-06	4.32157e-05	4.47718
PPAN	10.8853	-1.04045	-7.07959	9.0946e-09	4.79428e-07	9.90412
GPR3	9.91094	-1.03885	-5.53759	1.64013e-06	3.25198e-05	4.80411
PTGER2	11.6181	-1.03732	-7.31708	4.1036e-09	2.51273e-07	10.6876
KIAA1161	11.0331	1.03664	6.09433	2.51993e-07	7.08951e-06	6.63894
MTMR4	12.6906	1.03646	6.14215	2.1444e-07	6.31461e-06	6.79729
CH25H	9.5277	-1.03567	-3.81437	0.000425186	0.00305728	-0.576781
KIF22	10.8481	1.03547	4.9813	1.0418e-05	0.000151885	3.00078
ITPRIP	12.36	-1.0348	-11.9655	2.23875e-15	1.07672e-12	24.8601
DKFZp686O24166	10.5538	-1.03386	-5.83347	6.07135e-07	1.45621e-05	5.77679
OSM	9.21952	-1.03373	-5.24745	4.3191e-06	7.32831e-05	3.85848
STMN2	10.5046	1.03257	3.25272	0.00220793	0.0112005	-2.13491
KDELR3	12.7415	1.03196	7.56582	1.78984e-09	1.28051e-07	11.5048
SHD	12.0525	1.03033	3.72271	0.000560579	0.00381687	-0.840074
C1orf51	10.45	1.03007	5.66749	1.06088e-06	2.28165e-05	5.2303
PDP2	10.9787	1.02912	9.00056	1.65822e-11	2.55722e-09	16.1165
IRF1	10.7999	-1.02901	-4.56481	4.04759e-05	0.000462006	1.6839
SNORA71A	10.7213	-1.02888	-4.91461	1.29708e-05	0.000181356	2.78766
MIR548I1	11.3757	-1.0274	-2.57568	0.0134679	0.0436938	-3.80275
RPGR	11.251	-1.02731	-4.07243	0.000192541	0.0016196	0.180964
REXO1L1	11.6935	-1.02705	-2.3796	0.0217667	0.0621365	-4.23371
MGC12965	11.4148	1.02668	6.36267	1.01847e-07	3.45334e-06	7.52832
ABHD8	10.3661	1.02632	4.65056	3.06833e-05	0.000368084	1.95208
AMOT	10.1385	1.02628	6.44239	7.78132e-08	2.78349e-06	7.79276
MAK	9.00623	-1.02611	-4.75383	2.19412e-05	0.000279043	2.27719
GAGE5	12.0128	-1.02585	-2.4022	0.0206174	0.0597652	-4.18534
RFXDC2	9.8429	1.0258	12.6127	3.71805e-16	2.34564e-13	26.6112
VCAN	12.4111	-1.02514	-4.68758	2.72139e-05	0.000334088	2.06835
SNORD53	11.6732	-1.02477	-4.92913	1.23673e-05	0.000174205	2.83397
ACSM1	9.14666	1.02398	4.37961	7.32501e-05	0.000742089	1.11077
C15orf52	11.5672	1.02292	4.02291	0.000224487	0.0018292	0.0337923
USP18	11.6509	1.02266	4.90235	1.35033e-05	0.000187043	2.74856
ROM1	10.7094	-1.02262	-4.55996	4.1113e-05	0.000468152	1.66879
DHRS13	10.8584	-1.02234	-4.23616	0.000115364	0.00107896	0.673109
C7orf54	12.2801	-1.02088	-4.43322	6.17377e-05	0.000649478	1.27581
PITPNM2	10.9046	1.02046	6.39462	9.14318e-08	3.16725e-06	7.6343
CDC42EP3	12.5682	-1.02033	-7.87032	6.52152e-10	5.54169e-08	12.4994
SBK2	10.2448	-1.02032	-2.80741	0.00743638	0.0282257	-3.26163
ALDH1A3	12.1798	-1.01969	-5.01855	9.21525e-06	0.000136162	3.12014
MAMDC4	12.6635	1.01897	5.82629	6.21998e-07	1.48551e-05	5.7531
KANK4	12.1606	1.0185	3.9685	0.000265527	0.00208998	-0.126993
PIGR	11.7262	1.01848	5.77515	7.38801e-07	1.70711e-05	5.58453
MIOX	10.1237	-1.01814	-3.23196	0.0023411	0.0116937	-2.18976
NBL1	10.5725	-1.01741	-6.6294	4.13946e-08	1.65844e-06	8.41314
CASC5	11.3975	1.01613	5.50621	1.8218e-06	3.54468e-05	4.70141
DAND5	9.72826	-1.01573	-4.00755	0.000235407	0.00189885	-0.0117129
FAM47E	9.65175	1.0154	4.74458	2.26119e-05	0.000286085	2.24798
UBE2T	11.2037	1.01487	5.71451	9.05871e-07	2.00641e-05	5.38491
LOC440570	10.8116	-1.01415	-2.93196	0.00534403	0.0219529	-2.95746
GJA1	12.1639	-1.01383	-7.10571	8.33098e-09	4.51674e-07	9.99044
SLC16A13	11.4572	1.01219	5.62442	1.22592e-06	2.57282e-05	5.08881
SORCS1	10.3743	-1.01178	-4.30463	9.29352e-05	0.000901593	0.881281
LIPN	9.68832	-1.01168	-5.35126	3.05719e-06	5.52017e-05	4.19569
XKR4	9.37744	-1.01153	-5.89571	4.92334e-07	1.22168e-05	5.98217
UNC119	9.95806	1.01123	7.70648	1.12171e-09	8.34028e-08	11.9651
SNORA17	10.8232	-1.01095	-2.54489	0.0145428	0.0463231	-3.8721
TMEM63A	11.3091	1.01091	6.65872	3.74964e-08	1.54004e-06	8.51039
GAGE2B	11.1277	-1.0108	-2.65153	0.0111225	0.0381043	-3.62929
FLJ42957	10.9042	-1.00996	-3.05462	0.00383204	0.0170069	-2.64936
TNFSF10	13.5645	1.0095	6.78879	2.41862e-08	1.07823e-06	8.94163
PRRX1	9.78613	-1.00782	-3.52046	0.00102142	0.00607919	-1.40919
SNORA67	11.841	-1.00778	-6.78457	2.45326e-08	1.09133e-06	8.92764
GGT1	10.0295	1.00712	5.60246	1.31963e-06	2.73096e-05	5.01675
DEFB118	10.3022	-1.00707	-2.94487	0.0051619	0.0214118	-2.92542
LOC201229	11.2391	1.00486	6.12114	2.30196e-07	6.64694e-06	6.72771
SBNO2	10.3344	-1.00457	-5.15992	5.77514e-06	9.27006e-05	3.57523
SNORD19	9.54385	-1.00369	-7.84824	7.01524e-10	5.88046e-08	12.4275
TRIM14	11.5194	1.00344	6.65302	3.82242e-08	1.55428e-06	8.49149
BAZ1A	12.4261	-1.00301	-5.98173	3.68418e-07	9.68446e-06	6.2664
C9orf91	11.9143	1.00167	7.83131	7.41901e-10	6.15364e-08	12.3724
ZNF219	10.2319	1.00158	6.49938	6.4193e-08	2.37377e-06	7.98185
NRG1	12.3909	-1.00085	-4.66732	2.90618e-05	0.000353204	2.00468
AMACR	13.0997	1.00026	5.83405	6.05956e-07	1.45621e-05	5.7787
CXCR4	12.6595	-0.999839	-5.02174	9.11874e-06	0.000135312	3.13038
RAB43	11.7367	-0.998968	-7.10877	8.24597e-09	4.48232e-07	10.0005
TLN2	11.5894	-0.998821	-5.7261	8.71276e-07	1.95254e-05	5.42303
LOC348174	10.4873	-0.998696	-2.79474	0.00768717	0.0289752	-3.29205
OR1M1	10.5911	-0.996361	-2.64953	0.0111792	0.0382231	-3.63391
BTBD11	10.8208	0.995851	4.86477	1.52732e-05	0.000206879	2.62887
GAGE7	11.8243	-0.995417	-2.36978	0.0222841	0.0632232	-4.25462
OGN	10.6525	-0.994753	-5.2125	4.8509e-06	8.00879e-05	3.74524
FAM115C	9.78337	-0.993934	-6.71028	3.15128e-08	1.33891e-06	8.68136
PMS2L5	11.1581	0.993487	5.28587	3.80108e-06	6.66116e-05	3.98312
CCDC150	11.7056	0.993366	6.75318	2.72697e-08	1.17542e-06	8.82359
P8	12.7587	0.993256	8.53089	7.50624e-11	9.35763e-09	14.6294
ARAP2	12.5201	-0.992792	-10.3964	2.17479e-13	6.1185e-11	20.3783
PCDH20	9.62614	-0.992774	-4.26951	0.000103847	0.000992196	0.774346
ELN	11.0558	-0.992769	-5.66016	1.08733e-06	2.32414e-05	5.2062
ARG2	10.2817	-0.992237	-5.16109	5.75278e-06	9.24843e-05	3.57901
METRNL	10.0365	-0.991751	-6.26665	1.40849e-07	4.51825e-06	7.20991
SNORA11	11.4808	-0.991372	-3.3242	0.00180224	0.00955126	-1.94445
SEMA6D	10.4277	0.991353	6.91401	1.58658e-08	7.61084e-07	9.35643
SLC8A2	9.80197	-0.991262	-3.68723	0.000623444	0.0041415	-0.941134
C16orf75	10.3287	0.991259	5.37752	2.80076e-06	5.11034e-05	4.28123
NAT1	12.0728	0.990588	6.18323	1.86673e-07	5.64875e-06	6.93339
C1orf182	9.20924	0.99047	5.69767	9.58624e-07	2.10523e-05	5.3295
OAS1	12.7298	0.989702	3.55993	0.000909596	0.00552418	-1.29947
HELB	10.3025	-0.989429	-7.36586	3.48626e-09	2.19276e-07	10.8482
PDZK1	11.5707	0.988952	6.03744	3.05316e-07	8.26577e-06	6.45065
REEP4	10.2116	0.987542	6.14891	2.09599e-07	6.19097e-06	6.8197
WT1	9.80545	-0.987359	-4.51302	4.78123e-05	0.000526669	1.52279
OSMR	12.4408	-0.987188	-5.21758	4.76975e-06	7.90984e-05	3.76169
AGBL4	10.6342	-0.986936	-3.17616	0.00273781	0.0131575	-2.33613
COQ10A	10.1402	0.986556	5.36385	2.93147e-06	5.30698e-05	4.23669
SNORD83B	11.4266	-0.986244	-4.33824	8.35416e-05	0.000826248	0.983982
GAD2	10.6101	-0.985114	-2.50021	0.0162421	0.0502145	-3.97165
SSX1	10.876	-0.984006	-2.6914	0.0100461	0.0353054	-3.53666
DPPA3	10.7642	-0.983765	-2.59527	0.0128222	0.0421317	-3.7583
MT1M	14.5409	-0.983744	-6.11315	2.36488e-07	6.77157e-06	6.70125
TMEM158	11.7995	-0.983632	-5.46036	2.12381e-06	4.0508e-05	4.5515
C22orf29	10.9683	0.982229	7.27349	4.74786e-09	2.82301e-07	10.544
OR11H12	11.7743	-0.982174	-2.18124	0.0345943	0.0866106	-4.64277
Septin 6	10.8187	0.982079	6.97554	1.28999e-08	6.47141e-07	9.56008
C12orf76	10.8098	0.980941	5.70907	9.22594e-07	2.03685e-05	5.367
C7orf40	11.2872	-0.980364	-4.10451	0.00017425	0.00149782	0.276745
TLR2	9.96185	-0.980267	-5.04478	8.45154e-06	0.000126767	3.20434
LOC389832	10.3957	-0.980112	-2.53494	0.0149066	0.0471428	-3.89439
LOC100170939	11.4836	-0.979423	-3.42371	0.00135387	0.00761996	-1.67524
TMEM98	10.6347	0.979019	4.70438	2.57693e-05	0.000319721	2.12122
OSTbeta	10.4965	0.977469	3.97365	0.000261347	0.00206332	-0.111806
NNMT	14.2572	-0.977222	-7.98278	4.50041e-10	4.10939e-08	12.8649
FAM129A	12.3344	-0.976287	-6.00742	3.37846e-07	8.94688e-06	6.35135
OR4F29	11.1072	-0.9759	-2.45687	0.0180611	0.0542981	-4.06695
DMRTA1	11.9615	0.97567	5.73975	8.3219e-07	1.88524e-05	5.46797
SLC44A4	11.9162	-0.975306	-4.27936	0.000100667	0.000966063	0.804301
SNORD4B	10.9536	-0.971559	-5.74244	8.24694e-07	1.87234e-05	5.47683
ANKRD5	11.1562	0.971494	7.17078	6.69742e-09	3.71944e-07	10.2053
CTCFL	10.2912	-0.96974	-3.31251	0.00186334	0.00979866	-1.97576
NPM2	8.79627	0.968828	5.23198	4.54694e-06	7.59123e-05	3.80834
SEC14L3	9.25402	0.968117	6.18118	1.87971e-07	5.67153e-06	6.92659
CCRN4L	12.4353	-0.967059	-5.58204	1.41312e-06	2.88712e-05	4.9498
TACSTD2	12.9356	-0.966867	-4.79157	1.94016e-05	0.000253401	2.39655
MAF	12.8054	0.966528	5.51398	1.77506e-06	3.46995e-05	4.72682
MEP1B	11.4913	0.966408	4.50162	4.95947e-05	0.000543714	1.4874
UGT2B11	12.8169	0.964993	8.06843	3.39546e-10	3.28501e-08	13.1425
SNORD101	10.3	-0.964575	-5.07632	7.61556e-06	0.000116409	3.30574
RSHL3	10.511	-0.964411	-6.02397	3.19507e-07	8.54988e-06	6.40609
MPHOSPH9	12.1792	0.963999	5.23671	4.47604e-06	7.52414e-05	3.82367
CDK5RAP2	12.2459	0.962783	5.23031	4.57223e-06	7.62735e-05	3.80293
SLC6A12	10.1069	0.962536	4.23047	0.00011745	0.00109502	0.655864
GAGE12B	11.2355	-0.962058	-2.30669	0.0258769	0.0702848	-4.38729
IHPK3	11.2154	0.962034	4.05721	0.000201859	0.00167824	0.135637
MIR1272	9.72646	-0.961899	-3.11507	0.00324451	0.0150072	-2.49452
FLJ40453	11.4334	-0.961023	-4.3568	7.87611e-05	0.000786063	1.0408
FAM9B	11.1405	-0.960643	-5.34478	3.12393e-06	5.61633e-05	4.1746
SLC22A18AS	10.3556	0.960491	5.02065	9.15141e-06	0.000135604	3.1269
SMO	10.5437	0.96027	5.758	7.82653e-07	1.78859e-05	5.52806
TRIM55	12.0388	0.959655	3.13554	0.00306565	0.0143199	-2.44168
INCENP	10.1078	0.959397	5.37414	2.83259e-06	5.15938e-05	4.27019
RAPGEFL1	9.25845	0.958777	5.03539	8.71735e-06	0.000130098	3.1742
LIMK2	10.1089	-0.958159	-4.73467	2.33529e-05	0.000293819	2.2167
NTRK2	10.3916	-0.957674	-4.0784	0.000189004	0.00160019	0.19875
ETV7	9.38881	-0.95755	-3.86565	0.000363824	0.00269362	-0.428069
BMP5	10.732	0.957507	5.54269	1.61236e-06	3.21222e-05	4.82081
LDLR	13.9351	-0.957327	-13.6025	2.6421e-17	2.11561e-14	29.181
AIRE	11.4176	-0.956521	-4.3393	8.32616e-05	0.000824262	0.987219
KLF6	12.4891	-0.955633	-9.25397	7.41813e-12	1.28698e-09	16.9084
TNFRSF8	9.82314	-0.955135	-3.01744	0.00424161	0.0184394	-2.74362
OXT	11.8035	0.954952	3.8288	0.000406967	0.0029542	-0.535012
C5orf54	11.6109	0.954472	8.0248	3.91911e-10	3.70873e-08	13.0011
SYN1	9.9429	-0.954467	-4.19782	0.000130146	0.00118423	0.557127
SNORD30	11.7619	-0.953755	-4.82612	1.73315e-05	0.000229824	2.50609
SLC26A1	9.91779	0.95297	6.11248	2.37024e-07	6.77157e-06	6.69903
MSH2	11.9617	0.951687	5.77086	7.49538e-07	1.72809e-05	5.5704
ASAP1IT1	10.8112	-0.951008	-3.88936	0.000338439	0.00253269	-0.358992
DUB3	12.2872	-0.950995	-2.21822	0.0317878	0.0817024	-4.56864
ELMOD2	11.1566	0.950755	5.90321	4.80047e-07	1.19929e-05	6.00694
ZNF33B	10.2451	0.950725	5.23771	4.46119e-06	7.51436e-05	3.82691
PRKAA2	9.9973	0.950623	4.94226	1.18451e-05	0.000168791	2.87592
EFCAB7	10.4166	0.95014	4.7709	2.07541e-05	0.00026688	2.33115
OR4F4	9.89435	-0.950053	-2.67181	0.0105624	0.0366497	-3.5823
APOD	10.4297	-0.949601	-3.21171	0.00247833	0.0121919	-2.24306
SNORA3	13.3256	-0.949221	-4.01031	0.000233404	0.00188415	-0.00352734
FFAR2	10.0502	-0.949065	-3.59816	0.000812524	0.00505406	-1.19255
KIAA0853	10.4656	-0.948899	-5.60181	1.32252e-06	2.73421e-05	5.01461
ARPM1	10.3633	-0.948785	-3.95943	0.000273035	0.00214098	-0.153677
RPS6KA1	10.6446	0.948614	5.54377	1.60654e-06	3.20676e-05	4.82435
KLHDC7A	9.48167	0.94859	7.0947	8.64474e-09	4.65051e-07	9.95405
ASIP	10.5833	-0.948063	-7.26981	4.80675e-09	2.82301e-07	10.5319
CCT8L1	10.0341	-0.947434	-3.32374	0.0018046	0.00955736	-1.94568
ACVR2B	9.3295	-0.947195	-5.24721	4.32257e-06	7.32831e-05	3.8577
ISG15	12.0854	0.945083	5.5192	1.74431e-06	3.4227e-05	4.7439
PRAMEF6	11.1662	-0.944465	-2.37574	0.0219687	0.0625245	-4.24193
SNORA39	10.5463	-0.944267	-2.52663	0.0152167	0.0478616	-3.91294
CACNG2	10.4099	-0.944108	-2.46734	0.0176052	0.0532852	-4.04403
TMEM146	9.9903	-0.943814	-2.69597	0.00992914	0.0350483	-3.52599
ADRB2	13.9006	-0.943602	-14.3985	3.4346e-18	3.97249e-15	31.1554
EIF2C2	11.5556	-0.943421	-6.09012	2.55596e-07	7.1715e-06	6.62502
BYSL	12.3248	-0.943031	-4.60392	3.5678e-05	0.000416824	1.80602
PHYHIPL	11.7673	-0.942784	-5.69622	9.63285e-07	2.11269e-05	5.32475
NDC80	10.4339	0.942127	7.82243	7.64015e-10	6.23766e-08	12.3435
GPD1	11.6306	0.94092	7.05759	9.79186e-09	5.09492e-07	9.8314
NFKBIZ	13.9983	-0.940842	-12.1286	1.41673e-15	7.37373e-13	25.3068
ESCO2	9.35795	0.940755	6.01235	3.32281e-07	8.82367e-06	6.36764
C20orf46	10.246	-0.94035	-4.43905	6.05997e-05	0.00064066	1.29377
ARPP-21	9.40504	0.939376	5.92675	4.43437e-07	1.1231e-05	6.0847
OR4F3	11.3501	-0.939339	-2.38869	0.0212978	0.0611536	-4.2143
DUS3L	10.6692	-0.939089	-6.31873	1.18138e-07	3.90381e-06	7.38258
MVK	12.0273	0.938925	5.26644	4.05491e-06	6.97103e-05	3.92005
CYP27B1	9.57271	-0.93812	-5.68273	1.00794e-06	2.18132e-05	5.2804
ZFYVE27	10.3393	-0.937248	-4.42773	6.28306e-05	0.000658314	1.25886
LOC441426	12.1104	-0.937186	-2.49269	0.0165451	0.0509168	-3.98826
DIP2C	10.8493	0.936625	6.65421	3.8071e-08	1.55108e-06	8.49544
RBM38	10.9895	-0.936585	-7.27268	4.76079e-09	2.82301e-07	10.5414
PLSCR1	11.2732	-0.935358	-4.08197	0.000186919	0.00158641	0.209393
SCNN1B	10.0572	-0.935218	-3.23086	0.00234839	0.0117133	-2.19267
ASTN2	10.3337	0.935197	6.44058	7.8289e-08	2.79571e-06	7.78677
CYP2F1	10.5144	-0.935007	-2.67536	0.0104672	0.0364325	-3.57406
RNF152	12.4972	-0.934999	-5.4592	2.1321e-06	4.06114e-05	4.54769
CDC45L	9.13632	0.934879	6.17918	1.89243e-07	5.70166e-06	6.91997
MGC4677	12.1478	-0.934864	-4.58877	3.74661e-05	0.000433337	1.75868
CCL3L3	10.8753	-0.934488	-4.52673	4.5752e-05	0.000509091	1.56538
C14orf139	11.9363	0.934335	5.73155	8.55452e-07	1.92954e-05	5.44098
SLC25A42	13.3177	0.93428	4.6188	3.40034e-05	0.000401701	1.85257
THAP2	10.3534	0.934116	6.23119	1.58767e-07	4.96302e-06	7.09234
CAPN12	10.6639	0.933746	3.94955	0.000281459	0.00219054	-0.182752
CIDEA	10.5324	-0.933509	-3.47006	0.00118343	0.00684574	-1.5483
TEF	9.23843	0.932841	5.22576	4.64199e-06	7.73133e-05	3.78817
FLJ32784	10.6673	-0.932507	-4.15043	0.000150982	0.00134272	0.414384
TFAP2C	10.4262	-0.932138	-3.09807	0.00340054	0.0155938	-2.53826
ANK2	11.0482	-0.931621	-4.78469	1.98418e-05	0.000257214	2.37478
CXorf12	10.529	0.931542	4.64027	3.17224e-05	0.000378904	1.91981
BHLHB9	11.2178	0.92972	6.42322	8.30141e-08	2.93923e-06	7.72919
SSX2	10.6522	-0.929492	-2.48178	0.0169943	0.0519002	-4.01233
CLEC4E	9.03692	-0.92945	-6.6325	4.0964e-08	1.64639e-06	8.42343
FAM89A	13.109	-0.929373	-7.59011	1.6509e-09	1.18626e-07	11.5844
MUC17	10.0764	-0.928904	-3.00843	0.0043469	0.01876	-2.76636
BUB1	8.54512	0.928535	6.46961	7.09794e-08	2.57442e-06	7.88309
C11orf72	9.93522	-0.928117	-3.22867	0.0023629	0.0117575	-2.19844
PRRG2	9.43262	0.927927	5.03324	8.77946e-06	0.00013065	3.16729
ALDH3A1	8.83278	0.927856	6.52507	5.88609e-08	2.20797e-06	8.06708
PRR22	9.96222	-0.927683	-4.88469	1.43082e-05	0.000196234	2.69229
HEXIM2	11.7974	0.927375	8.16832	2.44652e-10	2.50907e-08	13.4654
SNORA51	12.5268	-0.927285	-3.97631	0.000259219	0.00205041	-0.103981
LOC441268	12.0317	-0.926882	-2.43035	0.0192628	0.056892	-4.12463
SOX11	9.79414	-0.926714	-3.16106	0.00285561	0.0135901	-2.37546
CRYAB	11.8039	-0.926641	-4.34329	8.2215e-05	0.00081701	0.999415
KANK2	9.77756	0.926458	5.19789	5.09191e-06	8.34056e-05	3.69796
MIR554	10.5047	-0.92618	-2.89512	0.0058973	0.0236928	-3.04836
ZNF331	12.7897	-0.926103	-9.25466	7.40186e-12	1.28698e-09	16.9105
SEC14L2	12.5817	0.92598	4.99046	1.01085e-05	0.000147891	3.03011
LOC729021	11.3159	-0.92569	-2.85804	0.00650759	0.0255405	-3.13905
FOXN4	9.7871	0.925146	3.91166	0.000316132	0.00240203	-0.293841
FNDC5	12.7705	0.925086	5.52457	1.71319e-06	3.37755e-05	4.7615
C14orf167	13.22	0.924423	7.87881	6.34117e-10	5.41053e-08	12.5271
GBP5	11.2285	0.924305	3.95833	0.000273959	0.0021458	-0.15691
PSPH	10.2621	0.924094	5.39693	2.62517e-06	4.83659e-05	4.34446
MCM2	9.56555	0.923374	6.28583	1.32018e-07	4.2945e-06	7.27349
MIR520H	10.0796	-0.923034	-2.64671	0.0112597	0.0383999	-3.64043
MREG	9.77331	0.922889	5.60971	1.28792e-06	2.67064e-05	5.04054
USP17	10.218	-0.922351	-2.72616	0.00918679	0.0331818	-3.45511
KIR2DL3	11.1351	-0.921844	-2.63144	0.0117043	0.0394343	-3.6756
ZC4H2	11.9074	0.921822	6.11013	2.38908e-07	6.80414e-06	6.69126
MYL6B	11.3128	0.92167	6.25327	1.47361e-07	4.69098e-06	7.16553
SNORD1A	11.2377	-0.921433	-5.01662	9.27377e-06	0.000136929	3.11398
SNORD99	10.3271	-0.921422	-5.29932	3.6347e-06	6.41821e-05	4.0268
SAA1	13.0457	-0.921179	-2.75768	0.00846691	0.0312263	-3.38053
PDPN	9.70024	-0.920211	-2.9772	0.00473093	0.0199986	-2.84479
TMEM42	12.7865	0.91978	7.88214	6.27188e-10	5.37342e-08	12.5379
RASL11A	12.7053	-0.919354	-6.7652	2.61873e-08	1.14296e-06	8.86344
CLGN	10.2898	0.918618	3.46843	0.00118908	0.00687653	-1.5528
SFN	9.80799	-0.918425	-3.4989	0.00108794	0.00641091	-1.46883
SNORA74A	10.9483	-0.918407	-3.22518	0.00238622	0.011848	-2.20763
LYPD5	10.0394	-0.917699	-5.13829	6.20417e-06	9.80005e-05	3.5054
FAM134B	13.9695	-0.91762	-7.85478	6.86517e-10	5.78648e-08	12.4488
CD160	10.6116	0.917108	6.62191	4.2454e-08	1.68352e-06	8.3883
SQLE	12.8068	0.914883	7.74016	1.00319e-09	7.58394e-08	12.0752
DLEU1	12.4073	0.914592	5.92053	4.52828e-07	1.14134e-05	6.06416
EMR3	10.1434	-0.914544	-5.47762	2.00472e-06	3.8609e-05	4.60789
TOP2A	11.7571	0.914294	4.91343	1.30212e-05	0.000181865	2.78389
ADM	13.439	-0.913961	-10.7321	7.95417e-14	2.58747e-11	21.3653
SNORD51	9.75691	-0.913333	-7.3506	3.66866e-09	2.28676e-07	10.798
SGMS2	12.6247	-0.913285	-4.53613	4.43908e-05	0.000496867	1.59459
CABLES1	11.1206	0.912462	5.25426	4.22253e-06	7.20564e-05	3.88054
OR2L8	10.8049	-0.91243	-2.34057	0.0238877	0.0664003	-4.31639
CXCL2	13.9135	-0.912187	-10.6359	1.05932e-13	3.29162e-11	21.0843
PLAT	11.7028	-0.912073	-5.66705	1.06244e-06	2.28267e-05	5.22886
EBF1	11.0877	-0.912023	-3.29225	0.00197395	0.0102499	-2.02989
CCNG2	10.5752	0.911418	7.05736	9.79925e-09	5.09492e-07	9.83066
SNORD49A	11.4206	-0.911415	-6.59824	4.59826e-08	1.80285e-06	8.3098
LOC728037	13.1731	0.911179	5.82524	6.2419e-07	1.48855e-05	5.74965
CCT8L2	9.88598	-0.911176	-3.17288	0.00276293	0.013263	-2.34466
ACER1	10.3054	-0.910703	-3.06392	0.00373561	0.0166856	-2.62568
OR7E91P	11.4853	-0.910689	-2.35287	0.0232002	0.06506	-4.29045
FREQ	10.5645	-0.910051	-5.86098	5.53427e-07	1.35074e-05	5.86754
INHBB	9.56546	-0.909873	-5.15111	5.94624e-06	9.50357e-05	3.54678
IL15RA	9.91817	-0.909816	-4.38296	7.2472e-05	0.000735602	1.12107
MAL	9.94368	-0.909585	-4.51404	4.76566e-05	0.000525788	1.52594
MIR1204	9.703	-0.909164	-3.8616	0.000368339	0.00271931	-0.439843
FLJ40113	10.7896	-0.908737	-2.36791	0.0223837	0.0633553	-4.25859
UCK1	11.31	0.908404	7.51477	2.12136e-09	1.46726e-07	11.3375
HIST2H2AC	10.7593	0.908203	3.25161	0.00221484	0.0112227	-2.13784
NHEJ1	12.1278	0.907001	7.48822	2.31756e-09	1.57677e-07	11.2503
C19orf15	9.6921	-0.906802	-3.65558	0.000685197	0.00445368	-1.03085
DPPA2	9.85562	-0.906708	-3.35251	0.00166203	0.0089376	-1.86833
SNORD93	12.1343	-0.904904	-4.6121	3.47476e-05	0.000408245	1.8316
C1orf161	9.49197	-0.904767	-4.89619	1.3779e-05	0.000190355	2.72891
PDE6D	10.8981	0.904514	5.41802	2.44661e-06	4.54786e-05	4.41326
LOC440313	9.66743	-0.904509	-3.14934	0.00295026	0.0139152	-2.40589
LGALS3BP	10.822	0.903862	4.74431	2.26316e-05	0.000286085	2.24714
IL2RA	10.3548	-0.903331	-4.02157	0.000225421	0.00183537	0.0298141
CHSY3	11.9586	-0.902293	-4.43214	6.19513e-05	0.000650738	1.27247
ABCC4	10.6031	0.902215	6.24618	1.50931e-07	4.76095e-06	7.14203
SYT12	10.8533	-0.901981	-3.89128	0.000336463	0.00252153	-0.353399
LALBA	10.2206	-0.90162	-2.57676	0.0134313	0.043629	-3.80029
ODC1	12.5287	-0.901381	-4.38068	7.30003e-05	0.000739919	1.11407
LOC653980	9.01365	-0.901266	-6.51456	6.0988e-08	2.27547e-06	8.03219
SMCR5	10.3701	-0.90108	-4.08607	0.000184548	0.00157077	0.22164
KLK7	10.1047	-0.900984	-2.85283	0.00659798	0.0257959	-3.15174
FAM40B	12.3616	-0.899448	-3.60125	0.000805146	0.00502423	-1.18391
GPAM	13.7753	0.898937	7.42015	2.90826e-09	1.91e-07	11.0267
ZNF674	11.7021	-0.898817	-4.32796	8.6311e-05	0.000850406	0.952544
PRDM7	11.7098	-0.89873	-2.66492	0.0107498	0.0370886	-3.5983
ZNF93	10.2342	0.897673	5.95273	4.06259e-07	1.04807e-05	6.17054
CXCL1	9.69624	-0.897454	-4.20811	0.000126006	0.00115413	0.588213
SCGB1C1	9.64415	-0.897442	-2.97238	0.00479303	0.020216	-2.85686
F3	11.2783	-0.897333	-4.30882	9.17082e-05	0.000893046	0.894087
CXCR7	12.6772	-0.896303	-4.13195	0.000159958	0.0014081	0.358913
CBX2	9.87495	0.896146	6.65697	3.7718e-08	1.54577e-06	8.5046
IL2RB	10.7627	0.896022	7.20444	5.98303e-09	3.37563e-07	10.3164
TNIP3	9.19331	-0.894287	-3.71028	0.000581874	0.00393214	-0.875536
CENTD1	11.2047	-0.892801	-3.47025	0.00118279	0.00684396	-1.5478
RASL10B	9.38288	-0.892646	-4.48297	5.26514e-05	0.000570912	1.42959
SPATA3	9.71799	-0.892189	-3.46125	0.00121418	0.00698676	-1.57252
C9orf71	9.67027	-0.89202	-3.5673	0.000890066	0.00544084	-1.27892
TTLL10	9.53683	-0.891702	-3.24619	0.00224903	0.0113399	-2.15219
MRGPRF	9.89355	0.891143	5.77613	7.3637e-07	1.70339e-05	5.58776
DUX3	12.6573	-0.890275	-1.98174	0.0538251	0.11892	-5.02515
BIRC3	13.0936	-0.889969	-6.09543	2.51056e-07	7.07272e-06	6.6426
CCBL1	10.2244	0.889824	5.94767	4.13258e-07	1.06217e-05	6.1538
KRTAP13-1	9.85823	-0.889329	-2.86927	0.00631683	0.0249734	-3.11167
SSX4B	10.602	-0.889024	-2.35632	0.0230107	0.0647116	-4.28316
ING4	10.0211	0.888928	5.04295	8.50256e-06	0.000127166	3.19848
CCL7	9.31528	-0.88846	-4.74432	2.26311e-05	0.000286085	2.24716
HIST2H2AB	9.44758	0.888228	5.06291	7.96047e-06	0.000120794	3.26262
NHLRC1	10.4315	0.88813	6.19682	1.78302e-07	5.44293e-06	6.97842
HIST1H3C	9.04499	0.886792	6.77905	2.49927e-08	1.10707e-06	8.90936
REXO1L2P	13.5352	-0.885718	-2.16105	0.0362171	0.0895382	-4.68281
ZNF460	12.2907	-0.884892	-7.39133	3.20199e-09	2.07025e-07	10.932
2022-03-03	10.4542	-0.884889	-5.92543	4.45411e-07	1.12505e-05	6.08035
ARGFXP2	10.0572	-0.88472	-3.16622	0.00281476	0.0134497	-2.36201
LONRF3	11.7081	-0.884321	-3.76723	0.000490312	0.00342429	-0.712596
CENPK	9.61721	0.883337	8.24223	1.92084e-10	2.0197e-08	13.7037
FAM3B	9.87419	0.883085	3.35352	0.00165724	0.00891759	-1.86561
LOH3CR2A	10.5823	-0.882991	-3.61887	0.000764194	0.00482699	-1.13441
GRAMD1C	11.7599	0.882632	4.14631	0.000152941	0.00135608	0.401998
PLEKHG6	10.4043	0.882589	6.40593	8.80059e-08	3.069e-06	7.67182
PSORS1C2	10.0981	-0.882373	-2.70941	0.00959211	0.0341772	-3.49451
POTE2	10.7272	-0.882007	-2.35912	0.0228576	0.0643505	-4.27723
RPL7L1	12.2784	-0.881993	-4.34035	8.29858e-05	0.000823098	0.990417
CDKN3	10.0195	0.881574	7.78794	8.5635e-10	6.75316e-08	12.2311
MYOM1	11.9601	-0.881206	-3.07057	0.00366803	0.016476	-2.60871
CPOX	11.0513	0.881144	4.12063	0.00016571	0.00144529	0.324989
ARL4D	12.7439	-0.881085	-6.43335	8.02249e-08	2.85505e-06	7.76277
ESPNL	9.73098	0.880999	3.59156	0.000828552	0.00512467	-1.21107
GPR27	9.20278	-0.880604	-6.04656	2.96069e-07	8.05733e-06	6.48082
YIF1B	11.314	0.8806	5.70869	9.23768e-07	2.03728e-05	5.36576
OLFML2A	10.8701	-0.880454	-4.61673	3.42321e-05	0.000403555	1.84607
MVD	11.3515	0.879822	4.45608	5.73861e-05	0.00061205	1.3464
TSC22D2	13.7771	-0.87955	-9.94066	8.71807e-13	1.95163e-10	19.0144
CIB3	10.0443	-0.879422	-2.48534	0.0168463	0.0515619	-4.00448
ASCL1	11.1075	0.878281	1.85352	0.0705716	0.144041	-5.25475
SNORA55	11.0092	-0.87771	-2.73263	0.00903454	0.032779	-3.43984
FLJ42953	10.4838	-0.87771	-2.26528	0.028509	0.0755164	-4.47287
IFI27	12.1053	0.87768	4.03012	0.000219535	0.00179446	0.0551677
FZD7	11.1736	-0.877425	-5.23354	4.52351e-06	7.56425e-05	3.81338
TSPYL2	11.0365	-0.877395	-5.19206	5.19142e-06	8.47478e-05	3.67909
NUSAP1	11.6229	0.877332	6.77344	2.54702e-08	1.1201e-06	8.89075
SNORD18A	10.8866	-0.877179	-4.62037	3.38317e-05	0.000400194	1.85747
C10orf125	12.4202	0.876629	4.12353	0.000164218	0.00143501	0.33367
MTHFD2	12.351	-0.876589	-5.5377	1.6395e-06	3.25198e-05	4.80448
ALDH3B2	10.1503	-0.876535	-2.47482	0.0172863	0.0525532	-4.02763
FLJ25996	10.7645	0.876033	3.22555	0.00238376	0.0118386	-2.20666
ZSCAN2	11.5129	0.875932	5.80878	6.5976e-07	1.56086e-05	5.69536
NAPEPLD	12.2241	0.875848	6.25583	1.46091e-07	4.65768e-06	7.17403
SCGB1A1	10.15	-0.875362	-2.75933	0.00843068	0.0311344	-3.3766
PLCD1	10.2432	0.874889	6.75758	2.68684e-08	1.16536e-06	8.83818
SLC4A8	10.0122	-0.874613	-3.14524	0.00298412	0.0140363	-2.41654
SNRNP25	11.109	0.874579	4.69323	2.67188e-05	0.000328564	2.08615
SULT2B1	9.92008	-0.87441	-3.00941	0.00433536	0.0187296	-2.7639
PLA2G2D	11.7308	-0.874404	-4.32281	8.77323e-05	0.000860976	0.936801
PCNA	10.1915	0.874193	6.12692	2.25751e-07	6.55495e-06	6.74685
KRT80	9.88688	-0.873839	-5.77946	7.28157e-07	1.68814e-05	5.59875
C17orf91	12.571	-0.873718	-6.36867	9.98049e-08	3.39516e-06	7.54822
PIN4	11.7777	0.873649	5.59795	1.33972e-06	2.76053e-05	5.00197
TK1	10.5489	0.873466	6.42696	8.19737e-08	2.91231e-06	7.74158
LOC401357	13.0905	-0.873278	-2.94163	0.00520705	0.0215611	-2.93347
MAP1LC3B	13.1743	-0.872825	-6.02432	3.19129e-07	8.54988e-06	6.40725
RASIP1	11.4469	-0.871866	-4.52154	4.65216e-05	0.000514904	1.54925
RBM44	9.99128	-0.871636	-3.6541	0.00068821	0.00446211	-1.03502
TYMP	10.132	0.871611	4.71603	2.48117e-05	0.00030913	2.15794
ADH5	11.8782	0.871598	4.70873	2.54073e-05	0.000315605	2.13494
OR4F17	10.4058	-0.870955	-1.99145	0.0527096	0.117027	-5.00724
FOXP1	10.927	-0.870648	-6.70001	3.26228e-08	1.38288e-06	8.64731
CPEB2	12.6044	0.870538	5.75473	7.91299e-07	1.80241e-05	5.51731
LOC400891	10.2649	-0.870508	-2.79591	0.00766375	0.0289147	-3.28925
ZNF165	11.3972	-0.87001	-5.91239	4.65427e-07	1.16603e-05	6.03726
SLC5A9	10.7808	0.869473	5.71969	8.90228e-07	1.98433e-05	5.40196
EID2B	12.1124	-0.869428	-2.86631	0.00636656	0.0251414	-3.11889
CHEK2	11.4194	0.869268	5.76405	7.669e-07	1.76032e-05	5.54798
TMEM86A	10.1282	0.869114	5.87534	5.27296e-07	1.29914e-05	5.91494
PLEKHH3	11.4179	0.869103	6.96619	1.33119e-08	6.62178e-07	9.52914
DSCR8	9.99833	-0.868894	-2.84152	0.00679811	0.0264147	-3.17922
TRIM74	10.3028	-0.868773	-2.87699	0.00618869	0.0245742	-3.0928
TUBA3E	9.70148	-0.868616	-3.52893	0.000996383	0.00595228	-1.38572
CYCSL1	10.9159	-0.868238	-3.46536	0.00119974	0.00691896	-1.56123
RAD51	11.1882	-0.867993	-4.1028	0.000175184	0.00150274	0.271612
GJB3	9.46959	-0.867969	-4.42117	6.41608e-05	0.000669221	1.23863
B4GALT2	10.7638	0.867891	4.09877	0.000177394	0.00151608	0.25958
PHC2	13.1582	-0.867836	-4.58741	3.76309e-05	0.000434761	1.75443
ST7OT4	10.6704	-0.867755	-4.29372	9.61993e-05	0.000927639	0.848024
GTF2IRD1	9.96085	0.867476	4.14414	0.000153982	0.00136067	0.395486
TNIK	11.2354	-0.867451	-5.87105	5.34983e-07	1.31497e-05	5.90076
TMEM187	11.4129	0.867118	6.78984	2.41006e-08	1.07823e-06	8.94512
TBX3	11.7632	0.866399	6.69622	3.30426e-08	1.38862e-06	8.63474
OR4C15	9.4907	-0.865923	-2.885	0.00605831	0.0242088	-3.07319
C3orf59	10.8865	-0.864278	-5.36473	2.92287e-06	5.29601e-05	4.23956
ZNF446	10.326	-0.864069	-6.02608	3.17238e-07	8.51105e-06	6.41308
TPM2	12.3206	-0.863843	-4.09971	0.000176876	0.00151351	0.262389
DAB1	9.09677	0.863817	5.413	2.48796e-06	4.62058e-05	4.39689
ZNF605	10.921	0.863343	7.59665	1.61541e-09	1.17182e-07	11.6058
CBLN3	11.0749	0.863245	3.60118	0.000805315	0.00502423	-1.18411
DUX5	11.87	-0.86289	-1.9808	0.0539344	0.119111	-5.02689
CNTLN	11.0223	0.862489	5.80623	6.6544e-07	1.57251e-05	5.68696
NLRP12	10.0344	-0.861763	-4.54759	4.27834e-05	0.000482314	1.63026
ICAM4	9.22056	-0.8616	-3.94496	0.000285452	0.00221252	-0.196226
VNN2	11.2259	-0.860779	-5.46915	2.06232e-06	3.95719e-05	4.58021
INHBE	13.5404	0.860601	6.20483	1.73544e-07	5.32108e-06	7.00497
HOPX	9.66833	0.860506	6.12196	2.29556e-07	6.63768e-06	6.73044
GABRB3	10.9012	0.860396	2.99946	0.00445412	0.0191067	-2.78894
ZRANB3	10.7928	0.860342	7.54052	1.94708e-09	1.36947e-07	11.4219
TMIGD1	9.72748	-0.85984	-3.23092	0.00234797	0.0117133	-2.1925
HERC6	12.3005	0.85876	4.98267	1.03713e-05	0.00015131	3.00515
TMEM137	12.6743	-0.858569	-4.75728	2.16956e-05	0.000276935	2.28811
FAP	9.27412	0.858357	3.45781	0.00122638	0.00704917	-1.58196
ARHGEF16	10.443	0.858312	4.21732	0.00012241	0.00113114	0.616063
FLJ35776	11.5432	-0.858247	-5.85116	5.72031e-07	1.38639e-05	5.83515
DYDC2	10.6097	-0.858237	-3.09218	0.00345624	0.015759	-2.55339
P4HA2	11.1878	0.85809	4.81385	1.80405e-05	0.000238013	2.46716
S100A9	13.2555	-0.857866	-5.49563	1.88752e-06	3.65886e-05	4.66677
IL17RD	11.5903	-0.857823	-2.93756	0.00526435	0.0217156	-2.94358
FIS	14.3108	-0.857345	-2.62022	0.012041	0.0401475	-3.70133
C8orf79	9.70404	-0.856827	-4.52272	4.63452e-05	0.00051377	1.55292
SLC35F3	9.89336	-0.856155	-2.8952	0.00589598	0.023692	-3.04816
RNU105A	12.7716	-0.855972	-3.56037	0.000908423	0.00551866	-1.29825
BEND3	10.8111	-0.855349	-3.47622	0.0011624	0.00675978	-1.53137
ACBD4	9.98966	0.854756	4.87591	1.47261e-05	0.000201038	2.66432
MIR626	10.6688	-0.8546	-2.92926	0.0053828	0.0220599	-2.96414
GPX2	12.6226	0.854188	4.11558	0.000168344	0.00146066	0.309845
NCRNA00120	10.755	-0.853704	-9.71617	1.74438e-12	3.63162e-10	18.3325
SORCS2	10.1325	0.853579	4.86346	1.53388e-05	0.000207632	2.62472
ADSSL1	12.0517	0.853565	4.36018	7.7919e-05	0.000779902	1.05117
GPER	13.4291	0.852736	5.05164	8.26235e-06	0.000124648	3.22638
EDN1	11.1585	-0.852336	-5.92763	4.4213e-07	1.12116e-05	6.08759
ASAH2	10.0511	0.851477	4.23938	0.000114199	0.00107071	0.682878
CHX10	9.82763	-0.850926	-2.76665	0.00827174	0.0306695	-3.35919
ANGPT2	11.8495	-0.850564	-5.24444	4.36264e-06	7.37821e-05	3.8487
IL20RB	9.96388	0.850475	3.0991	0.00339091	0.0155702	-2.53562
MSX1	10.9381	-0.849513	-4.51317	4.77891e-05	0.000526669	1.52326
CD8B	10.8031	-0.849497	-2.4144	0.0200204	0.0585482	-4.15911
PRAMEF18	9.48947	-0.849114	-3.20305	0.00253931	0.0124233	-2.26579
SAC3D1	10.7668	0.849114	7.58983	1.65242e-09	1.18626e-07	11.5835
C17orf80	11.7003	0.849075	7.74864	9.7539e-10	7.51681e-08	12.1028
SYCP1	10.2895	-0.848836	-2.60467	0.0125228	0.0413841	-3.73689
ALOX12B	9.4969	-0.848702	-2.72773	0.00914957	0.0330794	-3.4514
SPAG11B	10.297	-0.848508	-2.63704	0.0115394	0.0390442	-3.66272
RBM43	11.9438	0.848375	6.38641	9.40021e-08	3.22942e-06	7.60706
ATF7IP	9.41479	0.847973	5.39536	2.63893e-06	4.85764e-05	4.33935
ZNF533	8.98714	0.847812	4.12698	0.000162461	0.00142292	0.343999
TMEM71	10.7288	-0.84764	-6.75237	2.73441e-08	1.17619e-06	8.82091
CCNF	10.0914	0.847043	7.7803	8.78308e-10	6.87424e-08	12.2061
STAG3	11.053	0.846874	4.3721	7.50199e-05	0.000756705	1.08774
KLK3	10.204	-0.846773	-2.15458	0.0367516	0.0903984	-4.69559
BCAR4	10.1407	-0.846636	-2.91554	0.00558427	0.0226758	-2.99806
TMEM80	10.9658	0.846378	6.62876	4.14832e-08	1.65844e-06	8.41104
MLF1IP	10.5677	0.845971	5.30685	3.54465e-06	6.29123e-05	4.05128
ABCC6P2	9.21741	0.845942	6.87611	1.80244e-08	8.50905e-07	9.23092
EDN3	9.37152	-0.845906	-3.19799	0.00257558	0.0125694	-2.27905
WFDC3	10.1248	-0.845357	-2.53768	0.0148057	0.0468904	-3.88826
CCL4L1	10.5814	-0.845155	-2.59563	0.0128107	0.0421004	-3.75748
VNN3	12.6618	-0.845152	-5.68321	1.00632e-06	2.18007e-05	5.28198
MBD3L5	9.76637	-0.844921	-3.01179	0.00430735	0.0186318	-2.75789
LOC402110	11.4251	-0.844725	-2.57448	0.0135084	0.0438122	-3.80546
MAMDC2	10.1687	-0.844613	-2.89451	0.00590691	0.0237177	-3.04986
POMZP3	10.4126	0.844336	2.83982	0.00682862	0.0265035	-3.18333
TMEM30B	11.8903	0.843703	4.72174	2.43562e-05	0.00030473	2.17591
NFS1	12.2007	0.843616	3.812	0.00042825	0.00307439	-0.583628
MGC42367	11.1107	-0.843537	-4.66153	2.96123e-05	0.000358638	1.9865
NEB	9.25983	0.84324	4.56633	4.02776e-05	0.000460927	1.68865
POM121L10P	9.90657	-0.843034	-3.26457	0.00213514	0.0108977	-2.1035
METRN	9.80925	0.843016	3.58303	0.000849698	0.00523989	-1.23495
FLJ36701	9.71193	-0.842929	-3.03873	0.00400231	0.0175641	-2.68974
PCDHB9	10.5473	-0.842287	-3.77597	0.000477554	0.00335412	-0.687482
TRAF3IP2	11.2932	-0.841734	-5.07388	7.67724e-06	0.000117008	3.29789
FLJ44124	13.2128	-0.841121	-3.91998	0.000308178	0.00235668	-0.269481
PRUNE	12.7046	0.841107	6.21224	1.69253e-07	5.23102e-06	7.02954
PELI2	10.6218	-0.841097	-4.97914	1.04925e-05	0.000152864	2.99385
GDF3	9.88897	-0.841047	-2.73664	0.0089414	0.0325268	-3.43038
UBTFL2	10.1196	-0.840516	-2.42709	0.0194158	0.0572384	-4.1317
KIR3DL2	10.6975	-0.840447	-2.97931	0.00470401	0.0199172	-2.8395
DPP6	9.85303	-0.84035	-3.00284	0.00441341	0.0190115	-2.78044
APOL2	11.3654	0.840062	3.60025	0.000807521	0.00503347	-1.1867
TCEA2	11.9899	0.839567	4.0172	0.000228491	0.0018581	0.0168528
ADCY10	11.0475	-0.839151	-4.82027	1.7666e-05	0.000233813	2.48753
CSRNP3	10.8222	0.838567	3.95278	0.000278674	0.00217293	-0.173239
PPARGC1A	13.8044	-0.837723	-8.57188	6.57327e-11	8.29387e-09	14.7601
KLHL3	12.1983	0.837569	4.67964	2.79234e-05	0.000340761	2.04341
C5orf62	10.8414	-0.837283	-5.96423	3.90813e-07	1.01959e-05	6.20855
SPINT2	10.3677	0.837008	4.41827	6.47575e-05	0.000674093	1.2297
IGSF3	9.93027	0.836951	5.47881	1.99675e-06	3.8491e-05	4.61179
PMP2	9.73316	-0.836737	-4.60372	3.57014e-05	0.000416863	1.80538
CHRNA10	10.0712	-0.836682	-7.78865	8.54341e-10	6.75316e-08	12.2334
DFNA5	11.1554	0.836633	4.92317	1.26117e-05	0.00017693	2.81495
GPNMB	11.4599	0.836509	4.86844	1.50906e-05	0.000205206	2.64056
MAGEA10	10.0399	-0.836486	-2.50867	0.015907	0.0494279	-3.95289
SNORA72	11.7388	-0.836355	-4.65118	3.06216e-05	0.00036773	1.95403
LOC85390	12.0183	-0.835605	-4.84977	1.60418e-05	0.00021506	2.58119
HSPC268	11.173	-0.835052	-3.41664	0.00138185	0.00774123	-1.69453
MATK	10.9501	0.835045	6.03467	3.08184e-07	8.33258e-06	6.44148
DPYSL3	12.7069	-0.83492	-4.37712	7.38322e-05	0.000746897	1.10313
PRAMEF10	10.8712	0.834883	2.25304	0.0293319	0.077064	-4.49795
TMEM180	10.1313	0.834682	4.11267	0.000169879	0.00146812	0.301131
CCDC34	11.641	0.834421	6.77684	2.51794e-08	1.11065e-06	8.90204
FOXD2	8.59499	0.834191	7.46279	2.52267e-09	1.68332e-07	11.1668
SIRPB1	11.2309	-0.834144	-4.12928	0.000161298	0.0014175	0.350902
LOC100133920	10.87	-0.833775	-2.55392	0.0142197	0.0455515	-3.85182
PRKAB2	13.3474	0.833393	8.72439	4.01776e-11	5.62056e-09	15.245
PTPRCAP	10.0763	0.833146	4.12567	0.000163127	0.00142815	0.340072
ZNF652	12.5621	-0.832811	-3.78122	0.000470044	0.00330826	-0.672381
C21orf54	10.284	-0.832617	-2.50218	0.0161633	0.0500155	-3.96727
ARSF	10.0547	0.832229	3.58365	0.00084814	0.00523338	-1.23321
ASCL2	9.74268	0.831965	3.97165	0.000262959	0.00207369	-0.117692
CHL1	10.251	-0.831894	-3.33122	0.00176645	0.00940075	-1.9256
SNORA33	12.0526	-0.831817	-7.93929	5.19401e-10	4.58195e-08	12.7237
FRMD6	12.0995	-0.831782	-5.03398	8.75792e-06	0.000130423	3.16968
ZNHIT3	11.0881	0.831692	4.66163	2.96024e-05	0.000358638	1.98682
SNORD3C	9.97987	-0.830713	-2.40433	0.0205123	0.0595518	-4.18078
TBC1D13	12.339	0.830021	6.27099	1.38803e-07	4.45946e-06	7.22428
ATP8B1	10.0879	0.829255	8.28621	1.66373e-10	1.78543e-08	13.8453
C10orf119	11.3136	-0.828926	-5.04491	8.44782e-06	0.000126767	3.20477
RASGEF1B	10.0428	-0.828832	-4.06139	0.000199255	0.00166264	0.148091
AKAP12	12.3881	-0.828599	-5.04568	8.4263e-06	0.000126571	3.20725
ART4	12.6787	0.827604	6.25964	1.44226e-07	4.60825e-06	7.18665
PHOX2B	9.47681	-0.827244	-3.62576	0.000748723	0.00475234	-1.115
LOC90586	12.0552	-0.82686	-2.97493	0.00476014	0.0201058	-2.85048
SPHK1	8.9696	-0.826842	-4.71823	2.46353e-05	0.000307476	2.16486
PLD6	11.4744	0.826836	3.94533	0.000285126	0.00221082	-0.195134
KCNJ10	9.81378	0.826814	5.33605	3.2162e-06	5.75735e-05	4.14619
MYPOP	12.1609	0.826771	7.01025	1.14797e-08	5.84343e-07	9.67488
PATE2	10.3528	-0.826623	-2.4404	0.0187992	0.0559299	-4.10283
SRF	13.3772	-0.826567	-10.2845	3.05063e-13	8.24819e-11	20.046
ITGB7	9.15918	0.82646	5.67444	1.03641e-06	2.23595e-05	5.25314
KLK8	9.31326	-0.826427	-2.83598	0.00689809	0.0266836	-3.19263
FAM60A	12.7263	-0.826421	-8.77124	3.45553e-11	5.03082e-09	15.3935
SELL	12.9157	-0.826317	-5.30598	3.55501e-06	6.29887e-05	4.04843
AQP4	10.6586	0.826244	4.94416	1.17714e-05	0.00016797	2.88199
CTSG	11.3753	0.825919	3.25497	0.00219395	0.0111486	-2.12896
DDI2	12.5944	0.825592	3.38546	0.00151195	0.00832735	-1.77928
PDE4B	12.4011	-0.825566	-6.85929	1.90742e-08	8.8838e-07	9.17522
CDT1	8.74945	0.825556	6.01041	3.34459e-07	8.8702e-06	6.36123
TRIM31	10.0575	0.825444	5.57911	1.42707e-06	2.91029e-05	4.94019
ITGB3BP	11.149	0.82454	3.50053	0.00108278	0.00638965	-1.46434
ATAD3C	9.56835	0.823883	3.37356	0.00156461	0.0085338	-1.8115
RAD51AP1	10.1782	0.823877	7.2698	4.80693e-09	2.82301e-07	10.5319
GPR97	8.90865	-0.823614	-6.69771	3.28769e-08	1.38555e-06	8.63968
FAM90A7	11.7429	-0.823577	-1.99819	0.0519468	0.115741	-4.99476
HIST1H2BJ	10.8832	0.8232	5.27075	3.99721e-06	6.90604e-05	3.93404
TGFBR3	12.9892	-0.823017	-9.22511	8.12657e-12	1.38678e-09	16.8186
CYHR1	10.4445	0.822697	4.38827	7.12573e-05	0.000725785	1.13738
NUPR1	13.4129	0.821922	8.7344	3.89035e-11	5.59629e-09	15.2767
FLJ42393	9.57295	-0.820643	-4.58618	3.77805e-05	0.000435771	1.75059
FAM164C	12.8489	-0.820549	-7.50376	2.20061e-09	1.51203e-07	11.3013
LOC643955	10.4751	-0.819987	-2.49216	0.0165669	0.0509612	-3.98944
RTN1	11.2284	0.819805	5.8015	6.76116e-07	1.59231e-05	5.67137
SLC16A14	9.31042	0.819754	4.03161	0.000218526	0.00178832	0.0595829
MB	10.065	0.819413	3.98999	0.000248515	0.0019808	-0.0636099
KCNK5	9.97647	0.81896	4.80866	1.83488e-05	0.000241774	2.45071
RSAD2	11.927	0.818538	4.98421	1.03189e-05	0.000150757	3.01008
FLJ10213	11.6941	-0.818409	-5.71468	9.05364e-07	2.00641e-05	5.38546
SLC13A3	10.7021	0.818391	4.92218	1.26526e-05	0.000177264	2.8118
RP5-1022P6.2	13.1862	-0.818385	-11.1706	2.18518e-14	7.98128e-12	22.6317
ANGPTL4	14.3301	-0.818201	-9.62213	2.33689e-12	4.58979e-10	18.0449
ZNF429	9.42613	0.818173	5.19764	5.0961e-06	8.34085e-05	3.69716
C11orf17	11.4299	0.81808	4.15706	0.000147885	0.00131912	0.434299
SNORD56	11.6679	-0.817507	-3.11369	0.00325695	0.0150614	-2.49809
LOC399900	11.6787	-0.817325	-3.64221	0.000713005	0.0045815	-1.06862
FAM163A	10.4244	-0.817087	-3.46641	0.00119608	0.00690739	-1.55834
MAD2L1	10.5355	0.816824	6.4247	8.26001e-08	2.92956e-06	7.7341
COMMD9	10.5924	0.815975	4.89053	1.40372e-05	0.000193153	2.71087
GZMH	10.9547	0.815791	5.23459	4.50779e-06	7.55009e-05	3.81678
CLCN5	12.7036	0.815658	6.23311	1.57738e-07	4.93828e-06	7.09872
TRAF7	10.8213	0.81565	4.63922	3.18305e-05	0.000379759	1.91652
FZD1	10.4675	0.815513	6.69867	3.27704e-08	1.38387e-06	8.64287
SNX7	12.0287	0.814563	7.96071	4.83996e-10	4.32459e-08	12.7932
HISPPD1	11.7972	0.814351	3.67286	0.000650784	0.00427403	-0.981914
CA4	9.31591	-0.8139	-5.6185	1.25049e-06	2.61123e-05	5.0694
CCL8	11.1394	-0.813888	-4.05812	0.000201292	0.00167695	0.138336
ZNF273	12.6085	-0.813694	-3.70413	0.000592708	0.00398694	-0.893076
CDC7	10.1222	-0.813574	-3.32447	0.00180082	0.00954708	-1.94371
C11orf47	9.97831	-0.813395	-5.11611	6.67689e-06	0.000104595	3.43386
ITGA10	10.7365	-0.813343	-4.41937	6.45308e-05	0.00067207	1.23308
C6orf114	10.6767	-0.813201	-5.5702	1.47036e-06	2.98356e-05	4.91097
RPS6KA5	11.5421	-0.812915	-6.58642	4.78539e-08	1.85525e-06	8.27058
ZMYM3	9.0721	0.812343	6.97358	1.29854e-08	6.49864e-07	9.55358
SDK2	10.879	-0.812244	-3.32131	0.00181718	0.00960932	-1.9522
MOGAT1	11.2144	0.812179	3.7076	0.000586563	0.00395455	-0.883167
C2orf51	9.29175	-0.812107	-3.33758	0.00173461	0.00926684	-1.90851
OSCP1	9.40555	0.811695	4.24424	0.000112464	0.00105872	0.697612
TDGF1	9.38262	0.811686	4.14061	0.000155691	0.00137461	0.384883
CCDC114	9.31007	-0.811636	-3.34592	0.00169372	0.0090857	-1.88609
TTC31	12.629	0.811203	9.17423	9.54711e-12	1.60291e-09	16.66
LILRA5	10.8402	-0.81119	-5.2384	4.45101e-06	7.50329e-05	3.82914
STX11	10.7997	-0.810922	-3.88976	0.000338024	0.0025306	-0.35782
IL20	9.35272	-0.810551	-5.2126	4.8492e-06	8.00879e-05	3.74558
GPR32	9.46068	-0.810183	-3.41595	0.00138462	0.00774704	-1.69641
LOC401152	10.8816	0.809883	4.30054	9.41463e-05	0.000911219	0.868807
LSS	13.0316	0.809589	4.36582	7.65333e-05	0.000769361	1.06847
C15orf21	10.7499	-0.809297	-2.76133	0.00838691	0.0310027	-3.37184
GAGE12F	10.2576	-0.809149	-2.56767	0.0137404	0.0443436	-3.82085
NCR1	9.64642	-0.808999	-3.00035	0.00444334	0.0190812	-2.7867
FIGN	11.033	0.808905	4.26414	0.000105624	0.00100503	0.758007
LOC653501	8.88872	0.80879	5.10516	6.9231e-06	0.000107883	3.39859
LIN28B	10.6397	-0.808788	-2.20785	0.0325536	0.0831065	-4.58952
LOC441120	9.87266	-0.808765	-2.9911	0.00455625	0.019406	-2.80995
FLJ13614	9.43733	0.808466	4.59226	3.70468e-05	0.000429336	1.76957
PPFIA2	10.3728	-0.808245	-2.68371	0.0102459	0.03584	-3.5546
ISCA2	10.9285	0.808082	5.08554	7.38699e-06	0.000113414	3.33542
AGPAT1	12.9913	0.807464	8.01635	4.02955e-10	3.76872e-08	12.9738
SLC19A1	10.142	0.807359	3.593	0.000825018	0.00511192	-1.20702
CRYM	11.9408	0.807129	5.57878	1.42865e-06	2.91029e-05	4.9391
PLA2G10	10.0096	-0.806571	-2.63991	0.0114556	0.0388047	-3.6561
SPDYE1	10.6063	-0.80642	-2.20633	0.0326676	0.083326	-4.59259
VTRNA1-2	10.2246	-0.806298	-2.79334	0.0077154	0.0290622	-3.29541
OLFM2	11.8495	0.806218	3.94682	0.000283823	0.00220481	-0.190751
ZNF28	11.5027	0.805298	6.6937	3.33236e-08	1.3931e-06	8.62641
LYRM2	12.1185	0.805129	4.21586	0.000122972	0.00113482	0.611656
ERCC8	11.9122	0.80511	4.2948	9.5871e-05	0.000924902	0.851317
TP53AP1	11.4327	0.804953	4.04195	0.000211642	0.00174088	0.0902656
GRM3	10.8565	-0.804786	-2.39098	0.0211811	0.0609242	-4.2094
MMP10	10.0456	-0.80448	-3.17903	0.00271588	0.0130793	-2.32862
SMAD6	11.8401	0.804458	5.47559	2.01834e-06	3.88354e-05	4.60127
GAGE2C	10.1633	-0.803882	-2.68805	0.0101327	0.0355619	-3.54449
ZSWIM4	12.6442	-0.803563	-6.59283	4.68298e-08	1.82917e-06	8.29185
TMEM182	9.69644	0.803409	4.76277	2.13113e-05	0.000272811	2.30545
PNLIP	10.4992	-0.80286	-2.17374	0.0351895	0.0877167	-4.65768
FXYD3	9.65882	-0.802583	-2.76353	0.00833901	0.0308634	-3.3666
NLRP7	9.76041	-0.801837	-2.59368	0.0128737	0.0422541	-3.76192
PATZ1	10.9125	0.801594	4.10203	0.000175601	0.00150508	0.269329
CCDC144NL	10.9085	-0.801491	-2.39931	0.0207615	0.0600492	-4.19156
ARL17P1	11.3192	-0.80132	-2.59383	0.0128689	0.0422449	-3.76158
CBFA2T2	10.0013	0.801155	6.41992	8.39461e-08	2.96216e-06	7.71822
SGK1	14.3312	-0.800691	-8.4297	1.04245e-10	1.20571e-08	14.3058
HAPLN4	9.43581	0.800648	4.69014	2.69887e-05	0.000331687	2.07641
EHMT2	10.0363	0.800388	6.21121	1.69846e-07	5.23854e-06	7.02612
TMCO2	10.0314	-0.799035	-2.99632	0.00449225	0.0192042	-2.79684
RGPD5	11.9439	-0.798822	-2.99073	0.00456084	0.0194176	-2.81088
TADA1L	12.9553	0.798817	7.51191	2.14172e-09	1.47644e-07	11.3281
PACRG	10.4792	0.798188	5.46023	2.12473e-06	4.0508e-05	4.55108
C9orf37	10.0265	0.797574	4.52204	4.64467e-05	0.000514622	1.5508
KDM6B	9.58685	-0.797476	-4.54214	4.35401e-05	0.000489186	1.6133
SGTB	9.71903	0.797472	1.81876	0.075809	0.151669	-5.31473
LOC389151	10.3156	-0.79745	-2.1804	0.0346605	0.0867304	-4.64444
NUDT16L1	11.4621	0.796936	5.40773	2.53215e-06	4.69428e-05	4.37969
C3orf52	9.42417	-0.796622	-5.29363	3.7042e-06	6.51883e-05	4.00831
KIR2DS5	10.6898	-0.7963	-2.67219	0.0105521	0.0366497	-3.58141
C19orf41	10.1741	-0.796219	-2.3361	0.024142	0.0669346	-4.32579
ATR	12.398	-0.795892	-6.38658	9.39468e-08	3.22942e-06	7.60764
PPP1R3C	13.4269	0.795683	6.2743	1.37259e-07	4.43038e-06	7.23526
MIR517B	10.0344	-0.795291	-2.77674	0.00805707	0.0300179	-3.33511
TSPAN17	12.4279	0.795236	4.95559	1.13376e-05	0.000162672	2.91851
TNR	9.72139	-0.795235	-3.63771	0.000722614	0.00463313	-1.08133
C5orf60	10.0023	-0.794954	-3.13455	0.00307407	0.0143528	-2.44423
FAM75B	9.81697	-0.79493	-2.6032	0.0125689	0.0414938	-3.74022
GABPB2	13.0381	-0.794923	-3.54719	0.000944353	0.00569044	-1.33497
SYNPO2L	10.3356	-0.794908	-2.19171	0.0337783	0.0852503	-4.62188
LRP4	10.5443	-0.79433	-4.43059	6.22591e-05	0.000652984	1.26768
IGFL3	10.5417	-0.794282	-2.16355	0.0360129	0.0891713	-4.67788
IL9R	9.90745	-0.793784	-2.46468	0.0177203	0.0535281	-4.04987
LRAT	12.2025	0.7934	4.62095	3.37685e-05	0.000399673	1.85928
AGR2	9.68141	-0.793316	-1.9633	0.0559988	0.122184	-5.05895
NLRP4	9.82961	-0.793309	-2.67648	0.0104371	0.0363482	-3.57144
MAG	9.99883	-0.793103	-2.64564	0.0112902	0.0384698	-3.64289
MUC4	9.99869	-0.792957	-2.56349	0.0138845	0.0447049	-3.83028
C1orf112	9.67822	0.79289	5.58811	1.38466e-06	2.83733e-05	4.9697
KLF10	12.8589	-0.792887	-7.29585	4.4056e-09	2.65087e-07	10.6177
C9orf24	9.27378	0.792698	4.50771	4.86342e-05	0.000534591	1.50631
TMEM110	10.8199	0.792455	5.75138	8.0029e-07	1.8209e-05	5.50624
C19orf46	11.8871	0.79235	6.94472	1.43087e-08	7.01173e-07	9.45808
IFIT1	14.1384	0.79191	6.65866	3.75041e-08	1.54004e-06	8.51019
RNF126P1	9.35578	-0.79151	-3.03015	0.00409724	0.0179278	-2.7115
NARG1	11.6953	-0.791404	-6.17166	1.94108e-07	5.79791e-06	6.89505
SENP8	10.7951	0.791006	8.41593	1.09021e-10	1.25398e-08	14.2617
PPIAL4G	11.4172	-0.790212	-1.83581	0.0732001	0.147799	-5.28543
MGC119295	10.8896	-0.790184	-2.46297	0.0177944	0.0536745	-4.05361
HAND1	9.35655	-0.789294	-3.19292	0.00261242	0.0127045	-2.29233
CNGB1	11.1101	-0.789138	-3.44163	0.00128536	0.00731546	-1.62628
MCM5	9.7026	0.788999	4.63564	3.22009e-05	0.000383325	1.90531
TOR3A	11.5166	0.788367	5.49587	1.88594e-06	3.65886e-05	4.66759
C7orf63	11.4919	-0.787667	-6.36951	9.95212e-08	3.39105e-06	7.55102
LOC162632	10.6117	-0.78717	-2.94105	0.00521517	0.0215776	-2.93491
SPRYD5	10.6289	-0.787081	-2.18211	0.034526	0.0865467	-4.64104
C1orf89	9.58519	0.78702	6.89934	1.66689e-08	7.95938e-07	9.30785
CD2	11.0991	0.786727	6.13954	2.16334e-07	6.36139e-06	6.78866
SAMD3	9.89155	0.786332	5.75044	8.02801e-07	1.82462e-05	5.50318
SLC26A8	10.0018	-0.786071	-3.16585	0.00281773	0.0134608	-2.363
HDAC9	10.1462	0.785906	6.17858	1.89622e-07	5.70279e-06	6.918
NCAPG	10.582	0.785831	4.59806	3.63603e-05	0.000423606	1.78768
C1QL4	9.39114	-0.7858	-2.86	0.00647388	0.0254349	-3.13427
EPS8L2	10.5501	0.785792	3.75028	0.000516004	0.00357375	-0.761227
STON2	9.2983	0.785706	4.56206	4.08351e-05	0.000465578	1.67535
TUBG2	11.6013	0.785652	4.31506	8.99144e-05	0.000878427	0.913123
BCL2L11	11.4964	-0.785417	-6.5868	4.77919e-08	1.85525e-06	8.27186
SLC5A8	12.4149	-0.785101	-3.06347	0.00374023	0.0167019	-2.62683
KLHL15	12.8576	-0.784909	-7.86324	6.67601e-10	5.64991e-08	12.4764
LGR5	9.93035	0.7846	4.96779	1.08917e-05	0.000157359	2.95753
OR7E37P	11.6208	-0.784278	-4.11961	0.000166238	0.00144747	0.321932
MRGPRX3	9.55192	-0.784136	-2.91843	0.00554133	0.0225498	-2.99093
LRRC3	9.5407	0.784036	4.37387	7.45993e-05	0.000753558	1.09316
ZNF765	11.8424	-0.783832	-3.94639	0.000284205	0.00220614	-0.192037
ANKRD47	10.9368	-0.783703	-3.87533	0.000353249	0.00262747	-0.399903
FAM50B	11.8789	0.783157	4.88821	1.41442e-05	0.000194497	2.70349
OR2J3	10.1494	-0.783156	-2.1886	0.0340191	0.085695	-4.6281
GLIS3	11.8675	-0.782797	-4.88342	1.43678e-05	0.000196921	2.68825
SLC29A1	13.1049	0.782614	10.2886	3.01306e-13	8.24819e-11	20.0582
HSDL1	10.1049	0.782392	6.25194	1.48024e-07	4.7049e-06	7.16112
DEFB126	9.65278	-0.7821	-2.73376	0.00900814	0.0327067	-3.43717
FLJ46309	11.8834	-0.782085	-2.82719	0.00705969	0.0271423	-3.21391
SLCO4A1	8.8965	-0.781953	-4.48759	5.18783e-05	0.000564292	1.44389
SEC14L4	13.3214	0.781774	6.63789	4.02251e-08	1.62611e-06	8.44132
CD8A	11.0098	0.781653	3.8062	0.000435835	0.00311809	-0.600366
EOMES	11.2033	0.781616	3.78223	0.000468612	0.00330265	-0.669475
VPS8	10.9817	0.781553	7.01853	1.11647e-08	5.697e-07	9.70226
XYLT2	12.1311	0.781177	5.68541	9.9892e-07	2.17537e-05	5.2892
VAMP1	11.0444	0.780973	6.96411	1.34056e-08	6.64504e-07	9.52224
UGT8	10.1901	-0.780899	-2.22848	0.0310456	0.0803203	-4.54789
NOV	9.65391	-0.780763	-4.21454	0.000123485	0.00113654	0.607651
ARMCX2	9.96553	0.780586	4.16968	0.000142151	0.00127893	0.4723
HIST2H2BE	9.58887	0.780466	4.621	3.37627e-05	0.000399673	1.85944
C16orf38	9.34562	-0.779701	-2.95042	0.00508542	0.02115	-2.91163
C9orf23	12.7257	0.779591	6.31681	1.18904e-07	3.90946e-06	7.37623
CCDC29	10.4895	-0.779575	-2.83486	0.00691858	0.0267529	-3.19536
CNN2	12.5025	-0.779056	-5.56924	1.47512e-06	2.98644e-05	4.9078
NPAL3	9.95366	0.778946	5.19212	5.1903e-06	8.47478e-05	3.67931
PSMB11	9.51764	-0.778289	-3.02995	0.00409945	0.0179337	-2.712
RFPL1S	10.5781	-0.778192	-2.47229	0.0173936	0.052779	-4.03318
EFNA4	9.45846	0.777312	5.58664	1.3915e-06	2.84853e-05	4.96488
SLC25A23	12.7451	0.777274	4.62707	3.31069e-05	0.000392737	1.87844
STX18	8.946	0.777249	5.57041	1.46933e-06	2.98356e-05	4.91165
BMP2	11.7772	-0.777205	-5.62631	1.21813e-06	2.55906e-05	5.09505
SNORA73B	11.7858	-0.777006	-3.3808	0.00153235	0.00841077	-1.7919
TBC1D2	11.1217	0.776473	5.91648	4.59052e-07	1.15423e-05	6.05078
NXT1	13.6621	-0.775325	-8.64942	5.11613e-11	6.82774e-09	15.007
C3orf51	9.62306	-0.775219	-2.64878	0.0112004	0.0382696	-3.63563
PLP1	9.32852	-0.774983	-4.11788	0.000167138	0.00145288	0.316746
C7orf11	13.2352	0.774934	6.41436	8.55357e-08	3.00298e-06	7.69979
CACNA1G	9.44735	-0.774536	-3.2128	0.00247073	0.0121632	-2.24019
MTHFD2L	10.8862	-0.773899	-4.6557	3.0177e-05	0.000363807	1.9682
PRDM14	10.1058	-0.773889	-2.37766	0.0218678	0.0623311	-4.23784
OR2G3	10.1362	-0.773806	-2.11238	0.0404087	0.0966975	-4.77813
LCK	10.4868	0.773543	6.37928	9.62911e-08	3.30261e-06	7.58343
MBD5	9.94483	0.773119	5.62806	1.21104e-06	2.54673e-05	5.10076
C1orf84	10.9631	-0.772873	-3.33347	0.00175512	0.0093452	-1.91955
HNF4A	12.0419	0.772813	5.34641	3.10699e-06	5.5907e-05	4.17991
SNORD4A	10.8601	-0.772518	-3.679	0.00063897	0.0042161	-0.96451
ZNF253	9.56185	0.772292	5.05502	8.17048e-06	0.000123441	3.23726
FAM153B	10.9235	-0.772254	-3.33359	0.00175452	0.0093452	-1.91924
TRIM22	12.5286	0.77177	6.16932	1.95647e-07	5.82716e-06	6.8873
CXCR1	9.3782	-0.771714	-4.9658	1.09632e-05	0.000157953	2.95116
CD247	11.8038	0.771514	6.19539	1.79161e-07	5.45082e-06	6.9737
MALAT1	10.1837	-0.771505	-4.78947	1.95347e-05	0.000254501	2.38992
LOC648148	10.278	-0.770962	-2.62631	0.0118572	0.0397002	-3.68738
PRG1	9.51439	-0.770688	-3.01576	0.00426104	0.0184891	-2.74786
SPP1	12.6564	0.770196	3.6307	0.000737822	0.00470178	-1.10109
FLJ13305	9.80199	0.769923	3.53609	0.00097564	0.00585525	-1.36581
C1orf41	11.1562	0.769313	4.08147	0.000187207	0.00158821	0.207917
TMEM136	10.5482	0.768848	4.72591	2.40276e-05	0.000301163	2.18908
EEPD1	10.491	-0.768791	-6.32369	1.16174e-07	3.86362e-06	7.39904
OR2S2	9.97424	-0.768389	-2.48371	0.016914	0.051708	-4.00807
ENHO	13.3692	0.767982	4.68755	2.72161e-05	0.000334088	2.06827
CCDC148	10.7882	0.767962	3.68049	0.000636127	0.00420296	-0.960272
LMOD1	9.81946	-0.767532	-4.30357	9.32467e-05	0.000903772	0.878057
SNORA6	10.6228	-0.76743	-6.27357	1.37598e-07	4.43445e-06	7.23284
ALOX5AP	12.5991	-0.767241	-4.93197	1.22525e-05	0.000173173	2.84305
DEFB106B	10.42	-0.766831	-2.11721	0.0399742	0.0959446	-4.76874
ZNF462	11.5136	-0.766702	-4.4841	5.24623e-05	0.000569454	1.43307
OR6C1	10.085	-0.765935	-2.19991	0.0331513	0.0842295	-4.60547
XRCC6BP1	12.4477	0.765429	3.91716	0.000310851	0.00237056	-0.277738
C6orf27	9.95075	-0.765378	-3.15226	0.00292644	0.0138475	-2.39833
FSTL3	9.98218	-0.76533	-3.47028	0.00118269	0.00684396	-1.54771
NXNL2	9.59025	-0.76505	-3.08003	0.00357383	0.0161362	-2.58451
EML2	9.31132	0.765042	4.69956	2.61758e-05	0.000323799	2.10605
PRR20B	10.7542	-0.764871	-1.89059	0.0653256	0.136179	-5.18969
LOC729384	9.75287	-0.764798	-2.21659	0.0319068	0.0819379	-4.57192
NBR1	10.9962	0.764564	4.51261	4.78754e-05	0.000526807	1.52151
KLB	12.0726	0.764346	5.92551	4.45294e-07	1.12505e-05	6.0806
POU4F3	9.65801	-0.764283	-2.71234	0.00951998	0.0340661	-3.48762
HIST1H2BK	12.5857	0.76427	5.6691	1.05515e-06	2.27169e-05	5.2356
FGFR1	10.2603	-0.764169	-7.26655	4.85941e-09	2.8418e-07	10.5212
WASF3	11.3943	0.764094	4.34722	8.11939e-05	0.000807603	1.01147
KIAA1324	9.71052	-0.764004	-3.20495	0.00252582	0.0123671	-2.26081
BMS1P5	12.3815	-0.763841	-2.97971	0.00469897	0.0198999	-2.83851
SLC26A6	10.2887	0.763482	6.37161	9.88203e-08	3.37269e-06	7.55796
HAS1	8.97641	-0.763345	-5.54342	1.60841e-06	3.20742e-05	4.82321
MPP6	12.7194	0.762597	3.6886	0.00062089	0.00413113	-0.937235
HTR3C	9.66864	-0.762526	-2.72919	0.00911525	0.0329806	-3.44797
NR0B2	11.174	0.762498	3.20546	0.00252217	0.0123551	-2.25946
HCN4	9.5333	-0.762182	-2.47951	0.0170891	0.0520905	-4.01733
HIF3A	9.33752	-0.761955	-2.96231	0.00492512	0.0206473	-2.88201
MGC10997	12.4834	-0.76186	-2.44277	0.0186914	0.0557024	-4.09768
ATP2B3	9.37312	-0.761567	-2.78611	0.00786266	0.0294676	-3.31274
FGF9	10.1102	-0.761513	-2.78581	0.0078687	0.0294746	-3.31344
NAG18	11.9635	-0.761511	-3.86234	0.000367518	0.00271421	-0.437714
ZNF121	10.7978	-0.761494	-8.31958	1.49208e-10	1.6179e-08	13.9526
SNORD15A	10.2933	-0.760832	-4.45706	5.72081e-05	0.000610464	1.3494
SLC22A25	12.0404	0.760575	4.71867	2.46e-05	0.000307227	2.16625
CSTA	10.9152	0.760168	5.30458	3.57162e-06	6.32293e-05	4.04388
SYTL5	9.41648	0.760089	5.30624	3.55187e-06	6.29868e-05	4.04929
PDCD7	12.4653	-0.760006	-3.41594	0.00138464	0.00774704	-1.69642
SLC25A22	12.4199	0.759358	4.45189	5.81608e-05	0.000618728	1.33344
LILRB3	13.3072	-0.759336	-4.22769	0.000118481	0.00110289	0.647455
CHST6	9.97681	-0.75924	-2.3793	0.0217823	0.062162	-4.23435
CLPS	9.50909	-0.759196	-3.20643	0.00251529	0.012333	-2.25691
KALRN	9.75738	-0.758859	-4.75363	2.19551e-05	0.00027905	2.27657
HIST2H3D	10.8025	-0.758824	-2.32898	0.0245523	0.0677905	-4.34074
OR5B12	10.1983	-0.75873	-2.15596	0.0366373	0.0902122	-4.69287
PDE6A	9.77362	-0.758541	-2.60583	0.0124862	0.0413077	-3.73424
BTN3A1	11.394	0.75829	5.70657	9.30378e-07	2.04969e-05	5.35878
CREB1	12.2111	-0.758259	-2.73676	0.00893867	0.0325268	-3.4301
CHAF1A	10.4966	0.757659	4.85121	1.59662e-05	0.00021459	2.58577
OR4A15	9.54537	-0.757488	-2.32634	0.0247061	0.0680454	-4.34628
ARHGAP8	11.2213	-0.757375	-3.48236	0.00114176	0.00666393	-1.51445
C2orf24	12.3122	0.757109	5.81787	6.39882e-07	1.52422e-05	5.72533
CES3	10.7059	0.756907	4.07393	0.000191647	0.00161404	0.185429
BEST2	9.50986	-0.756817	-3.10082	0.00337481	0.0155134	-2.53119
KL	9.8365	-0.756679	-2.86343	0.00641544	0.0252817	-3.12593
RAMP1	12.6289	-0.756654	-3.97003	0.00026428	0.00208175	-0.122491
TREM2	8.66433	0.756422	6.6439	3.94187e-08	1.59661e-06	8.46123
ERN1	12.8647	-0.7564	-8.65677	4.99618e-11	6.7984e-09	15.0303
SPACA5B	9.55082	-0.756158	-2.89549	0.00589144	0.0236784	-3.04745
PODXL	12.7068	-0.756139	-3.35169	0.00166595	0.00895515	-1.87054
C1orf110	9.64813	-0.756119	-2.74623	0.00872219	0.0319246	-3.40769
FLJ11795	11.3461	0.755843	4.0509	0.000205849	0.0017013	0.116872
FAM117A	10.2338	0.755804	4.59199	3.70794e-05	0.000429342	1.76872
SNORA73A	10.7023	-0.755784	-3.19677	0.00258438	0.0126014	-2.28224
GMNN	12.7614	0.755401	8.08859	3.17782e-10	3.12071e-08	13.2077
FLJ45422	10.0777	-0.754802	-2.61946	0.012064	0.0402016	-3.70306
GSTA4	11.7042	0.754748	4.53033	4.52254e-05	0.000504851	1.57657
CASP8AP2	10.0336	0.754235	3.88415	0.000343866	0.00256704	-0.37419
ADCY7	9.691	0.753806	5.55211	1.56224e-06	3.13336e-05	4.85169
COL9A3	8.80552	0.753678	5.3439	3.13308e-06	5.62306e-05	4.17175
SNORA42	10.8688	-0.753587	-3.56813	0.000887872	0.00543186	-1.27658
ID4	10.1534	-0.753172	-2.83105	0.00698835	0.0269527	-3.20458
ANKRD50	10.7682	0.752432	4.08534	0.000184966	0.00157318	0.219468
C14orf148	10.7486	-0.751917	-2.20601	0.0326914	0.0833373	-4.59323
UBTD2	12.2474	0.751892	8.49039	8.55971e-11	1.02459e-08	14.5
POM121	12.3009	-0.751745	-4.75619	2.17728e-05	0.00027775	2.28466
TCF19	9.17237	0.751667	6.35444	1.04716e-07	3.53911e-06	7.50103
TACC3	10.1414	0.751577	5.27105	3.99322e-06	6.9049e-05	3.93501
LOC338799	9.26941	0.751457	5.76067	7.75663e-07	1.77456e-05	5.53685
PTPLAD2	11.3839	-0.751397	-3.99125	0.000247549	0.00197547	-0.0598779
UCA1	13.0786	-0.751348	-2.14374	0.0376623	0.0919902	-4.71692
STK17A	10.6586	-0.750832	-5.23544	4.49496e-06	7.53467e-05	3.81956
LOC554226	10.1898	-0.75059	-2.19425	0.0335829	0.084886	-4.6168
YRDC	11.2836	-0.750228	-3.85419	0.000376745	0.00277154	-0.461384
NEDD9	12.0027	-0.750055	-8.09278	3.13446e-10	3.09272e-08	13.2213
CBX8	10.2751	0.749865	5.72719	8.68091e-07	1.94971e-05	5.42662
RAD1	10.7698	-0.749827	-3.93462	0.00029466	0.0022712	-0.226591
EXT1	13.0646	-0.749598	-4.2422	0.00011319	0.00106245	0.691414
CGB5	9.05492	-0.749475	-3.4572	0.00122855	0.0070567	-1.58362
FBXO8	9.98685	0.749285	3.68186	0.00063352	0.00419239	-0.956371
FLJ32679	10.8035	-0.749282	-2.42028	0.0197383	0.0579266	-4.14643
OSGEPL1	11.649	0.749227	6.49883	6.43129e-08	2.37399e-06	7.98001
ZKSCAN4	11.3037	0.749139	8.51588	7.88052e-11	9.70797e-09	14.5814
FAM181B	9.82505	-0.748932	-3.97527	0.000260045	0.00205538	-0.107027
TUBG1	12.3406	0.74887	8.81293	3.02244e-11	4.46695e-09	15.5253
VPS45	12.8547	0.748713	8.38256	1.21522e-10	1.36697e-08	14.1548
ORC6L	13.0873	-0.748501	-4.11713	0.000167532	0.00145448	0.314488
C5orf23	9.94731	0.748169	3.27722	0.00205996	0.0106049	-2.0699
PASD1	9.4392	-0.74733	-2.81712	0.00724923	0.0277022	-3.23823
TMEM64	12.4488	0.747212	4.7012	2.60365e-05	0.000322267	2.11122
CDK5	9.58262	0.74719	4.78798	1.96297e-05	0.0002551	2.38521
SNORA23	12.279	-0.747137	-3.58139	0.000853821	0.00526064	-1.23954
FUT5	9.77393	-0.747104	-2.32408	0.0248385	0.068288	-4.35102
HLA-DRB5	10.5713	-0.74654	-1.07252	0.289376	0.407834	-6.35449
MIR449A	9.9508	-0.746529	-2.52997	0.0150914	0.0475826	-3.90549
SMA4	11.402	-0.746149	-2.51393	0.015702	0.0489885	-3.94122
PTK6	9.28711	0.745959	5.43357	2.32279e-06	4.36052e-05	4.464
UGT2A2	9.77206	-0.745629	-2.20232	0.0329687	0.0838578	-4.60063
OR52B6	10.0795	-0.745628	-2.19571	0.0334711	0.0847628	-4.61388
HOXB5	10.3276	0.744983	4.5512	4.22886e-05	0.000477703	1.64151
HIGD2B	9.53241	-0.744882	-3.25051	0.00222173	0.0112404	-2.14075
RABIF	11.2813	0.744339	5.34841	3.08632e-06	5.56794e-05	4.18643
ETV3L	9.57895	-0.74432	-2.64505	0.011307	0.0384957	-3.64424
HYAL3	10.6288	0.744194	4.41401	6.56431e-05	0.000680911	1.21659
IL4I1	9.28994	-0.744088	-3.21789	0.00243566	0.0120332	-2.22682
IRX2	9.12713	-0.743633	-4.1494	0.00015147	0.00134533	0.411287
HOMER1	10.6457	-0.74354	-4.52335	4.62524e-05	0.000513288	1.55486
MAP1LC3C	10.0394	-0.743498	-2.7567	0.0084884	0.0312711	-3.38284
C10orf35	10.4443	0.74342	3.74775	0.000519945	0.00359746	-0.76847
TCFL5	12.5094	0.742905	8.01164	4.0926e-10	3.80374e-08	12.9585
AGAP6	11.5982	-0.742681	-3.43432	0.0013129	0.00744372	-1.64627
C9orf21	11.2096	-0.742415	-4.34278	8.23479e-05	0.000817939	0.997858
FAM123B	9.58086	0.742238	6.05652	2.86286e-07	7.86305e-06	6.51377
HDGF2	11.6601	0.74199	6.2493	1.49346e-07	4.73248e-06	7.15239
KLK13	9.85303	-0.741615	-2.59649	0.0127829	0.0420498	-3.75551
KCNH6	9.59033	-0.741318	-2.86065	0.00646282	0.0254155	-3.1327
IPP	10.4219	0.741311	4.75544	2.18262e-05	0.00027826	2.28229
LOC653544	10.8998	-0.74117	-1.68412	0.0992933	0.184934	-5.53783
RABGAP1L	11.7105	0.741092	5.49268	1.90624e-06	3.68739e-05	4.65712
TMEM9	10.4501	0.740951	4.21569	0.000123039	0.00113494	0.611135
LOC151534	10.7871	0.740504	4.22369	0.000119981	0.00111363	0.635351
SELV	9.62565	-0.740303	-2.62342	0.0119441	0.0399139	-3.694
KIF5A	9.6285	-0.740232	-2.68185	0.0102949	0.0359732	-3.55895
WNT3	11.2699	-0.739853	-5.7369	8.40189e-07	1.89923e-05	5.4586
TIGD2	13.2612	0.739677	5.65981	1.08859e-06	2.32445e-05	5.20506
ZYG11A	10.1914	-0.739452	-3.04946	0.0038866	0.0171794	-2.66249
ZC3H8	10.5575	0.739352	5.21398	4.82715e-06	7.98774e-05	3.75003
MYADM	13.9567	-0.739338	-10.6076	1.15295e-13	3.5299e-11	21.0012
P2RX1	9.7642	-0.739315	-3.4908	0.00111399	0.00652935	-1.4912
CCDC57	10.3993	-0.739313	-3.27586	0.00206796	0.010633	-2.07353
TMEM19	12.8688	0.739269	9.76407	1.50365e-12	3.20935e-10	18.4785
OR5AK2	9.8092	-0.739137	-2.52069	0.0154418	0.0484266	-3.92617
C1orf100	10.2378	-0.738913	-2.17509	0.0350823	0.087481	-4.65501
UHRF1	10.2547	-0.738727	-2.46318	0.0177852	0.0536701	-4.05315
OTOP1	10.208	-0.738305	-2.02448	0.0490632	0.111209	-4.94576
SCGB3A1	10.7276	-0.738208	-3.36815	0.0015891	0.00862445	-1.82612
CMTM4	11.0522	0.737381	3.53441	0.000980464	0.00587911	-1.37048
KRTAP17-1	9.42954	-0.737338	-2.54388	0.0145793	0.0464038	-3.87436
CETN3	10.4081	0.737117	3.31373	0.00185685	0.00977689	-1.97249
TM4SF1	14.334	-0.73709	-8.73191	3.92158e-11	5.59629e-09	15.2689
HSPA2	10.0181	-0.736946	-5.64923	1.12796e-06	2.39867e-05	5.1703
LATS2	10.9509	-0.73682	-8.021	3.96839e-10	3.73837e-08	12.9888
RUNDC2B	11.468	-0.736743	-5.56652	1.48862e-06	3.00796e-05	4.89889
HSPA1B	13.6286	-0.736685	-5.38839	2.70103e-06	4.95007e-05	4.31663
C6orf203	9.50241	0.736548	3.98377	0.000253327	0.00200915	-0.0819695
PBK	9.92635	0.736505	3.79749	0.000447481	0.00318083	-0.625505
ILDR1	9.63906	0.736374	4.526	4.58597e-05	0.000509745	1.5631
TYSND1	11.5617	0.736367	4.9693	1.08376e-05	0.000156686	2.96237
B4GALT1	12.4688	-0.736238	-3.18582	0.00266481	0.012905	-2.31089
ARMCX6	11.5591	0.736223	5.08299	7.4496e-06	0.000114207	3.3272
MUTED	12.608	0.736156	7.73949	1.00541e-09	7.58394e-08	12.073
CD19	10.3008	-0.736062	-2.73185	0.00905285	0.0328061	-3.44169
LOC541473	9.85434	-0.735927	-2.69511	0.00995097	0.0350778	-3.528
CPA4	10.6072	-0.735391	-2.43744	0.0189348	0.0561865	-4.10926
GIMAP1	11.1132	0.734993	5.27167	3.98502e-06	6.89644e-05	3.93701
PRAP1	11.8665	0.734971	3.18975	0.00263567	0.0128026	-2.30061
FAM178B	9.54128	-0.73482	-2.92079	0.0055064	0.0224384	-2.9851
PXMP4	10.1449	0.734771	6.96775	1.32423e-08	6.61129e-07	9.5343
LRRC45	9.61088	0.733957	4.26494	0.000105358	0.00100295	0.760441
SYT15	11.3652	-0.733811	-4.15461	0.00014902	0.0013281	0.426954
MNT	12.8143	-0.733762	-6.27295	1.37885e-07	4.43684e-06	7.23079
ITGB8	10.3821	-0.733552	-4.552	4.21796e-05	0.0004772	1.64401
C18orf26	11.0512	-0.733502	-2.50855	0.0159117	0.0494297	-3.95316
CXCL11	9.56893	0.732641	2.75276	0.00857573	0.0314993	-3.39221
PSG1	10.4743	-0.732627	-2.18175	0.034554	0.0865774	-4.64175
FLJ20674	12.3911	0.732322	9.00412	1.63948e-11	2.54719e-09	16.1277
DRD3	9.34671	-0.73229	-2.65028	0.011158	0.0381694	-3.63219
C2orf66	10.1523	-0.732228	-2.05707	0.0456828	0.105499	-4.88429
HIST1H2AM	9.22884	0.732103	5.23644	4.48017e-06	7.52414e-05	3.82277
FIGNL1	11.1592	0.732005	7.54865	1.89506e-09	1.34194e-07	11.4486
RGPD1	10.1542	-0.731974	-3.45184	0.00124783	0.00713894	-1.59832
CACNG3	9.65949	-0.731928	-2.64873	0.011202	0.0382696	-3.63576
TBC1D3B	11.2736	-0.731684	-2.06011	0.0453779	0.105004	-4.87852
TSPAN16	9.87689	-0.731677	-2.28791	0.027043	0.0725525	-4.42627
MMAB	10.6215	0.731597	4.25551	0.00010854	0.00102807	0.731792
IFFO2	12.2672	-0.731229	-4.78207	2.00119e-05	0.000259097	2.36649
ZNF226	12.4392	0.7312	10.0581	6.0795e-13	1.42213e-10	19.3686
AACS	10.2553	0.73107	7.05693	9.81345e-09	5.09492e-07	9.82923
BCL2L10	8.49694	0.731064	5.15208	5.92713e-06	9.49157e-05	3.54992
C13orf31	10.1545	0.730688	4.15225	0.000150127	0.00133682	0.419844
TP63	9.13363	0.730643	5.95706	4.00373e-07	1.04174e-05	6.18485
ZNF74	10.4347	0.730195	5.85181	5.70781e-07	1.38497e-05	5.83729
SOX7	12.2156	-0.730143	-5.35288	3.04068e-06	5.49513e-05	4.20097
PLIN	10.1529	0.729653	2.58589	0.0131278	0.0428113	-3.77961
HSPC111	12.8522	-0.729359	-5.11634	6.67171e-06	0.000104592	3.43462
HSF2	11.0357	0.729216	6.84782	1.98252e-08	9.19243e-07	9.13723
CKAP2L	10.4974	0.728876	4.32003	8.85096e-05	0.000866736	0.9283
GH2	9.42293	-0.728546	-2.52532	0.0152662	0.047981	-3.91587
LOC284912	9.89987	-0.728424	-2.64759	0.0112343	0.0383359	-3.63838
C11orf65	10.8657	0.728273	3.70858	0.000584854	0.00394814	-0.880392
CALN1	10.4688	-0.728036	-2.99932	0.00445579	0.0191067	-2.78929
ADM2	10.4657	0.727873	3.35829	0.00163471	0.0088202	-1.85274
KIF13A	10.2493	-0.727482	-7.24357	5.24813e-09	2.99924e-07	10.4454
C18orf10	13.0249	0.727458	9.02652	1.5265e-11	2.4076e-09	16.198
ICAM1	9.39316	-0.72729	-4.23716	0.000115	0.00107687	0.676149
ADIPOQ	9.5437	-0.727287	-2.49532	0.0164387	0.0506643	-3.98246
LMNB1	11.6566	-0.726861	-2.58548	0.0131414	0.0428389	-3.78054
PLA2G1B	8.90974	0.726723	4.52491	4.60212e-05	0.000510995	1.5597
MYO18B	10.1998	-0.726513	-2.05307	0.0460865	0.106242	-4.89188
TLR3	13.0869	0.726301	5.81138	6.53999e-07	1.55075e-05	5.70395
LY6G5B	10.0428	-0.726265	-3.94172	0.000288305	0.0022296	-0.205738
MEI1	9.81196	-0.726022	-2.48273	0.0169546	0.0517943	-4.01023
C6orf130	13.3308	0.725789	7.75572	9.52795e-10	7.40158e-08	12.1259
DNAJC27	11.2926	-0.725748	-5.93483	4.31529e-07	1.09695e-05	6.11138
SIRPA	13.3209	-0.72553	-6.31597	1.19242e-07	3.90946e-06	7.37344
LARP6	11.6755	0.725448	6.63434	4.07104e-08	1.64159e-06	8.42953
ATCAY	9.48631	-0.725408	-2.48671	0.0167899	0.0514495	-4.00146
ARL5B	13.4173	-0.725181	-7.55604	1.84901e-09	1.3183e-07	11.4728
MAGEE1	9.26298	0.725142	5.51817	1.75032e-06	3.43125e-05	4.74054
PRR20C	11.247	-0.725101	-1.61803	0.112857	0.203304	-5.64185
CCDC9	9.55932	-0.725056	-5.98604	3.63102e-07	9.55678e-06	6.28066
ANKRD55	11.946	0.725019	4.6136	3.45798e-05	0.000406962	1.83629
AURKA	9.68215	0.724636	6.12837	2.24648e-07	6.5392e-06	6.75165
CD3D	11.8373	0.724452	4.14527	0.000153436	0.00135772	0.398898
LCN2	10.6261	-0.724345	-1.8977	0.0643586	0.134785	-5.17709
USP43	9.22772	-0.724279	-4.4454	5.93808e-05	0.000629775	1.31339
SGK	14.8174	-0.724117	-10.5277	1.46468e-13	4.29483e-11	20.7663
AHDC1	11.4986	-0.723691	-4.662	2.9567e-05	0.000358507	1.98798
IL1A	9.42684	-0.723683	-4.07778	0.000189368	0.00160197	0.196905
CYB561D1	11.6309	0.723629	4.9391	1.19687e-05	0.000169877	2.86583
MMP9	10.5721	-0.723547	-2.97185	0.00479981	0.0202364	-2.85816
SLC14A1	10.9874	0.723407	4.3335	8.48076e-05	0.000836782	0.969482
DDX21	13.0358	-0.723254	-5.5078	1.81218e-06	3.53256e-05	4.70659
OR5V1	10.2481	-0.723164	-2.09462	0.0420412	0.0995276	-4.81248
LOC392196	9.64097	-0.723137	-2.64791	0.0112254	0.0383305	-3.63766
LOC442245	9.67542	0.722934	1.71063	0.0942463	0.177695	-5.4951
CACNG7	9.41464	-0.722927	-2.82838	0.00703764	0.0270825	-3.21103
KRTAP10-10	9.36939	-0.722748	-2.69862	0.00986183	0.0348935	-3.51979
DSG1	11.1672	0.722661	3.96131	0.000271466	0.00212948	-0.148163
SCG3	10.5777	-0.722554	-2.27442	0.0279088	0.0743201	-4.4541
OR14J1	9.81397	-0.722473	-2.23759	0.0304	0.0792246	-4.52942
OGG1	10.8768	0.722135	5.77403	7.41575e-07	1.71162e-05	5.58086
ETV3	10.5209	-0.721885	-5.97932	3.7143e-07	9.75133e-06	6.25842
C5orf40	9.49767	-0.721884	-3.57379	0.000873188	0.00535776	-1.26079
C3orf18	9.74078	0.721296	5.3924	2.66514e-06	4.89291e-05	4.3297
AFG3L1	10.4242	-0.721072	-2.53856	0.0147731	0.0468345	-3.88628
LRRC37A2	11.2195	-0.720931	-2.10573	0.0410128	0.0977395	-4.79101
UGT2B28	13.4263	0.720356	6.81972	2.17929e-08	9.86317e-07	9.04413
C10orf33	11.3647	0.719909	3.06945	0.00367931	0.0165157	-2.61156
C21orf121	9.61835	-0.719356	-3.41619	0.00138363	0.00774559	-1.69574
SDS	13.4449	-0.718887	-4.79547	1.91563e-05	0.000250669	2.4089
UGT1A6	12.853	0.718795	5.61482	1.26603e-06	2.62986e-05	5.05731
FAM53A	9.68603	0.718704	4.32187	8.79958e-05	0.000862922	0.933911
OR51V1	9.68992	-0.718447	-2.44168	0.0187409	0.0558099	-4.10005
NEIL2	10.561	0.718416	4.40583	6.73778e-05	0.000694425	1.19141
PHLDB1	10.1747	-0.718333	-3.74051	0.000531392	0.00366809	-0.789196
TFAMP1	10.8868	-0.718288	-4.49899	5.00155e-05	0.000547462	1.47923
SLC25A20	13.6781	0.718231	6.18716	1.84212e-07	5.58239e-06	6.94641
C9orf72	13.121	-0.71808	-11.6783	5.05079e-15	2.23728e-12	24.0651
MIR122	12.405	0.717979	4.83401	1.68901e-05	0.000224687	2.53114
GPR4	10.5356	-0.717942	-2.30971	0.0256942	0.0699687	-4.38102
SNORD91A	10.12	-0.717316	-4.19084	0.000133029	0.00120729	0.536057
NOP16	10.653	-0.717056	-2.61643	0.0121568	0.0404207	-3.71001
GUCA2B	10.1549	0.716969	3.8706	0.000358377	0.00265897	-0.413666
BPIL2	10.1507	-0.71694	-1.93617	0.0593363	0.127458	-5.10823
GPRC5C	12.1141	0.716443	3.37487	0.0015587	0.00851058	-1.80794
USP30	11.6619	0.716331	4.22331	0.000120125	0.00111398	0.634197
NANOS2	9.33337	-0.715715	-2.85711	0.00652364	0.0255581	-3.14132
DEFA3	11.6947	0.715406	2.27002	0.0281965	0.0748762	-4.46315
ZSCAN12L1	10.2155	-0.715312	-3.71026	0.000581917	0.00393214	-0.875606
KLK2	9.63595	-0.715286	-2.35489	0.0230891	0.0648532	-4.28619
KRTAP5-2	9.20563	-0.715084	-4.55653	4.15692e-05	0.000472139	1.65811
RFPL3S	9.75474	-0.714789	-3.01404	0.00428105	0.0185527	-2.75221
CD163L1	10.6789	0.714655	3.53598	0.000975967	0.00585552	-1.36613
CCDC62	9.86576	-0.714282	-2.41063	0.0202034	0.0589674	-4.16724
S1PR2	10.5817	-0.71374	-2.7456	0.00873641	0.0319598	-3.40918
BAIAP2L2	9.98646	0.713709	3.56177	0.000904689	0.0055008	-1.29435
PPP1R3B	13.6732	0.713578	6.82389	2.14892e-08	9.7547e-07	9.05794
CCNT1	12.4401	-0.713408	-6.83862	2.04495e-08	9.39817e-07	9.10673
MOGAT3	9.75231	0.712979	5.61459	1.26699e-06	2.62986e-05	5.05657
LOC92017	10.4107	-0.712854	-3.08783	0.00349791	0.0159002	-2.56454
SERPINB1	13.0974	-0.712716	-4.89317	1.39161e-05	0.000191925	2.71929
ZNF503	12.2581	-0.712618	-6.10762	2.40946e-07	6.8528e-06	6.68293
RAB3D	10.6478	-0.712291	-2.69418	0.00997468	0.0351103	-3.53016
GJB1	11.2317	0.71213	3.70119	0.000597937	0.00401461	-0.901428
DYDC1	10.0909	-0.712023	-2.2198	0.0316723	0.0815062	-4.56544
GRM8	11.5929	0.711985	3.32749	0.00178538	0.00947967	-1.93562
KIR3DL3	9.81337	-0.71167	-2.95124	0.00507421	0.02113	-2.90959
THADA	10.9776	-0.711596	-3.51768	0.00102978	0.00612369	-1.4169
BOK	12.6152	0.711007	4.83955	1.65868e-05	0.000221502	2.54873
C2orf14	10.3066	-0.710747	-3.16816	0.00279962	0.0133959	-2.35698
FBXW10	10.1014	-0.710706	-2.97911	0.00470662	0.0199201	-2.84002
LOC645233	10.8693	-0.710261	-3.91236	0.000315459	0.00239779	-0.291804
MIR1299	12.1612	-0.710017	-2.1806	0.0346452	0.0867131	-4.64405
C10orf114	10.3459	0.709732	3.59852	0.000811669	0.00505176	-1.19156
VTRNA1-1	10.7063	-0.70951	-2.01828	0.0497305	0.112256	-4.95736
GLT8D1	12.1707	0.709499	4.54134	4.36523e-05	0.000490182	1.61081
SPATS2	11.0004	0.709419	8.93735	2.029e-11	3.10601e-09	15.9178
GOLSYN	14.0328	-0.709185	-7.12305	7.8603e-09	4.29234e-07	10.0477
NHLH1	9.65983	-0.709031	-2.64315	0.0113619	0.038632	-3.64864
MIR422A	9.95714	-0.708996	-2.11115	0.0405196	0.0968822	-4.78051
MICA	9.90169	0.708989	3.18515	0.00266986	0.0129234	-2.31265
BCL11B	9.43832	0.708215	4.84832	1.61179e-05	0.000215932	2.57659
PLXNA3	10.2605	-0.708192	-3.54974	0.000937284	0.0056626	-1.32786
TBC1D3H	11.1219	-0.708143	-2.80015	0.00757912	0.0286682	-3.27907
DEFB130	9.43722	-0.708047	-2.74297	0.008796	0.0321383	-3.41539
IDI2	10.4506	-0.708029	-2.82647	0.00707306	0.0271737	-3.21565
BCMO1	9.90755	0.707885	5.884	5.12145e-07	1.26799e-05	5.94351
TRMT11	13.5287	-0.70775	-8.29009	1.6428e-10	1.7721e-08	13.8578
TNFAIP3	10.3763	-0.707661	-3.33648	0.0017401	0.00928662	-1.91148
SNORA15	9.96267	-0.707564	-5.09982	7.04647e-06	0.000109396	3.38138
DAO	13.0102	0.707455	6.06598	2.77287e-07	7.70739e-06	6.5451
CD7	10.8514	0.707201	4.16783	0.000142977	0.0012847	0.46673
NPR3	11.9029	0.707134	3.95713	0.000274974	0.00215087	-0.160448
SLC25A12	11.1995	-0.707062	-6.08725	2.58091e-07	7.23176e-06	6.61549
GPLD1	12.9409	0.707037	2.94275	0.00519142	0.0215128	-2.93069
SNORA28	11.1978	-0.706701	-4.07318	0.000192095	0.0016165	0.183189
C16orf65	9.73722	-0.706487	-2.75014	0.00863407	0.0316912	-3.39841
PIK3R2	12.6888	0.706241	5.29431	3.69582e-06	6.50959e-05	4.01052
WDFY3	11.0389	-0.706218	-5.68717	9.93034e-07	2.16481e-05	5.29498
CT47A7	10.5648	-0.705996	-2.09848	0.0416817	0.0989025	-4.80503
ETAA1	10.8894	0.70599	4.41428	6.55876e-05	0.000680692	1.2174
NOS1	10.1974	-0.705985	-2.28195	0.0274225	0.0732781	-4.43859
CARD9	10.5784	0.705859	4.47031	5.48317e-05	0.000589639	1.39039
ELOVL1	10.8063	0.705543	6.04881	2.93823e-07	8.0277e-06	6.48828
CMYA5	11.6152	-0.705326	-4.60184	3.59189e-05	0.000419168	1.7995
NTN5	9.70534	-0.70525	-2.6727	0.0105383	0.0366224	-3.58022
C7orf25	11.952	0.705081	7.81247	7.89588e-10	6.39627e-08	12.311
C6orf162	10.4774	0.704504	4.15801	0.000147442	0.00131686	0.437178
LOC126536	9.54202	-0.704159	-2.24759	0.0297043	0.0777986	-4.50905
RHOB	14.2561	-0.704148	-11.4588	9.47591e-15	3.94558e-12	23.4496
TPRX1	9.80164	-0.703756	-2.14818	0.0372869	0.0913589	-4.7082
CUEDC1	9.53522	0.703595	3.78966	0.000458202	0.00324246	-0.64807
LHFPL5	9.49067	-0.703322	-2.43513	0.0190413	0.0563817	-4.11428
SHC4	9.73168	0.702969	3.67534	0.00064598	0.0042492	-0.974876
SKA2	12.4506	0.702869	6.94996	1.4059e-08	6.93587e-07	9.47541
FAM139A	9.31111	-0.702861	-6.10065	2.46676e-07	6.97764e-06	6.65987
SMAD7	11.7322	0.70253	5.06391	7.93432e-06	0.000120485	3.26582
ZFP1	10.5444	0.702372	2.72461	0.00922369	0.0332631	-3.45877
ZNF821	10.3745	0.70225	5.7905	7.01605e-07	1.63892e-05	5.63513
SLC17A4	13.2189	0.702214	6.28593	1.31975e-07	4.2945e-06	7.27381
ZNF584	10.9681	-0.702047	-5.45806	2.14024e-06	4.0729e-05	4.54397
EHD4	10.1643	-0.701939	-3.04689	0.00391398	0.0172711	-2.66902
TCP11L1	11.3665	-0.70191	-5.91572	4.60227e-07	1.15579e-05	6.04827
CMPK2	9.9599	0.701722	3.31339	0.0018587	0.00977921	-1.97342
SLC1A7	9.73204	0.701479	4.04642	0.000208727	0.00172166	0.103561
GPR56	10.6242	-0.701477	-3.11865	0.00321253	0.0148824	-2.4853
SNORA11E	9.77468	-0.70145	-2.73807	0.00890838	0.0324571	-3.427
MPPE1	11.4604	0.701358	4.606	3.54397e-05	0.0004148	1.81251
RIMKLA	9.66737	-0.70099	-2.59106	0.0129587	0.042446	-3.76788
ACSS1	11.2894	-0.700927	-4.43265	6.18512e-05	0.000650015	1.27403
FGD6	10.7411	0.700896	5.18205	5.36655e-06	8.7082e-05	3.64675
CXADRP2	9.70341	-0.700834	-2.80598	0.00746414	0.028303	-3.26504
LOC375323	9.19034	-0.700747	-2.50587	0.0160173	0.0496966	-3.95911
GDPD1	9.5262	0.700339	5.81077	6.55352e-07	1.55219e-05	5.70193
TBC1D7	10.9604	0.700178	5.74169	8.26792e-07	1.87505e-05	5.47434
NWD1	9.58778	-0.700037	-2.61434	0.0122211	0.040605	-3.71479
MAST4	9.16136	0.700005	3.66698	0.000662303	0.004336	-0.998581
ZNF595	12.564	-0.699964	-3.59998	0.000808177	0.00503605	-1.18747
NR1D2	12.2902	0.69976	5.20976	4.89523e-06	8.06919e-05	3.73637
CCL19	10.7086	0.699602	2.19797	0.0332986	0.08448	-4.60935
POLR2L	11.9715	0.69954	5.5408	1.62259e-06	3.22643e-05	4.81462
MICALCL	10.9007	-0.699486	-6.318	1.18429e-07	3.90381e-06	7.38017
DUSP5	12.6717	-0.699305	-8.52659	7.61152e-11	9.43239e-09	14.6156
ZNF616	12.2661	0.699286	4.33933	8.32527e-05	0.000824262	0.987322
GRASP	9.64346	-0.699258	-3.83988	0.000393502	0.00287854	-0.502914
MTA3	10.605	0.699102	3.92084	0.000307367	0.00235174	-0.266963
VSNL1	13.1629	0.698798	4.46408	5.59372e-05	0.000598436	1.3711
BLNK	11.5232	-0.698732	-2.55522	0.0141738	0.0454587	-3.8489
LOC389517	12.5078	-0.698706	-2.24548	0.0298501	0.0781089	-4.51336
RETNLB	9.61767	-0.698583	-3.19419	0.00260317	0.0126753	-2.28901
APLP1	10.2762	-0.698496	-3.38476	0.001515	0.00834192	-1.78118
ZKSCAN3	11.5065	0.698484	4.15148	0.000150487	0.00133946	0.417538
ADAMTS5	11.0553	0.698385	4.61683	3.42212e-05	0.000403555	1.84638
EBI2	12.3185	-0.698315	-6.50685	6.25958e-08	2.32296e-06	8.00661
ZNF286C	12.372	-0.69768	-9.02764	1.5211e-11	2.4076e-09	16.2015
CDH4	9.46861	-0.697632	-2.59152	0.0129434	0.0424162	-3.76681
RNASEL	10.9465	0.697355	5.95426	4.04167e-07	1.04786e-05	6.1756
CEP78	11.2634	0.697258	5.76879	7.54764e-07	1.73821e-05	5.5636
FAM83A	9.82875	-0.697232	-2.10573	0.0410131	0.0977395	-4.79101
LOC650368	9.91762	-0.696961	-2.1483	0.0372765	0.091344	-4.70795
COLQ	10.0609	-0.696669	-2.20611	0.0326836	0.0833373	-4.59302
FBXL17	10.0351	0.696578	3.98516	0.000252244	0.00200208	-0.0778689
POTEH	10.6925	-0.696559	-1.91393	0.062197	0.13162	-5.14818
TTPAL	13.4398	0.696501	4.9661	1.09523e-05	0.000157953	2.95213
B4GALT5	13.37	-0.696128	-5.63643	1.17748e-06	2.48369e-05	5.12825
TFRC	12.455	-0.696096	-3.14748	0.00296561	0.0139717	-2.41074
UGT2A3	13.6052	0.696075	8.51313	7.95107e-11	9.73726e-09	14.5727
PGPEP1	11.6176	0.696014	5.06797	7.82851e-06	0.000118965	3.27889
PRPH	9.67178	-0.695994	-2.48436	0.0168869	0.0516406	-4.00664
SNORA10	12.5919	-0.69571	-2.99701	0.00448375	0.0191848	-2.79509
LOC440350	11.0311	-0.695308	-2.28484	0.0272377	0.0729118	-4.43261
GPR174	10.161	0.69475	4.04479	0.000209785	0.00172788	0.0987122
SNORA54	12.2868	-0.694638	-2.86999	0.00630476	0.0249479	-3.10991
TBC1D24	10.3584	0.694624	5.95462	4.03678e-07	1.04786e-05	6.17679
SMTN	10.7563	-0.694612	-4.27207	0.000103012	0.000985528	0.782126
PFKP	10.1867	-0.694503	-3.55905	0.000911965	0.00553372	-1.30193
2022-03-11	9.95286	-0.694371	-1.95865	0.0565599	0.123145	-5.06745
HAP1	9.26832	-0.694191	-2.72048	0.00932238	0.0335261	-3.46848
CES7	10.8883	0.69413	3.80044	0.000443509	0.00316059	-0.617006
FOXQ1	10.9079	-0.694046	-2.75159	0.00860181	0.0315895	-3.39498
FLJ25006	10.3162	-0.694034	-3.27682	0.00206233	0.0106124	-2.07097
NCF1B	9.92307	-0.693996	-2.48833	0.0167232	0.0513208	-3.99788
SLC28A1	11.5776	0.693611	2.56922	0.013687	0.0442056	-3.81733
VPS37B	10.9528	-0.693376	-5.70283	9.42138e-07	2.07121e-05	5.34648
CNTN3	10.8115	0.692913	4.5849	3.79372e-05	0.000437328	1.74659
C14orf153	13.3086	-0.692823	-3.06759	0.00369817	0.0165783	-2.61632
SLC35F1	9.50107	-0.692645	-4.59588	3.66164e-05	0.000425109	1.78088
VPS37D	11.4262	0.692427	3.81897	0.000419296	0.0030229	-0.563478
HRK	9.02541	-0.692275	-2.67756	0.0104085	0.0362791	-3.56894
HDHD3	14.6412	0.692192	7.30493	4.27378e-09	2.60163e-07	10.6476
HRIHFB2122	10.3304	0.691994	4.27181	0.000103095	0.000985528	0.781348
HECTD2	12.3617	-0.691968	-3.0684	0.00368991	0.0165558	-2.61424
KLK4	9.49387	-0.691848	-2.72755	0.00915385	0.0330858	-3.45183
KRT16	9.39655	-0.691708	-3.06446	0.00373	0.0166651	-2.62428
C14orf159	11.8082	0.691694	5.19795	5.09091e-06	8.34056e-05	3.69816
BOLA1	10.4376	0.691694	3.95637	0.000275616	0.00215473	-0.162681
TRAM2	12.2726	-0.69159	-4.07659	0.000190071	0.00160491	0.19335
AGPAT2	12.3224	0.691584	4.30635	9.24288e-05	0.000897516	0.886546
SNAPC2	11.8878	0.69147	6.15073	2.08318e-07	6.16922e-06	6.82571
MIXL1	9.22795	-0.691462	-2.82428	0.00711406	0.0272909	-3.22095
CYB5R2	9.55198	0.691415	4.033	0.000217588	0.00178205	0.0637056
LOC728606	10.7757	-0.691358	-2.043	0.0471162	0.108066	-4.91092
LOC253039	11.8065	0.691301	4.20127	0.000128744	0.00117385	0.567543
LINGO2	9.63241	-0.691061	-2.43674	0.0189669	0.0562496	-4.11078
ENPP7	10.0038	0.690986	5.44413	2.24221e-06	4.24368e-05	4.49849
GZMA	12.7553	0.690898	5.85653	5.61788e-07	1.36634e-05	5.85285
ARMC6	9.32914	0.690775	3.50067	0.00108233	0.00638965	-1.46395
NPHS1	9.39133	-0.690707	-3.03183	0.0040785	0.0178646	-2.70724
BAIAP2	11.7214	0.690687	3.81551	0.000423718	0.00305027	-0.573483
PLA2G3	9.52923	-0.690634	-2.32029	0.0250613	0.0687873	-4.35893
PSRC1	11.1606	-0.690621	-3.00751	0.0043577	0.0187929	-2.76866
ACCN1	10.0598	-0.690265	-2.12472	0.0393072	0.0949678	-4.75412
HDAC8	10.7598	0.690117	4.00331	0.000238505	0.00191494	-0.0242385
CDKL2	10.245	-0.689983	-2.32772	0.0246257	0.067923	-4.34339
HOXB2	10.0544	0.68995	5.17036	5.57873e-06	9.01736e-05	3.60896
HCG4	9.12935	0.689895	3.34298	0.00170805	0.00915076	-1.894
MLL4	10.7772	-0.689871	-7.36612	3.48323e-09	2.19276e-07	10.849
LPL	9.89337	0.689722	3.84643	0.000385745	0.00282775	-0.483914
BIVM	12.6423	0.689721	4.11348	0.00016945	0.0014665	0.303557
KLRF1	11.2722	0.689674	4.42347	6.36902e-05	0.000665646	1.24574
RHOBTB1	12.3309	0.689479	6.8314	2.09522e-08	9.56586e-07	9.08283
CYP11A1	9.59739	0.689342	4.0346	0.000216511	0.00177454	0.0684632
KCTD14	12.3994	-0.689285	-2.81737	0.00724443	0.0276941	-3.23763
LOC728758	10.1846	0.689278	4.298	9.49057e-05	0.000916864	0.861066
PPP1R10	12.4391	-0.689119	-6.67016	3.60775e-08	1.49621e-06	8.54833
CADM2	10.4825	-0.689008	-5.02569	9.00059e-06	0.000133654	3.14308
SNORA77	9.31779	-0.68879	-5.46869	2.06552e-06	3.95967e-05	4.57869
C4orf44	9.33012	-0.688542	-3.45041	0.00125304	0.00716482	-1.60225
XAGE1A	9.94876	-0.688444	-2.24521	0.0298689	0.0781404	-4.51392
SH3BGR	9.86807	0.688368	4.46651	5.5503e-05	0.000595321	1.37863
TMEM144	11.8034	0.688288	5.61469	1.26659e-06	2.62986e-05	5.05688
NUFIP1	12.154	-0.688253	-5.12862	6.40593e-06	0.000100729	3.47422
DERPC	12.241	0.688193	4.40647	6.7241e-05	0.000693702	1.19337
ITGAL	11.2485	0.688032	4.43378	6.16276e-05	0.000648648	1.27753
STXBP6	11.1813	-0.687998	-4.74344	2.26959e-05	0.000286715	2.24438
VASN	11.0182	0.687644	3.83749	0.000396377	0.00289043	-0.509858
OTOP2	9.42051	-0.687397	-2.34352	0.0237211	0.0660756	-4.31018
OR2AE1	9.89753	-0.687239	-2.40447	0.0205052	0.0595394	-4.18047
PCDHGA3	10.0936	-0.68708	-5.2254	4.64749e-06	7.7343e-05	3.78701
CACNG6	9.6308	-0.68706	-2.61689	0.0121428	0.0404086	-3.70897
U2AF1	12.1764	-0.68688	-4.46995	5.48947e-05	0.000590011	1.38928
KDELC1	11.9675	0.686758	9.65474	2.11131e-12	4.30935e-10	18.1447
HULC	14.6786	0.686541	5.07587	7.627e-06	0.00011643	3.30428
NLGN1	10.0529	-0.686422	-2.35123	0.0232909	0.0652527	-4.29392
FLJ32658	9.62957	-0.686413	-2.60066	0.0126498	0.0417071	-3.74603
FBXO24	9.78743	-0.686371	-2.79195	0.00774355	0.0291419	-3.29875
SNORD6	10.2492	-0.686327	-2.77865	0.00801712	0.0299119	-3.33056
HCP5	12.9289	0.686057	6.20314	1.74538e-07	5.34368e-06	6.99936
CHIC2	12.2986	-0.686038	-4.72365	2.42047e-05	0.000303017	2.18196
VEGFC	11.5965	-0.685634	-6.0504	2.92256e-07	8.00589e-06	6.49353
ANKRD30A	10.538	-0.685605	-1.80299	0.0782931	0.155237	-5.34164
FAM187B	9.71201	-0.685604	-2.31445	0.0254089	0.0694028	-4.37114
SAPS2	10.2939	0.685355	2.07675	0.0437409	0.102377	-4.84678
HAPLN3	9.29608	-0.684895	-3.32654	0.00179023	0.00949815	-1.93817
SNORA57	13.2706	-0.684159	-3.00929	0.00433672	0.0187316	-2.76419
BTG2	12.4804	-0.684148	-6.66397	3.68385e-08	1.52473e-06	8.5278
FBXO6	12.5603	0.683905	9.13992	1.06443e-11	1.75876e-09	16.5529
FRG2B	10.2073	-0.683762	-2.35224	0.0232348	0.0651307	-4.29178
ZFP90	11.6575	0.683204	5.44344	2.24739e-06	4.24963e-05	4.49624
HTATIP2	11.1696	0.683167	3.15056	0.00294026	0.0138864	-2.40273
HIST1H1A	9.73162	0.683013	4.34079	8.28702e-05	0.000822342	0.991762
C6orf64	12.3355	0.682746	7.24418	5.23731e-09	2.99924e-07	10.4474
GNA15	10.2898	-0.682623	-3.66121	0.000673792	0.00439188	-1.01491
SNORA20	12.5742	-0.682592	-2.87335	0.00624875	0.0247656	-3.10169
MGC34821	10.2003	-0.682563	-2.41172	0.02015	0.0588445	-4.16487
HPS3	10.56	0.68232	5.34443	3.12759e-06	5.61805e-05	4.17346
OAZ2	10.8056	0.682243	3.90958	0.000318152	0.00241034	-0.299928
HLA-A29.1	12.2065	0.682196	1.00004	0.322803	0.443154	-6.42876
NOS1AP	9.54152	-0.682149	-4.3852	7.19564e-05	0.000731832	1.12796
AURKC	10.3264	-0.682106	-3.62843	0.00074282	0.00472062	-1.10749
MIR223	8.82626	-0.682009	-3.84091	0.000392275	0.00287057	-0.499933
C17orf75	11.7624	0.681776	6.40698	8.76933e-08	3.06323e-06	7.67531
NNAT	9.30592	-0.681658	-2.90469	0.00574861	0.0232074	-3.02482
FLJ32011	9.05224	-0.681413	-3.50517	0.0010682	0.00631626	-1.45152
HMOX1	13.6003	-0.681408	-7.84363	7.12292e-10	5.93169e-08	12.4125
LOC389816	9.26302	0.681185	4.37633	7.40179e-05	0.000748048	1.10071
TRIM69	10.5352	-0.681119	-3.2798	0.00204496	0.0105407	-2.06304
FRMPD2L2	9.74466	-0.681119	-2.27904	0.027609	0.0736912	-4.44457
FBXO48	9.99559	0.680862	5.44833	2.21099e-06	4.19987e-05	4.51219
BBS10	10.5783	0.680739	4.05732	0.000201787	0.00167824	0.135982
NKRF	10.8961	-0.680708	-4.33975	8.3142e-05	0.000823861	0.988605
ADAMTS16	9.4959	-0.680537	-2.89701	0.00586766	0.0235965	-3.04372
USP49	10.2766	-0.679954	-3.40598	0.00142507	0.00792429	-1.72355
AQP11	12.7492	0.679951	3.56564	0.000894412	0.00544971	-1.28353
GPR179	9.64129	-0.679758	-2.7306	0.00908212	0.0328857	-3.44464
PXT1	9.32942	-0.679719	-3.06609	0.00371342	0.0166299	-2.62014
SLC9A10	9.76965	-0.67958	-1.99537	0.052265	0.116288	-4.99999
ERI2	11.9877	0.679278	3.69712	0.000605274	0.00405184	-0.913023
MSR1	10.7404	0.678758	4.50779	4.86227e-05	0.000534591	1.50654
SNORD27	11.4183	-0.678304	-4.16688	0.000143403	0.00128732	0.46387
MKX	9.77055	-0.678248	-3.56523	0.000895516	0.00544991	-1.2847
SLITRK1	10.0102	-0.678098	-2.03572	0.0478737	0.109285	-4.92465
GATA6	9.87881	-0.678072	-4.23618	0.000115355	0.00107896	0.673177
DNAJC28	11.0205	0.677957	3.79101	0.000456335	0.00323034	-0.644178
HERC2P4	10.8464	-0.677821	-2.89916	0.00583404	0.0234976	-3.03842
SNORA38	9.12436	-0.677705	-2.08911	0.0425588	0.100431	-4.82307
MAP1B	10.8513	-0.677378	-3.56578	0.000894061	0.00544971	-1.28316
FN3K	11.215	0.677227	4.74953	2.22501e-05	0.000282455	2.26362
PMM2	12.3955	-0.677159	-5.50834	1.80887e-06	3.52943e-05	4.70837
TPD52	10.099	0.677093	4.22959	0.000117776	0.00109736	0.653192
ZNF182	11.1394	-0.677049	-2.36349	0.0226207	0.0638564	-4.26796
CYB561	10.221	0.676999	5.78286	7.19881e-07	1.67082e-05	5.60994
C4orf33	12.1237	0.676952	5.93216	4.35422e-07	1.10549e-05	6.10258
C20orf72	12.9062	0.676711	6.58536	4.80249e-08	1.85595e-06	8.26707
HAMP	14.4258	-0.676511	-2.439	0.018863	0.056057	-4.10586
HNRNPU	12.4499	-0.676313	-6.11297	2.36628e-07	6.77157e-06	6.70067
MIR933	10.257	-0.676296	-2.82998	0.00700808	0.0270087	-3.20717
ZNF804B	9.52109	-0.676131	-2.34732	0.0235083	0.0656673	-4.30217
HTA	9.68778	-0.675606	-2.30813	0.0257898	0.0701029	-4.38431
APCDD1L	9.56978	-0.675484	-3.33498	0.00174758	0.00932179	-1.91551
KRTAP3-2	9.07628	-0.675433	-2.86981	0.00630775	0.0249493	-3.11035
NKX2-1	9.38245	-0.675427	-2.27001	0.0281968	0.0748762	-4.46316
POLE2	9.20592	0.675368	5.04433	8.46395e-06	0.000126771	3.20291
CA9	10.2054	-0.675347	-2.65068	0.0111466	0.038157	-3.63125
TMC7	10.3224	-0.675325	-2.7254	0.0092048	0.0332203	-3.45689
MIR567	9.16496	-0.675108	-3.93909	0.000290644	0.00224357	-0.213467
TUBB2A	11.3755	0.675071	4.16677	0.000143455	0.00128732	0.463527
LTBP4	11.8624	-0.6749	-3.87954	0.000348744	0.00259861	-0.387645
C2orf40	11.0995	-0.674802	-3.4114	0.00140293	0.00782205	-1.70879
CLDN7	10.657	0.674462	2.85731	0.00652015	0.0255581	-3.14083
FOLH1B	11.748	0.673932	3.08933	0.00348347	0.0158657	-2.56069
MAGED2	10.9841	0.673776	4.07695	0.000189858	0.00160481	0.194428
TRPM1	9.06984	-0.673715	-3.12774	0.00313263	0.0145804	-2.46183
TBC1D19	11.0054	0.673681	5.14393	6.08932e-06	9.66263e-05	3.52361
HHAT	9.49481	0.673057	4.02972	0.000219808	0.00179528	0.0539788
TRIM32	11.4209	0.673042	8.38104	1.22127e-10	1.36697e-08	14.1499
SNORD2	11.4885	-0.672964	-3.94708	0.000283598	0.00220389	-0.189992
LILRA3	11.2465	-0.67286	-2.7991	0.00760002	0.0287264	-3.28159
PTCHD1	9.7057	-0.672857	-2.19755	0.033331	0.0845432	-4.61021
AKAP14	10.4114	-0.672848	-2.06994	0.0444043	0.103429	-4.85979
C12orf72	10.6112	0.672807	4.06182	0.000198991	0.0016611	0.149362
ARHGEF9	9.98144	0.672704	4.54482	4.31659e-05	0.000486294	1.62165
NKG7	10.8755	0.672663	3.88663	0.000341274	0.00255207	-0.366962
KIAA1026	10.1213	-0.672656	-2.43611	0.0189958	0.0562953	-4.11214
MGC5139	10.134	0.672604	4.49733	5.0282e-05	0.000549801	1.4741
TCEB3B	9.67024	-0.672602	-2.19446	0.0335668	0.0848812	-4.61638
GAGE12E	10.0774	-0.672418	-2.83765	0.00686782	0.0265962	-3.18859
KLHDC8B	12.8057	0.672323	5.62039	1.2426e-06	2.5978e-05	5.07559
YPEL1	11.5471	0.672264	5.28111	3.86176e-06	6.7335e-05	3.96767
MLKL	12.9741	-0.672096	-5.15102	5.948e-06	9.50357e-05	3.54649
ANKDD1A	10.6356	-0.671832	-4.52964	4.53261e-05	0.000505162	1.57442
DYTN	10.092	-0.671736	-2.02313	0.0492076	0.11139	-4.94828
KCNQ4	9.72109	-0.671654	-2.22313	0.0314309	0.0809959	-4.55873
SNORD12C	9.48809	-0.671512	-3.48125	0.00114547	0.00668183	-1.51751
CSF3R	12.7297	-0.6715	-6.71629	3.08804e-08	1.31742e-06	8.7013
CCDC112	8.86509	0.671365	4.55668	4.155e-05	0.000472139	1.65856
LIN7B	8.91339	0.671354	4.27419	0.000102323	0.000979431	0.788585
PRF1	9.61054	0.671144	4.0274	0.000221395	0.00180612	0.0470842
SCARNA5	10.9876	-0.671137	-2.40449	0.0205043	0.0595394	-4.18044
ELSPBP1	9.75973	-0.671073	-2.69178	0.0100363	0.0352771	-3.53578
STRC	9.72523	-0.671027	-3.07277	0.00364593	0.0164012	-2.60309
MFSD7	9.52981	0.670545	4.33904	8.3331e-05	0.000824558	0.986415
JOSD1	12.9114	-0.670442	-5.82829	6.17826e-07	1.47845e-05	5.75969
C1orf186	9.24677	0.67029	7.25822	4.9969e-09	2.89779e-07	10.4937
TBC1D3G	11.0318	-0.670182	-1.99654	0.052133	0.116056	-4.99782
CCDC5	9.84744	0.670145	3.81086	0.00042973	0.00308223	-0.586917
ZNF627	12.3736	0.670044	6.9195	1.55754e-08	7.51243e-07	9.37461
FAM100A	9.57158	-0.669931	-4.16154	0.000145826	0.00130493	0.447773
ERAP1	11.845	0.669851	2.37732	0.0218857	0.0623565	-4.23857
FAM69B	11.4339	0.669842	3.58602	0.000842221	0.00520148	-1.22658
FAM195A	12.3734	0.669823	4.25747	0.00010787	0.00102312	0.73775
QSOX2	11.4402	-0.669806	-4.7601	2.14977e-05	0.000274577	2.297
SNX20	10.0208	-0.66947	-2.60857	0.0124003	0.0410757	-3.72798
FLJ43752	9.3286	-0.669389	-2.30168	0.0261839	0.0708687	-4.39773
JPH2	9.19976	-0.669072	-3.02874	0.00411293	0.01797	-2.71504
LSM4	13.1322	0.669061	5.72717	8.68142e-07	1.94971e-05	5.42656
ZNF441	11.0393	0.669009	5.94397	4.18442e-07	1.07417e-05	6.14157
ZNF695	9.36445	-0.668922	-3.00454	0.00439303	0.0189355	-2.77615
ADAM12	9.8472	-0.668891	-3.20659	0.00251421	0.0123306	-2.25651
FLJ46010	10.0579	-0.668708	-2.30714	0.0258497	0.0702291	-4.38637
RGAG1	10.0382	0.668273	2.8776	0.00617865	0.0245437	-3.09131
HAL	13.5293	-0.668256	-6.49238	6.57295e-08	2.41771e-06	7.9586
ASTE1	10.1882	0.66795	4.00411	0.000237917	0.00191169	-0.0218735
SPRY2	12.9721	-0.667757	-7.04022	1.03799e-08	5.33576e-07	9.774
DNAJC17	11.2044	-0.667705	-4.53663	4.43189e-05	0.000496329	1.59615
DTNB	9.09581	0.667465	4.01172	0.000232393	0.00187818	0.000630508
TNFAIP8L2	9.34528	0.667352	4.16788	0.000142958	0.0012847	0.466863
APOL1	10.1869	-0.667188	-4.60444	3.56178e-05	0.000416354	1.80765
TMEM177	10.9336	0.666972	4.54087	4.3719e-05	0.000490451	1.60934
RIN1	9.58543	-0.666961	-4.78829	1.96099e-05	0.0002551	2.38619
OR4K5	9.59759	-0.666578	-2.18727	0.0341222	0.0858684	-4.63074
NLRP11	10.7828	0.666348	4.55027	4.24162e-05	0.000478885	1.6386
GRM4	9.05803	-0.666227	-3.12365	0.00316841	0.0147206	-2.47241
SV2C	9.20711	-0.666001	-2.6088	0.012393	0.0410712	-3.72745
C9orf68	9.73943	-0.665702	-3.15679	0.00288974	0.0137198	-2.38655
IGLL3	10.0408	-0.66568	-1.86068	0.0695307	0.142462	-5.24226
CHTF8	12.2903	0.665644	4.37245	7.4938e-05	0.000756245	1.08879
TFB1M	12.1541	0.665371	3.79713	0.000447966	0.00318083	-0.626537
C12orf30	11.8216	-0.665162	-5.68795	9.90447e-07	2.16144e-05	5.29754
EPO	9.84796	-0.664846	-3.02271	0.0041812	0.0182262	-2.73032
CREG2	9.85268	-0.664706	-2.45596	0.0181008	0.0543938	-4.06892
C8orf37	12.6564	-0.664562	-3.95902	0.000273383	0.0021421	-0.154896
ZBTB7B	10.3884	0.663759	4.60937	3.50552e-05	0.000410932	1.82307
ABL2	10.6493	-0.663698	-2.66624	0.0107137	0.0370143	-3.59524
LIX1	10.3785	-0.663677	-1.94777	0.0578892	0.125245	-5.08724
SCN7A	9.65342	-0.663545	-3.65841	0.000679446	0.00442597	-1.02285
ACBD7	10.6947	-0.663506	-3.68375	0.000629956	0.00417411	-0.951009
CLEC4D	8.91757	-0.663481	-4.41567	6.52958e-05	0.000678679	1.22171
CLDN14	12.8206	-0.663329	-2.73198	0.0090498	0.0328061	-3.44138
LOC728343	9.99245	-0.663085	-2.2535	0.0293001	0.0770007	-4.49699
OR1L3	9.63101	-0.663037	-2.29724	0.026458	0.0714064	-4.40694
RUNDC2A	10.367	-0.662987	-2.31252	0.0255243	0.0696359	-4.37515
OFCC1	9.31263	-0.662719	-2.64896	0.0111954	0.0382595	-3.63523
UBL4B	9.62527	-0.66269	-2.75922	0.008433	0.0311344	-3.37685
C3orf32	9.57131	-0.662562	-3.30748	0.00189022	0.00989254	-1.98921
FBXL18	9.38548	0.662498	4.71672	2.47561e-05	0.000308621	2.16012
PNLIPRP3	9.78265	-0.662433	-2.27664	0.0277645	0.0740115	-4.44953
ABHD9	10.3585	-0.662428	-2.78893	0.00780483	0.0293142	-3.30597
GYPE	11.0405	-0.662392	-2.01363	0.0502367	0.113035	-4.96606
HSD3B1	8.80026	0.66237	4.32848	8.61685e-05	0.000849405	0.954136
GPC5	10.2579	-0.662311	-3.1771	0.00273057	0.0131288	-2.33366
LOC645993	10.0799	-0.662248	-2.00135	0.051593	0.115162	-4.9889
SNORA8	12.2381	-0.662235	-2.97532	0.00475501	0.0200882	-2.84949
PPYR1	9.44223	-0.661904	-2.53833	0.0147817	0.0468543	-3.8868
FNDC4	13.1864	-0.661794	-4.51582	4.73853e-05	0.00052335	1.53146
CABP2	9.16228	-0.661715	-2.71164	0.00953719	0.0340783	-3.48927
JRKL	10.8553	0.661633	7.54934	1.89073e-09	1.34194e-07	11.4508
LOC222967	10.9915	-0.661452	-2.03663	0.0477789	0.109141	-4.92295
MIR573	10.1024	-0.661442	-4.73239	2.35264e-05	0.00029577	2.20952
CCDC38	9.11407	-0.661332	-4.31524	8.98617e-05	0.000878416	0.913688
MGAM	9.05834	-0.661263	-5.20448	4.98169e-06	8.18266e-05	3.7193
PPP2R2B	13.7352	-0.661209	-2.46201	0.0178358	0.0537684	-4.0557
CD9	11.6743	-0.661202	-5.10469	6.93376e-06	0.000107969	3.39709
AASS	13.2634	-0.661136	-5.1457	6.05372e-06	9.63012e-05	3.52932
NR3C2	10.5309	0.660856	3.26307	0.00214422	0.0109327	-2.10748
RCCD1	10.0915	0.660655	5.36719	2.89899e-06	5.26649e-05	4.24757
SNORD73A	10.9941	-0.660629	-3.3394	0.00172562	0.00923539	-1.90363
PLEKHF1	12.1074	-0.660628	-6.28454	1.32595e-07	4.30654e-06	7.26921
TBC1D14	12.0694	0.660486	3.8269	0.000409332	0.00296619	-0.540539
CHSY1	12.7308	-0.66014	-7.30397	4.28763e-09	2.60245e-07	10.6444
NAP1L3	9.81442	0.660079	3.77497	0.000478991	0.00336059	-0.690345
KIAA1715	11.9393	0.660057	5.42891	2.3592e-06	4.41296e-05	4.4488
GTF2IRD2B	12.7121	-0.660037	-2.91235	0.00563214	0.0228212	-3.00593
MIR612	10.1899	-0.659891	-1.85078	0.0709719	0.144576	-5.2595
CT47A6	9.72306	-0.659856	-2.53813	0.0147888	0.0468584	-3.88723
VDR	10.1337	-0.659847	-4.407	6.71271e-05	0.00069287	1.19501
PARD6B	12.3801	0.659671	4.91257	1.30583e-05	0.000182149	2.78113
FLJ90757	10.3109	0.65966	5.26107	4.12795e-06	7.0849e-05	3.90264
CDC20	8.93806	0.659563	5.8048	6.6865e-07	1.5783e-05	5.68225
C12orf53	9.55217	-0.659381	-2.40968	0.0202493	0.0590187	-4.16926
FAM116B	10.1495	0.659362	4.48032	5.31015e-05	0.000574595	1.42137
MOBKL2C	11.9093	-0.659234	-7.21672	5.74191e-09	3.25724e-07	10.3569
SCARNA6	10.7972	-0.659185	-3.40565	0.00142646	0.00792776	-1.72446
B3GNT6	12.9263	0.65918	4.63675	3.20863e-05	0.000382372	1.90877
MANBA	12.0008	0.659134	4.79759	1.9024e-05	0.000249095	2.41563
GSS	12.3531	0.658932	5.24075	4.41649e-06	7.45717e-05	3.83673
UNC93A	12.6393	0.658745	3.04505	0.00393374	0.0173289	-2.67369
ZFP112	10.5485	0.658737	6.07702	2.67149e-07	7.44547e-06	6.58165
MEGF11	9.67691	-0.658689	-2.51624	0.0156128	0.0487978	-3.93609
CDH29	9.46277	-0.658534	-2.79818	0.00761831	0.0287694	-3.2838
ZNF780B	9.83185	0.6585	7.35397	3.62761e-09	2.27479e-07	10.8091
FNBP1L	12.3316	0.658443	7.21079	5.85704e-09	3.31352e-07	10.3373
LOC220594	10.0558	-0.6584	-2.46192	0.0178398	0.0537726	-4.0559
ZNF70	9.95998	-0.658098	-2.32491	0.0247893	0.0682242	-4.34926
C12orf50	9.92108	-0.658057	-1.8445	0.0718999	0.145843	-5.27041
CCDC74B	9.56218	-0.657988	-2.49574	0.0164217	0.0506352	-3.98153
DDX31	11.163	-0.657911	-3.9357	0.000293683	0.00226451	-0.223416
OR1L4	9.38879	-0.657812	-2.03355	0.0481014	0.109637	-4.92874
UTS2D	10.3796	-0.65753	-2.44008	0.0188138	0.0559469	-4.10352
BTBD12	10.1763	0.657375	5.23709	4.47038e-06	7.52376e-05	3.8249
C1orf210	11.6193	0.657307	3.18763	0.00265136	0.0128488	-2.30616
CCDC146	10.4554	0.657234	3.6547	0.000686996	0.00445702	-1.03334
ZNF177	9.63098	0.657005	6.42243	8.3238e-08	2.94216e-06	7.72654
CHST3	10.5238	-0.656976	-3.40465	0.00143056	0.00794404	-1.72717
ITGA6	10.105	0.656897	4.16429	0.000144575	0.0012957	0.456053
CBX4	9.30351	0.656705	4.10166	0.000175806	0.00150621	0.268213
ACOT7	10.7402	0.656614	5.86306	5.49561e-07	1.34445e-05	5.87441
SLC23A1	12.8237	0.656529	7.70156	1.14016e-09	8.43866e-08	11.9491
ACOT2	13.5963	0.656473	3.25015	0.00222404	0.0112466	-2.14172
MLYCD	11.7784	0.656328	3.62331	0.000754177	0.00477261	-1.12189
DUSP6	13.1093	-0.656132	-5.87892	5.20986e-07	1.28664e-05	5.92674
C6orf190	9.59709	0.656001	4.94621	1.16926e-05	0.00016719	2.88852
RAB3IP	13.3506	-0.655917	-2.30111	0.0262187	0.0709169	-4.39891
ACOT12	14.3966	0.655795	8.08198	3.24761e-10	3.17427e-08	13.1863
ACBD5	13.3422	0.65566	6.13795	2.17501e-07	6.37873e-06	6.78338
ILKAP	10.5495	-0.655381	-3.33204	0.00176235	0.00938132	-1.92342
MAP6D1	10.8532	-0.655342	-5.29005	3.74854e-06	6.58572e-05	3.9967
KRTAP11-1	9.22375	-0.655324	-2.55123	0.0143153	0.0457734	-3.85787
NLRP2	10.1324	-0.655003	-2.57182	0.0135985	0.0440017	-3.81147
NLRP8	12.8826	-0.654906	-3.25178	0.00221377	0.0112219	-2.13739
CCDC68	12.9822	-0.654827	-6.48531	6.73163e-08	2.46736e-06	7.93516
BRPF1	13.1951	-0.654237	-5.34352	3.13704e-06	5.62533e-05	4.17052
GREB1	10.1394	0.65422	3.10232	0.00336094	0.0154565	-2.52736
FLJ12684	9.86843	-0.654154	-3.17548	0.00274296	0.0131792	-2.33788
ZAN	9.71623	-0.653807	-2.23109	0.0308598	0.0799689	-4.54262
TMEM120B	10.7504	-0.653701	-2.29274	0.0267386	0.0719585	-4.41627
LSM14B	10.9912	0.653611	2.86168	0.00644515	0.0253747	-3.13018
C20orf114	9.5953	-0.653458	-2.2851	0.0272208	0.0728795	-4.43206
DOLPP1	13.0431	0.653318	7.97732	4.58211e-10	4.1563e-08	12.8472
OR1F2P	9.51864	-0.652959	-2.6332	0.0116523	0.039341	-3.67155
SNHG1	12.6878	-0.65291	-4.4261	6.31593e-05	0.000660428	1.25382
TPST1	8.97949	-0.652696	-3.12148	0.00318748	0.0147861	-2.478
CD276	12.0013	-0.652589	-3.50914	0.00105586	0.00625375	-1.44054
SPAG11A	9.22184	-0.652484	-2.74341	0.00878612	0.0321134	-3.41437
DNASE2	12.7361	0.652382	6.80279	2.30721e-08	1.03969e-06	8.98802
SAG	9.03322	-0.6523	-4.07662	0.000190051	0.00160491	0.19345
KIAA0773	9.41509	-0.652249	-2.87403	0.00623751	0.0247444	-3.10004
RSHL1	9.07181	-0.652147	-3.35451	0.00165256	0.00889698	-1.86295
SH2D7	9.62503	-0.652023	-2.30485	0.0259894	0.0705035	-4.39113
KCTD18	11.8812	0.651745	4.08431	0.00018556	0.00157734	0.216394
STARD10	13.5831	0.651725	4.1797	0.000137758	0.00124532	0.502475
COG4	9.65794	0.65171	4.9387	1.19844e-05	0.000169961	2.86455
GPR63	10.1637	-0.651617	-1.99873	0.0518862	0.115637	-4.99376
SCGBL	9.59453	-0.651397	-2.20874	0.0324875	0.0830089	-4.58774
ART3	9.26264	-0.651393	-4.11509	0.000168601	0.00146109	0.308384
FLJ38377	9.23142	-0.651386	-2.74657	0.00871453	0.0319022	-3.40689
SFTPB	9.88039	-0.65132	-1.80013	0.0787498	0.15583	-5.34649
AGPAT3	12.8068	0.651226	4.5051	4.9044e-05	0.000538811	1.4982
CLDN3	10.6353	0.650967	2.95569	0.00501375	0.0209357	-2.8985
FAM43B	9.97011	-0.650931	-3.61781	0.000766601	0.00483784	-1.13739
FAM48A	11.4464	0.650735	3.59491	0.00082038	0.00508772	-1.20167
SLC25A18	13.0034	-0.650606	-7.09213	8.71953e-09	4.67866e-07	9.94557
METTL1	12.8866	-0.650551	-5.69599	9.6405e-07	2.11269e-05	5.32398
LOC493869	11.1392	0.650543	4.49323	5.09482e-05	0.000555336	1.46138
FLJ22536	10.2718	-0.650441	-2.72085	0.00931346	0.0335172	-3.46761
SP5	8.60797	0.650365	4.9343	1.2159e-05	0.000172086	2.85049
NUDT6	13.0817	0.650232	4.9849	1.02953e-05	0.000150518	3.0123
LOC440348	9.88051	-0.650173	-2.29169	0.0268042	0.072107	-4.41843
CRYBA1	9.6051	-0.650118	-2.95022	0.00508813	0.0211563	-2.91212
PAOX	12.7786	0.650118	4.54755	4.27894e-05	0.000482314	1.63012
BBS4	12.8724	0.650065	6.58338	4.83469e-08	1.85708e-06	8.26051
EI24	12.6426	0.649972	4.61049	3.49287e-05	0.00040991	1.82657
NUAK2	11.3827	-0.649892	-4.61467	3.44606e-05	0.000406018	1.83963
RSPO4	9.92998	-0.649633	-1.97033	0.0551618	0.12097	-5.0461
SCTR	9.29995	0.649504	3.60182	0.000803785	0.00501769	-1.1823
SCRG1	10.0085	-0.649256	-3.37929	0.00153901	0.00843683	-1.79598
IGFL4	9.14888	-0.649222	-3.94317	0.000287021	0.00222302	-0.201469
LYG2	9.86666	-0.649221	-2.48535	0.016846	0.0515619	-4.00446
ANGPT4	9.77204	-0.648913	-2.22922	0.0309927	0.0802235	-4.5464
ZNF100	12.7945	-0.648892	-3.21867	0.00243034	0.0120127	-2.22477
PTPRE	11.5583	-0.648866	-5.56904	1.47608e-06	2.98644e-05	4.90717
SLC8A3	9.71872	-0.648782	-2.679	0.0103702	0.0361933	-3.56558
ATP6V0E2	13.5261	0.648344	7.8277	7.50802e-10	6.18439e-08	12.3607
TIFA	11.9671	-0.648271	-3.72235	0.000561196	0.0038194	-0.841121
GPR81	9.36329	-0.6479	-2.60666	0.01246	0.0412409	-3.73234
NIP7	13.1995	-0.647859	-5.56233	1.50963e-06	3.03662e-05	4.88518
NOD2	11.0345	-0.64778	-3.15137	0.00293365	0.0138682	-2.40063
MIR640	9.15631	-0.647761	-3.05265	0.00385277	0.0170589	-2.65438
DNAH10	9.91675	-0.647709	-2.13235	0.0386396	0.0937356	-4.73923
MOCS2	12.9175	0.647668	4.65046	3.06928e-05	0.000368084	1.95178
BAG1	11.4933	-0.647477	-3.38754	0.00150291	0.00828733	-1.77364
SH2D4A	12.3535	0.647214	3.94086	0.000289065	0.00223304	-0.208256
RELB	10.424	-0.647052	-3.28869	0.00199401	0.0103216	-2.03938
RPA4	10.0379	-0.646848	-4.12333	0.000164324	0.00143501	0.333054
TAS1R1	9.29587	-0.646827	-2.86458	0.00639594	0.0252383	-3.12313
FAM184B	9.89192	-0.646607	-3.26921	0.00210728	0.0107819	-2.09119
LRRC37B2	13.3741	-0.646551	-2.55631	0.0141353	0.0453634	-3.84645
UST	11.3668	-0.646546	-6.09863	2.48364e-07	7.01587e-06	6.65317
HKDC1	11.2116	0.646496	2.10644	0.0409482	0.0976631	-4.78964
RASSF2	11.1644	-0.646423	-3.74454	0.000524999	0.00363121	-0.777676
SEMA4A	11.0156	-0.646402	-3.46619	0.00119685	0.00690952	-1.55895
LRRC8B	10.6794	-0.6464	-3.7963	0.000449089	0.00318663	-0.628923
NUP210L	9.84712	-0.646366	-2.07331	0.0440751	0.102859	-4.85336
SNORD43	11.7221	-0.646187	-2.85325	0.00659065	0.025777	-3.15072
CACNG5	9.46921	-0.646153	-2.53008	0.015087	0.047576	-3.90523
MGC72080	9.59709	0.64607	3.6233	0.000754209	0.00477261	-1.12193
ALPP	10.0768	-0.646055	-3.50049	0.00108289	0.00638965	-1.46444
TMEM14A	13.2872	0.645737	4.29868	9.47015e-05	0.000915622	0.863142
EPB41L5	11.7444	0.645689	3.98109	0.00025543	0.00202429	-0.0898865
SEC14L1	11.9414	-0.645682	-7.28196	4.61514e-09	2.761e-07	10.572
MIR941-2	9.0724	-0.645423	-2.87776	0.00617603	0.0245379	-3.09091
NLRP9	9.27779	-0.645051	-3.31662	0.00184165	0.00971649	-1.96476
CTLA4	9.57023	-0.645043	-3.6008	0.000806208	0.00502829	-1.18516
FUNDC1	12.6159	0.645029	6.5412	5.57435e-08	2.095e-06	8.12056
MMRN1	12.8844	-0.645013	-6.60441	4.50356e-08	1.76905e-06	8.33026
MIR744	9.64657	-0.644935	-3.90998	0.000317764	0.00240906	-0.298761
NR1D1	11.1875	-0.644721	-2.99902	0.00445936	0.0191146	-2.79003
ZNF683	9.06344	0.644673	4.25406	0.000109038	0.00103137	0.72739
TNFRSF13C	9.86646	-0.64448	-2.32008	0.0250739	0.0688126	-4.35938
FKBP9	11.4744	0.644463	4.26246	0.000106184	0.00100989	0.752916
ACCSL	9.67591	-0.64436	-2.26071	0.0288137	0.076068	-4.48224
TDRD3	9.31698	0.644309	3.52941	0.000994963	0.00594721	-1.38437
INVS	11.6335	0.644276	3.43063	0.00132703	0.00750745	-1.65636
UNC119B	9.3792	0.644102	4.05772	0.000201539	0.00167766	0.137161
SNORD102	9.601	-0.644008	-3.53094	0.000990507	0.00592568	-1.38012
SH3TC1	12.1294	-0.643979	-5.34707	3.10022e-06	5.58334e-05	4.18204
GPR68	9.18995	0.643972	6.58453	4.81594e-08	1.85672e-06	8.26433
FRMPD2L1	9.89726	-0.643966	-2.37168	0.0221832	0.0629971	-4.25058
TARP	9.16213	0.643946	5.79775	6.84702e-07	1.60708e-05	5.65901
KRT33B	9.44279	-0.643557	-2.51311	0.0157337	0.0490636	-3.94303
[truncated: 18,821 more rows]
