# Supplementary material for: Systems biology approach reveals a common molecular basis for COVID-19 and non-alcoholic fatty liver disease (NAFLD)
Source: Eur J Med Res. 2022 Nov 15;27:251. doi: 10.1186/s40001-022-00865-y (PMC9664052; doi:10.1186/s40001-022-00865-y)
Supplement: Supplementary file 5 — Additional file 5: Table S4. Common differentially expressed genes of SS, NASH, and COVID-19 (n = 62). [file 40001_2022_865_MOESM5_ESM.xlsx]

## Sheet: Sheet1
Table S3. Common differentially expressed genes of SS, NASH, and COVID-19 (n=62).
PADI4	MAP3K8	RAB26	C5AR1	APOBEC3A	LOC730101
ZC3H12A	CH25H	SOCS1	PPP1R15A	PROK2	PNRC1
JUN	IFIT2	MYH11	KLF11	PTX3	BACH2
CYR61	NFKB2	KIF22	IL1B	RTP4	NCOA7
ANXA9	NFE2	MT1A	TNFAIP6	S100P	IL6
ADAMTS4	MMP19	CSF3	SLC11A1	HBEGF	CREB5
PRRX1	IRAK3	SOCS3	CCL20	SERPINB9	GIMAP2
RGS16	FOS	GADD45B	SDC4	HIVEP1	GEM
PTGS2	TGFB3	PLAUR	LIF	HIST1H2BF	HAS2
ATF3	BCL2A1	BCL3	MAFF	IER3	CD274
NR4A3	MIR221
