# Supplementary material for: Systems biology approach reveals a common molecular basis for COVID-19 and non-alcoholic fatty liver disease (NAFLD)
Source: Eur J Med Res. 2022 Nov 15;27:251. doi: 10.1186/s40001-022-00865-y (PMC9664052; doi:10.1186/s40001-022-00865-y)
Supplement: Supplementary file 6 — Additional file 6: Table S5. Gene ontology analysis. [file 40001_2022_865_MOESM6_ESM.xlsx]

## Sheet: Sheet1
Table S5. Gene ontology analysis.
Ontology	Term	Overlap	P value	Adjusted P value	Odds Ratio	Combined Score	Genes
Cellular component	nucleus (GO:0005634)	25/4484	0.00116512	0.0862185	2.34554	15.844	ZC3H12A;HIVEP1;ANXA9;IER3;KLF11;NFE2;JUN;PRRX1;GADD45B;IRAK3;SERPINB9;FOS;KIF22;PNRC1;NFKB2;MT1A;NR4A3;BCL3;MAFF;NCOA7;S100P;PADI4;ATF3;APOBEC3A;CREB5
Cellular component	intracellular membrane-bounded organelle (GO:0043231)	26/5192	0.00442368	0.163676	2.06517	11.1948	ZC3H12A;HIVEP1;ANXA9;IER3;KLF11;NFE2;JUN;PRRX1;GADD45B;TGFB3;IRAK3;SERPINB9;FOS;KIF22;PNRC1;NFKB2;MT1A;NR4A3;BCL3;MAFF;NCOA7;S100P;PADI4;ATF3;APOBEC3A;CREB5
Cellular component	secretory granule membrane (GO:0030667)	4/274	0.010323	0.212818	5.02375	22.9755	RAB26;SLC11A1;C5AR1;PLAUR
Cellular component	tertiary granule lumen (GO:1904724)	2/55	0.0126351	0.212818	12.5063	54.6685	TNFAIP6;PTX3
Cellular component	tertiary granule (GO:0070820)	3/164	0.0143796	0.212818	6.24603	26.4953	TNFAIP6;SLC11A1;PTX3
Cellular component	extrinsic component of endoplasmic reticulum membrane (GO:0042406)	1/8	0.0245367	0.270547	46.6768	173.058	ZC3H12A
Cellular component	P-body (GO:0000932)	2/80	0.0255923	0.270547	8.48718	31.1095	ZC3H12A;APOBEC3A
Cellular component	muscle myosin complex (GO:0005859)	1/15	0.0455197	0.326107	23.3302	72.0812	MYH11
Cellular component	intracellular organelle lumen (GO:0070013)	6/848	0.0470497	0.326107	2.42993	7.4272	IL6;TNFAIP6;SDC4;PLAUR;PTX3;PTGS2
Cellular component	nuclear outer membrane (GO:0005640)	1/16	0.0484808	0.326107	21.7738	65.9002	PTGS2
Cellular component	intrinsic component of synaptic vesicle membrane (GO:0098563)	1/17	0.0514329	0.326107	20.4119	60.5718	RAB26
Cellular component	mitotic spindle (GO:0072686)	2/120	0.053467	0.326107	5.59887	16.3974	KIF22;GEM
Cellular component	endoplasmic reticulum lumen (GO:0005788)	3/285	0.0585884	0.326107	3.54418	10.0556	IL6;PLAUR;PTGS2
Cellular component	endoplasmic reticulum membrane (GO:0005789)	5/712	0.0694257	0.326107	2.38604	6.36476	PPP1R15A;CH25H;ZC3H12A;PLAUR;PTGS2
Cellular component	organelle outer membrane (GO:0031968)	2/142	0.0718259	0.326107	4.71381	12.4139	BCL2A1;PTGS2
Cellular component	secretory granule lumen (GO:0034774)	3/316	0.0748264	0.326107	3.18812	8.26547	TGFB3;PTX3;S100P
Cellular component	nuclear inner membrane (GO:0005637)	1/28	0.0833168	0.326107	12.0893	30.0431	PTGS2
Cellular component	rough endoplasmic reticulum (GO:0005791)	1/29	0.0861625	0.326107	11.6569	28.5772	ZC3H12A
Cellular component	endocytic vesicle membrane (GO:0030666)	2/158	0.0862734	0.326107	4.22692	10.357	SLC11A1;HBEGF
Cellular component	specific granule (GO:0042581)	2/160	0.0881372	0.326107	4.173	10.1356	PLAUR;PTX3
Cellular component	ficolin-1-rich granule (GO:0101002)	2/184	0.111388	0.366131	3.61832	7.94125	TNFAIP6;SLC11A1
Cellular component	collagen-containing extracellular matrix (GO:0062023)	3/380	0.113798	0.366131	2.63827	5.73384	ADAMTS4;TGFB3;SERPINB9
Cellular component	cytoplasmic vesicle membrane (GO:0030659)	3/380	0.113798	0.366131	2.63827	5.73384	RAB26;C5AR1;HBEGF
Cellular component	spindle (GO:0005819)	2/192	0.119465	0.368349	3.46456	7.36128	KIF22;GEM
Cellular component	phagocytic vesicle membrane (GO:0030670)	1/45	0.130529	0.386366	7.41207	15.0922	SLC11A1
Cellular component	cytoplasmic side of plasma membrane (GO:0009898)	1/55	0.157175	0.446622	6.03643	11.1698	GEM
Cellular component	recycling endosome membrane (GO:0055038)	1/58	0.165011	0.446622	5.71786	10.3021	CD274
Cellular component	ficolin-1-rich granule membrane (GO:0101003)	1/61	0.172775	0.446622	5.43115	9.53583	SLC11A1
Cellular component	specific granule lumen (GO:0035580)	1/62	0.175347	0.446622	5.34184	9.30009	PTX3
Cellular component	platelet alpha granule lumen (GO:0031093)	1/67	0.188091	0.446622	4.93592	8.24708	TGFB3
Cellular component	late endosome membrane (GO:0031902)	1/68	0.190616	0.446622	4.862	8.05874	SLC11A1
Cellular component	clathrin-coated endocytic vesicle membrane (GO:0030669)	1/69	0.193134	0.446622	4.79026	7.87697	HBEGF
Cellular component	tertiary granule membrane (GO:0070821)	1/73	0.203127	0.449838	4.52322	7.20966	SLC11A1
Cellular component	lipid droplet (GO:0005811)	1/77	0.212999	0.449838	4.2843	6.62552	GIMAP2
Cellular component	nuclear chromosome (GO:0000228)	1/83	0.227582	0.449838	3.96961	5.87599	JUN
Cellular component	clathrin-coated endocytic vesicle (GO:0045334)	1/85	0.232384	0.449838	3.87471	5.65461	HBEGF
Cellular component	lysosomal lumen (GO:0043202)	1/86	0.234773	0.449838	3.82893	5.54863	SDC4
Cellular component	clathrin-coated vesicle membrane (GO:0030665)	1/90	0.24426	0.449838	3.65611	5.15337	HBEGF
Cellular component	platelet alpha granule (GO:0031091)	1/90	0.24426	0.449838	3.65611	5.15337	TGFB3
Cellular component	specific granule membrane (GO:0035579)	1/91	0.246613	0.449838	3.6153	5.06119	PLAUR
Cellular component	early endosome membrane (GO:0031901)	1/97	0.260583	0.449838	3.38832	4.55673	CD274
Cellular component	endosome membrane (GO:0010008)	2/325	0.267009	0.449838	2.02425	2.67297	CD274;SLC11A1
Cellular component	Golgi lumen (GO:0005796)	1/100	0.267472	0.449838	3.28515	4.33226	SDC4
Cellular component	phagocytic vesicle (GO:0045335)	1/100	0.267472	0.449838	3.28515	4.33226	SLC11A1
Cellular component	integral component of plasma membrane (GO:0005887)	6/1454	0.29485	0.484185	1.36814	1.6709	IL6;SDC4;SLC11A1;C5AR1;HAS2;HBEGF
Cellular component	cytoplasmic vesicle lumen (GO:0060205)	1/115	0.30098	0.484185	2.85073	3.42291	S100P
Cellular component	ficolin-1-rich granule lumen (GO:1904813)	1/123	0.31823	0.50041	2.66273	3.04877	TNFAIP6
Cellular component	mitochondrial outer membrane (GO:0005741)	1/126	0.32459	0.50041	2.59843	2.92373	BCL2A1
Cellular component	focal adhesion (GO:0005925)	2/387	0.338064	0.510546	1.6929	1.83598	KLF11;PLAUR
Cellular component	cell-substrate junction (GO:0030055)	2/394	0.345993	0.51207	1.66207	1.76402	KLF11;PLAUR
Cellular component	recycling endosome (GO:0055037)	1/145	0.363537	0.527484	2.25342	2.28018	CD274
Cellular component	basolateral plasma membrane (GO:0016323)	1/151	0.37537	0.53418	2.16262	2.11903	C5AR1
Cellular component	chromosome (GO:0005694)	1/160	0.392715	0.540766	2.03928	1.90606	JUN
Cellular component	vacuolar lumen (GO:0005775)	1/161	0.394613	0.540766	2.02643	1.88428	SDC4
Cellular component	bounding membrane of organelle (GO:0098588)	3/767	0.42652	0.558693	1.27611	1.08737	RAB26;C5AR1;HBEGF
Cellular component	microtubule (GO:0005874)	1/182	0.433145	0.558693	1.78942	1.49718	KIF22
Cellular component	lysosome (GO:0005764)	2/477	0.437206	0.558693	1.36582	1.13002	SDC4;SLC11A1
Cellular component	endocytic vesicle (GO:0030139)	1/189	0.445445	0.558693	1.72218	1.3927	HBEGF
Cellular component	late endosome (GO:0005770)	1/189	0.445445	0.558693	1.72218	1.3927	SLC11A1
Cellular component	nuclear membrane (GO:0031965)	1/204	0.470924	0.580806	1.59372	1.20016	PTGS2
Cellular component	lytic vacuole (GO:0000323)	1/219	0.49525	0.600795	1.48293	1.04204	SLC11A1
Cellular component	vesicle (GO:0031982)	1/226	0.506222	0.604201	1.43628	0.977793	ANXA9
Cellular component	polymeric cytoskeletal fiber (GO:0099513)	1/256	0.550648	0.642735	1.26538	0.755001	KIF22
Cellular component	cytoskeleton (GO:0005856)	2/600	0.558948	0.642735	1.07804	0.627094	CD274;ZC3H12A
Cellular component	early endosome (GO:0005769)	1/266	0.564564	0.642735	1.21701	0.695767	CD274
Cellular component	actin cytoskeleton (GO:0015629)	1/316	0.628029	0.704154	1.02123	0.475046	CD274
Cellular component	microtubule cytoskeleton (GO:0015630)	1/331	0.645227	0.712639	0.974069	0.426791	KIF22
Cellular component	organelle inner membrane (GO:0019866)	1/346	0.661642	0.720023	0.931005	0.384533	PTGS2
Cellular component	nuclear lumen (GO:0031981)	2/745	0.677482	0.726575	0.861148	0.335308	JUN;ATF3
Cellular component	intracellular non-membrane-bounded organelle (GO:0043232)	3/1158	0.704295	0.74454	0.826899	0.289876	ZC3H12A;GIMAP2;ATF3
Cellular component	mitochondrial membrane (GO:0031966)	1/469	0.770875	0.794524	0.682009	0.177478	BCL2A1
Cellular component	Golgi membrane (GO:0000139)	1/472	0.77305	0.794524	0.677561	0.174412	RAB26
Cellular component	neuron projection (GO:0043005)	1/556	0.82635	0.83767	0.57253	0.109202	PTGS2
Cellular component	nucleolus (GO:0005730)	1/733	0.901586	0.901586	0.430126	0.0445608	ATF3
Ontology	Term	Overlap	P-value	Adjusted P-value	Odds Ratio	Combined Score	Genes
Biological process	positive regulation of transcription, DNA-templated (GO:0045893)	18/1183	1.06243e-08	1.04968e-05	6.59216	121.033	NFE2;CSF3;JUN;TGFB3;SLC11A1;LIF;FOS;NFKB2;IL6;NR4A3;IL1B;ZC3H12A;BCL3;MAFF;HIVEP1;NCOA7;ATF3;CREB5
Biological process	cellular response to cytokine stimulus (GO:0071345)	12/482	2.42483e-08	1.18361e-05	9.94111	174.316	SOCS3;CSF3;IL6;SOCS1;CCL20;IL1B;ZC3H12A;LIF;HAS2;IRAK3;FOS;PTGS2
Biological process	inflammatory response (GO:0006954)	9/230	3.59397e-08	1.18361e-05	15.1501	259.694	IL6;TNFAIP6;CCL20;SLC11A1;IL1B;C5AR1;PROK2;PTX3;FOS
Biological process	cytokine-mediated signaling pathway (GO:0019221)	12/621	3.774e-07	9.32178e-05	7.61734	112.66	SOCS3;CSF3;IL6;SOCS1;CCL20;IL1B;LIF;MAP3K8;IRAK3;FOS;PTGS2;IFIT2
Biological process	positive regulation of transcription by RNA polymerase II (GO:0045944)	14/908	5.43306e-07	0.000107357	6.21309	89.6275	CSF3;JUN;TGFB3;SLC11A1;LIF;FOS;NFKB2;IL6;NR4A3;ZC3H12A;MAFF;HIVEP1;NCOA7;ATF3
Biological process	positive regulation of cell population proliferation (GO:0008284)	10/474	1.81361e-06	0.000298642	8.07112	106.702	CSF3;IL6;NR4A3;TGFB3;IL1B;C5AR1;LIF;PROK2;HAS2;HBEGF
Biological process	negative regulation of receptor signaling pathway via STAT (GO:1904893)	3/11	4.5984e-06	0.000649031	126.674	1556.8	SOCS3;SOCS1;BCL3
Biological process	response to interleukin-1 (GO:0070555)	5/86	6.97458e-06	0.00086136	21.5042	255.325	CCL20;IL1B;ZC3H12A;HAS2;IRAK3
Biological process	cellular response to interleukin-1 (GO:0071347)	6/155	8.44931e-06	0.000927546	14.2299	166.225	CCL20;IL1B;ZC3H12A;HAS2;MAP3K8;IRAK3
Biological process	response to lipopolysaccharide (GO:0032496)	6/159	9.77523e-06	0.000965793	13.855	159.827	CD274;IL6;SLC11A1;IL1B;ZC3H12A;IRAK3
Biological process	regulation of receptor signaling pathway via JAK-STAT (GO:0046425)	4/45	1.13386e-05	0.00101841	33.4685	381.115	SOCS3;IL6;SOCS1;BCL3
Biological process	positive regulation of acute inflammatory response (GO:0002675)	3/15	1.25688e-05	0.00103483	84.4322	952.758	IL6;IL1B;PTGS2
Biological process	regulation of apoptotic process (GO:0042981)	11/742	1.53804e-05	0.00108928	5.66715	62.8057	KLF11;JUN;IL6;BCL2A1;GADD45B;TGFB3;BCL3;PLAUR;PROK2;SERPINB9;IFIT2
Biological process	negative regulation of receptor signaling pathway via JAK-STAT (GO:0046426)	3/16	1.54352e-05	0.00108928	77.9335	863.415	SOCS3;SOCS1;BCL3
Biological process	regulation of cell population proliferation (GO:0042127)	11/764	2.01679e-05	0.00122406	5.49527	59.4117	KLF11;CSF3;JUN;IL6;NR4A3;TGFB3;IL1B;LIF;PROK2;HAS2;HBEGF
Biological process	positive regulation of cellular process (GO:0048522)	10/625	2.05303e-05	0.00122406	6.04221	65.2173	CSF3;IL6;TGFB3;SLC11A1;IL1B;ZC3H12A;LIF;PROK2;HAS2;HBEGF
Biological process	negative regulation of cytokine production (GO:0001818)	6/182	2.10618e-05	0.00122406	12.0304	129.544	CD274;IL6;SLC11A1;ZC3H12A;BCL3;IRAK3
Biological process	regulation of transcription by RNA polymerase II (GO:0006357)	19/2206	2.3624e-05	0.0012967	3.5864	38.2068	KLF11;NFE2;CSF3;JUN;PRRX1;TGFB3;SLC11A1;LIF;FOS;BACH2;NFKB2;IL6;NR4A3;ZC3H12A;MAFF;HIVEP1;NCOA7;ATF3;CREB5
Biological process	regulation of neuroinflammatory response (GO:0150077)	3/19	2.65319e-05	0.00137966	63.3114	667.123	IL6;IL1B;PTGS2
Biological process	positive regulation of apoptotic process (GO:0043065)	7/310	4.75983e-05	0.00235136	8.24752	82.0853	KLF11;JUN;IL6;GADD45B;TGFB3;ZC3H12A;IFIT2
Biological process	positive regulation of p38MAPK cascade (GO:1900745)	3/24	5.48096e-05	0.00255835	48.2252	473.168	GADD45B;IL1B;ZC3H12A
Biological process	regulation of tyrosine phosphorylation of STAT protein (GO:0042509)	4/68	5.87608e-05	0.00255835	21.4159	208.635	SOCS3;IL6;SOCS1;LIF
Biological process	cellular response to oxygen-containing compound (GO:1901701)	7/323	6.16682e-05	0.00255835	7.90299	76.6096	CD274;JUN;IL6;NR4A3;IL1B;ZC3H12A;FOS
Biological process	positive regulation of vascular endothelial growth factor production (GO:0010575)	3/25	6.21461e-05	0.00255835	46.0308	445.855	IL6;IL1B;PTGS2
Biological process	response to molecule of bacterial origin (GO:0002237)	4/73	7.76308e-05	0.00281385	19.8591	187.937	IL6;SLC11A1;IL1B;IRAK3
Biological process	cellular response to cadmium ion (GO:0071276)	3/27	7.86853e-05	0.00281385	42.1907	398.704	JUN;MT1A;FOS
Biological process	regulation of vascular endothelial growth factor production (GO:0010574)	3/27	7.86853e-05	0.00281385	42.1907	398.704	IL6;IL1B;PTGS2
Biological process	regulation of T cell proliferation (GO:0042129)	4/76	9.08736e-05	0.00281385	19.0287	177.082	CD274;IL6;SDC4;IL1B
Biological process	negative regulation of macrophage cytokine production (GO:0010936)	2/5	9.39847e-05	0.00281385	221.5	2053.83	TGFB3;IRAK3
Biological process	regulation of fever generation (GO:0031620)	2/5	9.39847e-05	0.00281385	221.5	2053.83	IL1B;PTGS2
Biological process	positive regulation of glial cell proliferation (GO:0060252)	2/5	9.39847e-05	0.00281385	221.5	2053.83	IL6;IL1B
Biological process	positive regulation of heat generation (GO:0031652)	2/5	9.39847e-05	0.00281385	221.5	2053.83	IL1B;PTGS2
Biological process	positive regulation of prostaglandin biosynthetic process (GO:0031394)	2/5	9.39847e-05	0.00281385	221.5	2053.83	IL1B;PTGS2
Biological process	response to cadmium ion (GO:0046686)	3/29	9.78629e-05	0.00284378	38.9413	359.504	JUN;MT1A;FOS
Biological process	response to cytokine (GO:0034097)	5/150	0.0001018	0.00287368	11.974	110.071	CD274;CSF3;SLC11A1;IL1B;IRAK3
Biological process	positive regulation of leukocyte cell-cell adhesion (GO:1903039)	3/31	0.000119856	0.00323036	36.1562	326.462	IL6;NR4A3;HAS2
Biological process	negative regulation of apoptotic process (GO:0043066)	8/485	0.000120975	0.00323036	6.04426	54.5188	IL6;BCL2A1;TGFB3;ZC3H12A;BCL3;PLAUR;PROK2;SERPINB9
Biological process	negative regulation of CD8-positive, alpha-beta T cell activation (GO:2001186)	2/6	0.000140696	0.00347519	166.117	1473.27	CD274;SOCS1
Biological process	positive regulation of fever generation (GO:0031622)	2/6	0.000140696	0.00347519	166.117	1473.27	IL1B;PTGS2
Biological process	response to peptidoglycan (GO:0032494)	2/6	0.000140696	0.00347519	166.117	1473.27	IL6;IRAK3
Biological process	regulation of interferon-gamma production (GO:0032649)	4/86	0.000146974	0.00354171	16.6997	147.38	CD274;SLC11A1;IL1B;ZC3H12A
Biological process	positive regulation of nucleic acid-templated transcription (GO:1903508)	8/511	0.000173034	0.00407042	5.72417	49.5829	NFE2;JUN;IL6;TGFB3;IL1B;BCL3;FOS;CREB5
Biological process	regulation of prostaglandin biosynthetic process (GO:0031392)	2/7	0.000196581	0.0042084	132.887	1134.11	IL1B;PTGS2
Biological process	positive regulation of gliogenesis (GO:0014015)	2/7	0.000196581	0.0042084	132.887	1134.11	IL6;IL1B
Biological process	hyaluronan biosynthetic process (GO:0030213)	2/7	0.000196581	0.0042084	132.887	1134.11	IL1B;HAS2
Biological process	positive regulation of unsaturated fatty acid biosynthetic process (GO:2001280)	2/7	0.000196581	0.0042084	132.887	1134.11	IL1B;PTGS2
Biological process	regulation of p38MAPK cascade (GO:1900744)	3/37	0.000204457	0.0042084	29.7667	252.873	GADD45B;IL1B;ZC3H12A
Biological process	regulation of vascular associated smooth muscle cell proliferation (GO:1904705)	3/37	0.000204457	0.0042084	29.7667	252.873	JUN;NR4A3;TGFB3
Biological process	positive regulation of programmed cell death (GO:0043068)	6/286	0.000254796	0.00506756	7.52219	62.2465	KLF11;JUN;IL6;GADD45B;TGFB3;IFIT2
Biological process	regulation of nitric oxide biosynthetic process (GO:0045428)	3/40	0.000258263	0.00506756	27.3491	225.945	IL1B;ZC3H12A;PTGS2
Biological process	myeloid leukocyte mediated immunity (GO:0002444)	2/8	0.000261585	0.00506756	110.733	913.412	IL6;SERPINB9
Biological process	positive regulation of epithelial to mesenchymal transition (GO:0010718)	3/42	0.000298767	0.00567657	25.9439	210.557	IL6;TGFB3;IL1B
Biological process	regulation of glial cell proliferation (GO:0060251)	2/9	0.000335652	0.00614119	94.9095	759.223	IL6;IL1B
Biological process	mast cell mediated immunity (GO:0002448)	2/9	0.000335652	0.00614119	94.9095	759.223	NR4A3;SERPINB9
Biological process	regulation of transcription, DNA-templated (GO:0006355)	17/2244	0.000347916	0.00624984	3.00441	23.9258	KLF11;NFE2;JUN;PRRX1;TGFB3;FOS;BACH2;NFKB2;IL6;NR4A3;IL1B;BCL3;MAFF;HIVEP1;NCOA7;ATF3;CREB5
Biological process	regulation of interleukin-6 production (GO:0032675)	4/110	0.000378019	0.00666933	12.9031	101.683	IL6;IL1B;ZC3H12A;IRAK3
Biological process	positive regulation of smooth muscle cell proliferation (GO:0048661)	3/46	0.00039159	0.00678756	23.5258	184.567	JUN;IL6;NR4A3
Biological process	regulation of DNA binding (GO:0051101)	3/47	0.000417368	0.00689505	22.99	178.898	JUN;BCL3;PLAUR
Biological process	negative regulation of hormone secretion (GO:0046888)	2/10	0.000418728	0.00689505	83.0417	645.922	IL1B;LIF
Biological process	negative regulation of tyrosine phosphorylation of STAT protein (GO:0042532)	2/10	0.000418728	0.00689505	83.0417	645.922	SOCS3;SOCS1
Biological process	negative regulation of tumor necrosis factor superfamily cytokine production (GO:1903556)	3/48	0.000444213	0.00713081	22.478	173.512	CD274;ZC3H12A;IRAK3
Biological process	cellular response to molecule of bacterial origin (GO:0071219)	4/115	0.00044748	0.00713081	12.3187	95.0006	CD274;IL6;IL1B;ZC3H12A
Biological process	cellular response to lipopolysaccharide (GO:0071222)	4/120	0.000525606	0.00824283	11.7848	88.9864	CD274;IL6;IL1B;ZC3H12A
Biological process	positive regulation of cytokine production (GO:0001819)	6/335	0.000589747	0.00875863	6.38591	47.4845	CD274;IL6;SLC11A1;IL1B;PTGS2;NFKB2
Biological process	defense response to symbiont (GO:0140546)	4/124	0.000594742	0.00875863	11.3897	84.5953	RTP4;IL6;APOBEC3A;IFIT2
Biological process	negative regulation of production of miRNAs involved in gene silencing by miRNA (GO:1903799)	2/12	0.000611686	0.00875863	66.4267	491.51	IL6;ZC3H12A
Biological process	positive regulation of neuroinflammatory response (GO:0150078)	2/12	0.000611686	0.00875863	66.4267	491.51	IL6;IL1B
Biological process	positive regulation of T-helper 1 type immune response (GO:0002827)	2/12	0.000611686	0.00875863	66.4267	491.51	IL1B;SLC11A1
Biological process	negative regulation by host of viral process (GO:0044793)	2/12	0.000611686	0.00875863	66.4267	491.51	ZC3H12A;PTX3
Biological process	positive regulation of adaptive immune response based on somatic recombination of immune receptors built from immunoglobulin superfamily domains (GO:0002824)	2/13	0.00072146	0.0101829	60.3848	436.838	SLC11A1;IL1B
Biological process	neutrophil mediated immunity (GO:0002446)	7/488	0.000761112	0.0104693	5.14833	36.9688	IL6;TNFAIP6;SLC11A1;C5AR1;PLAUR;PTX3;S100P
Biological process	defense response to virus (GO:0051607)	4/133	0.000773542	0.0104693	10.5902	75.8739	RTP4;IL6;APOBEC3A;IFIT2
Biological process	transmembrane receptor protein serine/threonine kinase signaling pathway (GO:0007178)	4/133	0.000773542	0.0104693	10.5902	75.8739	JUN;TGFB3;HIVEP1;FOS
Biological process	positive regulation of peptidyl-tyrosine phosphorylation (GO:0050731)	4/134	0.000795508	0.0106211	10.5082	74.9922	SOCS3;CSF3;IL6;LIF
Biological process	positive regulation of tyrosine phosphorylation of STAT protein (GO:0042531)	3/59	0.000814941	0.0107355	18.0527	128.398	SOCS3;IL6;LIF
Biological process	regulation of macrophage cytokine production (GO:0010935)	2/14	0.000840024	0.0107785	55.35	391.993	TGFB3;IRAK3
Biological process	regulation of response to interferon-gamma (GO:0060330)	2/14	0.000840024	0.0107785	55.35	391.993	SOCS3;SOCS1
Biological process	cellular response to arsenic-containing substance (GO:0071243)	2/15	0.000967326	0.0122048	51.0897	354.613	ZC3H12A;ATF3
Biological process	cellular response to reactive oxygen species (GO:0034614)	3/63	0.000986757	0.0122048	16.8458	116.591	JUN;IL6;FOS
Biological process	positive regulation of DNA-binding transcription factor activity (GO:0051091)	5/246	0.000988246	0.0122048	7.16932	49.6087	CSF3;IL6;IL1B;IRAK3;NFKB2
Biological process	positive regulation of protein phosphorylation (GO:0001934)	6/371	0.0010026	0.0122292	5.7455	39.6736	CSF3;IL6;TGFB3;IL1B;PLAUR;LIF
Biological process	positive regulation of T cell proliferation (GO:0042102)	3/66	0.00112959	0.0136101	16.0412	108.854	CD274;IL6;IL1B
Biological process	negative regulation of programmed cell death (GO:0043069)	6/381	0.0011495	0.0136832	5.58943	37.8317	IL6;BCL2A1;BCL3;PLAUR;PROK2;SERPINB9
Biological process	positive regulation of cell differentiation (GO:0045597)	5/258	0.00122129	0.0143165	6.82512	45.7818	CSF3;IL6;TGFB3;IL1B;ZC3H12A
Biological process	regulation of myeloid cell differentiation (GO:0045637)	3/68	0.00123168	0.0143165	15.546	104.149	NFE2;CSF3;NR4A3
Biological process	negative regulation of cytokine production involved in immune response (GO:0002719)	2/17	0.00124793	0.0143366	44.2733	296.024	TGFB3;IRAK3
Biological process	positive regulation of NF-kappaB transcription factor activity (GO:0051092)	4/155	0.00136528	0.0153812	9.03722	59.6131	IL6;IL1B;IRAK3;NFKB2
Biological process	regulation of protein phosphorylation (GO:0001932)	5/266	0.0013978	0.0153812	6.61323	43.4678	SOCS1;IL1B;ZC3H12A;PLAUR;ATF3
Biological process	regulation of production of miRNAs involved in gene silencing by miRNA (GO:1903798)	2/18	0.00140112	0.0153812	41.5042	272.702	IL6;ZC3H12A
Biological process	interleukin-6-mediated signaling pathway (GO:0070102)	2/18	0.00140112	0.0153812	41.5042	272.702	SOCS3;IL6
Biological process	negative regulation of nervous system development (GO:0051961)	2/19	0.00156284	0.0165257	39.0608	252.382	IL6;IL1B
Biological process	regulation of collagen biosynthetic process (GO:0032965)	2/19	0.00156284	0.0165257	39.0608	252.382	IL6;TGFB3
Biological process	regulation of glucose transmembrane transport (GO:0010827)	2/19	0.00156284	0.0165257	39.0608	252.382	NR4A3;IL1B
Biological process	regulation of cytokine-mediated signaling pathway (GO:0001959)	3/74	0.00157228	0.0165257	14.228	91.8448	SOCS3;SOCS1;IRAK3
Biological process	positive regulation of lymphocyte proliferation (GO:0050671)	3/75	0.0016342	0.0168186	14.0297	90.0228	CD274;IL6;IL1B
Biological process	positive regulation of T cell activation (GO:0050870)	3/75	0.0016342	0.0168186	14.0297	90.0228	CD274;IL6;IL1B
Biological process	regulation of epithelial to mesenchymal transition (GO:0010717)	3/76	0.00169762	0.0172912	13.8368	88.2583	IL6;TGFB3;IL1B
Biological process	negative regulation of cell communication (GO:0010648)	2/21	0.00191163	0.0188869	34.9456	218.752	IL1B;LIF
Biological process	positive regulation of T cell cytokine production (GO:0002726)	2/21	0.00191163	0.0188869	34.9456	218.752	IL6;IL1B
Biological process	positive regulation of vascular associated smooth muscle cell proliferation (GO:1904707)	2/21	0.00191163	0.0188869	34.9456	218.752	JUN;NR4A3
Biological process	regulation of NIK/NF-kappaB signaling (GO:1901222)	3/80	0.00196666	0.0192383	13.1153	81.7272	IL1B;ZC3H12A;BCL3
Biological process	regulation of interleukin-8 production (GO:0032677)	3/81	0.00203782	0.0197389	12.9465	80.2151	IL6;IL1B;BCL3
Biological process	regulation of lipid storage (GO:0010883)	2/22	0.00209861	0.0201303	33.1967	204.707	IL6;ZC3H12A
Biological process	regulation of interferon-gamma-mediated signaling pathway (GO:0060334)	2/23	0.0022939	0.0213809	31.6143	192.136	SOCS3;SOCS1
Biological process	positive regulation of histone acetylation (GO:0035066)	2/23	0.0022939	0.0213809	31.6143	192.136	IL1B;LIF
Biological process	hyaluronan metabolic process (GO:0030212)	2/23	0.0022939	0.0213809	31.6143	192.136	IL1B;HAS2
Biological process	positive regulation of cellular biosynthetic process (GO:0031328)	4/180	0.00235712	0.0217648	7.74373	46.852	IL6;IL1B;BCL3;PTGS2
Biological process	extracellular matrix assembly (GO:0085029)	2/24	0.00249745	0.0228471	30.1758	180.828	HAS2;MYH11
Biological process	transforming growth factor beta receptor signaling pathway (GO:0007179)	3/89	0.00266521	0.024158	11.7375	69.5736	JUN;TGFB3;FOS
Biological process	negative regulation of signaling (GO:0023057)	2/25	0.00270922	0.0243337	28.8623	170.608	IL1B;LIF
Biological process	regulation of peptidyl-tyrosine phosphorylation (GO:0050730)	3/92	0.00292788	0.0258393	11.3401	66.1524	CSF3;IL6;LIF
Biological process	negative regulation of cell development (GO:0010721)	2/26	0.00292915	0.0258393	27.6583	161.332	IL6;IL1B
Biological process	positive regulation of peptidyl-serine phosphorylation (GO:0033138)	3/93	0.00301885	0.0263949	11.2136	65.0709	CSF3;IL6;LIF
Biological process	interleukin-1-mediated signaling pathway (GO:0070498)	3/94	0.00311154	0.0266607	11.0898	64.0173	IL1B;MAP3K8;IRAK3
Biological process	negative regulation of insulin receptor signaling pathway (GO:0046627)	2/27	0.00315719	0.0266607	26.5507	152.881	SOCS1;IL1B
Biological process	regulation of vasculature development (GO:1901342)	2/27	0.00315719	0.0266607	26.5507	152.881	IL6;PROK2
Biological process	positive regulation of nitric oxide biosynthetic process (GO:0045429)	2/27	0.00315719	0.0266607	26.5507	152.881	IL1B;PTGS2
Biological process	negative regulation of cellular response to insulin stimulus (GO:1900077)	2/28	0.00339329	0.0277625	25.5282	145.152	SOCS1;IL1B
Biological process	cellular response to interleukin-6 (GO:0071354)	2/28	0.00339329	0.0277625	25.5282	145.152	SOCS3;IL6
Biological process	positive regulation of nitric oxide metabolic process (GO:1904407)	2/28	0.00339329	0.0277625	25.5282	145.152	IL1B;PTGS2
Biological process	glycosaminoglycan biosynthetic process (GO:0006024)	3/97	0.00340006	0.0277625	10.7342	61.0129	SDC4;IL1B;HAS2
Biological process	regulation of peptidyl-serine phosphorylation (GO:0033135)	3/98	0.00349975	0.0283423	10.6207	60.0607	CSF3;IL6;LIF
Biological process	positive regulation of stress-activated MAPK cascade (GO:0032874)	3/99	0.00360122	0.0287499	10.5095	59.1317	GADD45B;IL1B;ZC3H12A
Biological process	regulation of angiogenesis (GO:0045765)	4/203	0.00363077	0.0287499	6.84076	38.4335	IL6;IL1B;ZC3H12A;PROK2
Biological process	negative regulation of interferon-gamma production (GO:0032689)	2/29	0.00363739	0.0287499	24.5815	138.062	CD274;ZC3H12A
Biological process	neutrophil degranulation (GO:0043312)	6/481	0.00369511	0.0289744	4.39015	24.5881	TNFAIP6;SLC11A1;C5AR1;PLAUR;PTX3;S100P
Biological process	positive regulation of gene expression (GO:0010628)	6/482	0.00373277	0.0290392	4.3807	24.4908	IL6;SLC11A1;IL1B;ZC3H12A;BCL3;SERPINB9
Biological process	regulation of inflammatory response (GO:0050727)	4/206	0.00382546	0.0294673	6.73814	37.505	IL6;TNFAIP6;IL1B;PTGS2
Biological process	neutrophil activation involved in immune response (GO:0002283)	6/485	0.00384746	0.0294673	4.35259	24.2019	TNFAIP6;SLC11A1;C5AR1;PLAUR;PTX3;S100P
Biological process	regulation of macrophage activation (GO:0043030)	2/30	0.00388946	0.0295599	23.7024	131.536	IL6;ZC3H12A
Biological process	negative regulation of interleukin-6 production (GO:0032715)	2/31	0.00414943	0.0310579	22.8839	125.513	ZC3H12A;IRAK3
Biological process	negative regulation of peptidyl-tyrosine phosphorylation (GO:0050732)	2/31	0.00414943	0.0310579	22.8839	125.513	SOCS3;SOCS1
Biological process	positive regulation of interleukin-10 production (GO:0032733)	2/32	0.00441726	0.032814	22.12	119.94	CD274;IL6
Biological process	cellular response to lipid (GO:0071396)	4/219	0.00475122	0.0350314	6.32654	33.8429	CD274;IL6;IL1B;ZC3H12A
Biological process	response to endoplasmic reticulum stress (GO:0034976)	3/110	0.00483724	0.0351412	9.42389	50.2426	PPP1R15A;JUN;ATF3
Biological process	response to tumor necrosis factor (GO:0034612)	3/110	0.00483724	0.0351412	9.42389	50.2426	CCL20;ZC3H12A;HAS2
Biological process	Fc-epsilon receptor signaling pathway (GO:0038095)	3/111	0.00496075	0.0353711	9.33616	49.5395	JUN;NR4A3;FOS
Biological process	positive regulation of epidermal growth factor receptor signaling pathway (GO:0045742)	2/34	0.00497631	0.0353711	20.7354	109.961	PLAUR;HBEGF
Biological process	positive regulation of pri-miRNA transcription by RNA polymerase II (GO:1902895)	2/34	0.00497631	0.0353711	20.7354	109.961	JUN;FOS
Biological process	negative regulation of neurogenesis (GO:0050768)	2/35	0.00526742	0.0366494	20.1061	105.481	IL6;IL1B
Biological process	negative regulation of T cell proliferation (GO:0042130)	2/35	0.00526742	0.0366494	20.1061	105.481	CD274;SDC4
Biological process	cellular response to virus (GO:0098586)	2/35	0.00526742	0.0366494	20.1061	105.481	IL6;ZC3H12A
Biological process	cellular response to transforming growth factor beta stimulus (GO:0071560)	3/114	0.00534264	0.0366564	9.08246	47.5197	JUN;TGFB3;FOS
Biological process	response to lipid (GO:0033993)	3/114	0.00534264	0.0366564	9.08246	47.5197	SLC11A1;IL1B;IRAK3
Biological process	macrophage activation (GO:0042116)	2/36	0.00556619	0.0379269	19.5137	101.297	SLC11A1;C5AR1
Biological process	apoptotic process (GO:0006915)	4/231	0.0057301	0.0387763	5.98846	30.9125	PPP1R15A;IL1B;IFIT2;IER3
Biological process	negative regulation of lymphocyte proliferation (GO:0050672)	2/39	0.00650799	0.0437408	17.9288	90.2667	CD274;SDC4
Biological process	positive regulation of macromolecule metabolic process (GO:0010604)	5/384	0.00671665	0.044701	4.52692	22.6489	IL6;SLC11A1;IL1B;ZC3H12A;SERPINB9
Biological process	regulation of tumor necrosis factor production (GO:0032680)	3/124	0.00674135	0.044701	8.32764	41.634	IL6;ZC3H12A;IRAK3
Biological process	response to organonitrogen compound (GO:0010243)	2/40	0.00683693	0.0447983	17.4561	87.0261	IL6;IRAK3
Biological process	cellular response to oxidative stress (GO:0034599)	3/125	0.00689205	0.0447983	8.25896	41.108	JUN;ZC3H12A;FOS
Biological process	regulation of protein secretion (GO:0050708)	3/125	0.00689205	0.0447983	8.25896	41.108	IL6;TGFB3;IL1B
Biological process	positive regulation of macromolecule biosynthetic process (GO:0010557)	3/129	0.00751486	0.0479149	7.99516	39.1033	IL6;IL1B;BCL3
Biological process	phosphatidylinositol phosphate biosynthetic process (GO:0046854)	2/42	0.00751701	0.0479149	16.5817	81.0941	SOCS3;SOCS1
Biological process	monocyte chemotaxis (GO:0002548)	2/42	0.00751701	0.0479149	16.5817	81.0941	IL6;CCL20
Biological process	cellular response to metal ion (GO:0071248)	3/131	0.00783837	0.0495137	7.86944	38.1567	JUN;MT1A;FOS
Biological process	regulation of cytokine production involved in inflammatory response (GO:1900015)	2/43	0.00786806	0.0495137	16.1764	78.3739	IL6;ZC3H12A
Biological process	lymphocyte chemotaxis (GO:0048247)	2/44	0.00822639	0.051441	15.7905	75.8007	CH25H;CCL20
Biological process	negative regulation of T cell activation (GO:0050868)	2/45	0.00859195	0.0524003	15.4225	73.3637	CD274;SDC4
Biological process	regulation of insulin receptor signaling pathway (GO:0046626)	2/45	0.00859195	0.0524003	15.4225	73.3637	SOCS1;IL1B
Biological process	regulation of pri-miRNA transcription by RNA polymerase II (GO:1902893)	2/45	0.00859195	0.0524003	15.4225	73.3637	JUN;FOS
Biological process	positive regulation of RNA metabolic process (GO:0051254)	2/45	0.00859195	0.0524003	15.4225	73.3637	IL6;IL1B
Biological process	negative regulation of tumor necrosis factor production (GO:0032720)	2/46	0.0089647	0.0540068	15.0712	71.0526	ZC3H12A;IRAK3
Biological process	positive regulation of nucleocytoplasmic transport (GO:0046824)	2/46	0.0089647	0.0540068	15.0712	71.0526	IL1B;ZC3H12A
Biological process	positive regulation of cell-cell adhesion (GO:0022409)	2/47	0.00934458	0.0559542	14.7356	68.8586	IL1B;PLAUR
Biological process	negative regulation of MAP kinase activity (GO:0043407)	2/48	0.00973155	0.0575735	14.4145	66.7734	IL1B;IRAK3
Biological process	regulation of interleukin-10 production (GO:0032653)	2/48	0.00973155	0.0575735	14.4145	66.7734	CD274;IL6
Biological process	negative regulation of catabolic process (GO:0009895)	2/49	0.0101256	0.0591956	14.1071	64.7895	IL1B;IRAK3
Biological process	regulation of smooth muscle cell proliferation (GO:0048660)	2/49	0.0101256	0.0591956	14.1071	64.7895	IL6;NR4A3
Biological process	positive regulation of MAPK cascade (GO:0043410)	4/274	0.010323	0.0599949	5.02375	22.9755	IL6;CCL20;C5AR1;LIF
Biological process	regulation of complement activation (GO:0030449)	2/50	0.0105266	0.0608203	13.8125	62.9001	IL1B;C5AR1
Biological process	positive regulation of fat cell differentiation (GO:0045600)	2/51	0.0109346	0.0620882	13.5299	61.0988	ZC3H12A;PTGS2
Biological process	sensory perception (GO:0007600)	2/51	0.0109346	0.0620882	13.5299	61.0988	C5AR1;PROK2
Biological process	intrinsic apoptotic signaling pathway in response to DNA damage (GO:0008630)	2/51	0.0109346	0.0620882	13.5299	61.0988	BCL2A1;BCL3
Biological process	cellular response to organic cyclic compound (GO:0071407)	3/150	0.0113232	0.0637116	6.84573	30.675	NR4A3;IL1B;ZC3H12A
Biological process	negative regulation of protein metabolic process (GO:0051248)	2/52	0.0113494	0.0637116	13.2587	59.3801	IRAK3;PTX3
Biological process	positive regulation of chemokine production (GO:0032722)	2/53	0.0117712	0.0653367	12.998	57.7386	IL6;IL1B
Biological process	positive regulation of phagocytosis (GO:0050766)	2/53	0.0117712	0.0653367	12.998	57.7386	SLC11A1;IL1B
Biological process	regulation of megakaryocyte differentiation (GO:0045652)	2/54	0.0121997	0.0673371	12.7474	56.1695	NFE2;NR4A3
Biological process	negative regulation of cytokine-mediated signaling pathway (GO:0001960)	2/55	0.0126351	0.0693525	12.5063	54.6685	IL6;IRAK3
Biological process	positive regulation of interferon-gamma production (GO:0032729)	2/57	0.0135259	0.0734262	12.0503	51.8543	SLC11A1;IL1B
Biological process	positive regulation of proteolysis (GO:0045862)	2/57	0.0135259	0.0734262	12.0503	51.8543	IL1B;ZC3H12A
Biological process	regulation of phagocytosis (GO:0050764)	2/58	0.0139813	0.0735301	11.8345	50.5339	SLC11A1;IL1B
Biological process	response to reactive oxygen species (GO:0000302)	2/59	0.0144432	0.0735301	11.6263	49.2669	JUN;FOS
Biological process	regulation of MAPK cascade (GO:0043408)	3/166	0.0148507	0.0735301	6.16876	25.9687	IL6;IL1B;LIF
Biological process	cellular response to chemokine (GO:1990869)	2/60	0.0149118	0.0735301	11.4253	48.0502	CCL20;ZC3H12A
Biological process	regulation of DNA-templated transcription, initiation (GO:2000142)	2/61	0.0153868	0.0735301	11.2311	46.8813	JUN;IL6
Biological process	positive regulation of interleukin-8 production (GO:0032757)	2/61	0.0153868	0.0735301	11.2311	46.8813	IL6;IL1B
Biological process	negative regulation of cysteine-type endopeptidase activity involved in apoptotic signaling pathway (GO:2001268)	1/5	0.0154056	0.0735301	81.6967	340.922	PLAUR
Biological process	regulation of astrocyte activation (GO:0061888)	1/5	0.0154056	0.0735301	81.6967	340.922	IL6
Biological process	negative regulation of hydrogen peroxide-induced neuron death (GO:1903208)	1/5	0.0154056	0.0735301	81.6967	340.922	NR4A3
Biological process	cadmium ion transmembrane transport (GO:0070574)	1/5	0.0154056	0.0735301	81.6967	340.922	SLC11A1
Biological process	cadmium ion transport (GO:0015691)	1/5	0.0154056	0.0735301	81.6967	340.922	SLC11A1
Biological process	negative regulation of PERK-mediated unfolded protein response (GO:1903898)	1/5	0.0154056	0.0735301	81.6967	340.922	PPP1R15A
Biological process	regulation of glycoprotein metabolic process (GO:1903018)	1/5	0.0154056	0.0735301	81.6967	340.922	PTX3
Biological process	cellular response to sodium arsenite (GO:1903936)	1/5	0.0154056	0.0735301	81.6967	340.922	ZC3H12A
Biological process	regulation of miRNA catabolic process (GO:2000625)	1/5	0.0154056	0.0735301	81.6967	340.922	ZC3H12A
Biological process	regulation of T-helper 1 cell cytokine production (GO:2000554)	1/5	0.0154056	0.0735301	81.6967	340.922	IL1B
Biological process	regulation of type B pancreatic cell apoptotic process (GO:2000674)	1/5	0.0154056	0.0735301	81.6967	340.922	IL6
Biological process	positive regulation of feeding behavior (GO:2000253)	1/5	0.0154056	0.0735301	81.6967	340.922	NR4A3
Biological process	histone citrullination (GO:0036414)	1/5	0.0154056	0.0735301	81.6967	340.922	PADI4
Biological process	response to sodium arsenite (GO:1903935)	1/5	0.0154056	0.0735301	81.6967	340.922	ZC3H12A
Biological process	salivary gland development (GO:0007431)	1/5	0.0154056	0.0735301	81.6967	340.922	TGFB3
Biological process	salivary gland morphogenesis (GO:0007435)	1/5	0.0154056	0.0735301	81.6967	340.922	TGFB3
Biological process	positive regulation of prostaglandin secretion (GO:0032308)	1/5	0.0154056	0.0735301	81.6967	340.922	IL1B
Biological process	positive regulation of T-helper 1 cell cytokine production (GO:2000556)	1/5	0.0154056	0.0735301	81.6967	340.922	IL1B
Biological process	protein citrullination (GO:0018101)	1/5	0.0154056	0.0735301	81.6967	340.922	PADI4
Biological process	regulation of neurogenesis (GO:0050767)	2/62	0.0158683	0.0753744	11.0433	45.7573	IL6;IL1B
Biological process	BMP signaling pathway (GO:0030509)	2/65	0.0173512	0.0789484	10.5159	42.6324	TGFB3;HIVEP1
Biological process	cellular component disassembly (GO:0022411)	2/66	0.0178581	0.0789484	10.351	41.666	ADAMTS4;MMP19
Biological process	extracellular matrix disassembly (GO:0022617)	2/66	0.0178581	0.0789484	10.351	41.666	ADAMTS4;MMP19
Biological process	positive regulation of cell death (GO:0010942)	2/66	0.0178581	0.0789484	10.351	41.666	ZC3H12A;FOS
Biological process	regulation of epidermal growth factor receptor signaling pathway (GO:0042058)	2/67	0.0183713	0.0789484	10.1913	40.7342	PLAUR;HBEGF
Biological process	regulation of adiponectin secretion (GO:0070163)	1/6	0.0184586	0.0789484	65.3541	260.908	IL1B
Biological process	B cell chemotaxis (GO:0035754)	1/6	0.0184586	0.0789484	65.3541	260.908	CH25H
Biological process	regulation of extracellular exosome assembly (GO:1903551)	1/6	0.0184586	0.0789484	65.3541	260.908	SDC4
Biological process	regulation of glucagon secretion (GO:0070092)	1/6	0.0184586	0.0789484	65.3541	260.908	IL6
Biological process	cellular response to salt (GO:1902075)	1/6	0.0184586	0.0789484	65.3541	260.908	ZC3H12A
Biological process	regulation of immature T cell proliferation in thymus (GO:0033084)	1/6	0.0184586	0.0789484	65.3541	260.908	IL1B
Biological process	regulation of interleukin-1-mediated signaling pathway (GO:2000659)	1/6	0.0184586	0.0789484	65.3541	260.908	IL6
Biological process	positive regulation of antigen processing and presentation (GO:0002579)	1/6	0.0184586	0.0789484	65.3541	260.908	SLC11A1
Biological process	positive regulation of dendritic cell antigen processing and presentation (GO:0002606)	1/6	0.0184586	0.0789484	65.3541	260.908	SLC11A1
Biological process	regulation of type B pancreatic cell proliferation (GO:0061469)	1/6	0.0184586	0.0789484	65.3541	260.908	NR4A3
Biological process	positive regulation of epithelial cell differentiation involved in kidney development (GO:2000698)	1/6	0.0184586	0.0789484	65.3541	260.908	LIF
Biological process	positive regulation of extrinsic apoptotic signaling pathway via death domain receptors (GO:1902043)	1/6	0.0184586	0.0789484	65.3541	260.908	ATF3
Biological process	response to catecholamine (GO:0071869)	1/6	0.0184586	0.0789484	65.3541	260.908	NR4A3
Biological process	positive regulation of histone phosphorylation (GO:0033129)	1/6	0.0184586	0.0789484	65.3541	260.908	IL1B
Biological process	positive regulation of immune response to tumor cell (GO:0002839)	1/6	0.0184586	0.0789484	65.3541	260.908	CD274
Biological process	macromolecule biosynthetic process (GO:0009059)	1/6	0.0184586	0.0789484	65.3541	260.908	SLC11A1
Biological process	T-helper 17 cell lineage commitment (GO:0072540)	1/6	0.0184586	0.0789484	65.3541	260.908	IL6
Biological process	protection from natural killer cell mediated cytotoxicity (GO:0042270)	1/6	0.0184586	0.0789484	65.3541	260.908	SERPINB9
Biological process	positive regulation of protein localization to nucleus (GO:1900182)	2/68	0.0188906	0.0804481	10.0364	39.8352	ZC3H12A;LIF
Biological process	cell chemotaxis (GO:0060326)	2/69	0.0194162	0.0823313	9.88607	38.9674	CCL20;HBEGF
Biological process	negative regulation of viral process (GO:0048525)	2/70	0.0199479	0.0829581	9.7402	38.1293	PTX3;APOBEC3A
Biological process	cellular response to BMP stimulus (GO:0071773)	2/71	0.0204856	0.0829581	9.59855	37.3195	TGFB3;HIVEP1
Biological process	positive regulation of secretion by cell (GO:1903532)	2/72	0.0210294	0.0829581	9.46095	36.5366	TGFB3;IL1B
Biological process	regulation of calcidiol 1-monooxygenase activity (GO:0060558)	1/7	0.0215023	0.0829581	54.459	209.101	IL1B
Biological process	regulation of CD8-positive, alpha-beta T cell differentiation (GO:0043376)	1/7	0.0215023	0.0829581	54.459	209.101	SOCS1
Biological process	cellular response to monoamine stimulus (GO:0071868)	1/7	0.0215023	0.0829581	54.459	209.101	NR4A3
Biological process	negative regulation of T-helper 17 type immune response (GO:2000317)	1/7	0.0215023	0.0829581	54.459	209.101	ZC3H12A
Biological process	cellular response to platelet-derived growth factor stimulus (GO:0036120)	1/7	0.0215023	0.0829581	54.459	209.101	HAS2
Biological process	regulation of protein deubiquitination (GO:0090085)	1/7	0.0215023	0.0829581	54.459	209.101	ZC3H12A
Biological process	exocrine system development (GO:0035272)	1/7	0.0215023	0.0829581	54.459	209.101	RAB26
Biological process	gland morphogenesis (GO:0022612)	1/7	0.0215023	0.0829581	54.459	209.101	TGFB3
Biological process	hemostasis (GO:0007599)	1/7	0.0215023	0.0829581	54.459	209.101	NFE2
Biological process	positive regulation of humoral immune response (GO:0002922)	1/7	0.0215023	0.0829581	54.459	209.101	IL1B
Biological process	positive regulation of icosanoid secretion (GO:0032305)	1/7	0.0215023	0.0829581	54.459	209.101	IL1B
Biological process	positive regulation of mast cell activation (GO:0033005)	1/7	0.0215023	0.0829581	54.459	209.101	NR4A3
Biological process	positive regulation of miRNA metabolic process (GO:2000630)	1/7	0.0215023	0.0829581	54.459	209.101	ZC3H12A
Biological process	positive regulation of protein deubiquitination (GO:1903003)	1/7	0.0215023	0.0829581	54.459	209.101	ZC3H12A
Biological process	T-helper 17 cell differentiation (GO:0072539)	1/7	0.0215023	0.0829581	54.459	209.101	IL6
Biological process	positive regulation of urine volume (GO:0035810)	1/7	0.0215023	0.0829581	54.459	209.101	HAS2
Biological process	modulation by symbiont of host apoptotic process (GO:0052150)	1/7	0.0215023	0.0829581	54.459	209.101	SERPINB9
Biological process	mRNA transcription by RNA polymerase II (GO:0042789)	1/7	0.0215023	0.0829581	54.459	209.101	C5AR1
Biological process	negative regulation by host of viral genome replication (GO:0044828)	1/7	0.0215023	0.0829581	54.459	209.101	ZC3H12A
Biological process	defense response to Gram-negative bacterium (GO:0050829)	2/73	0.0215792	0.0829581	9.32723	35.7795	IL6;SLC11A1
Biological process	positive regulation of JNK cascade (GO:0046330)	2/73	0.0215792	0.0829581	9.32723	35.7795	GADD45B;IL1B
Biological process	regulation of peptide hormone secretion (GO:0090276)	2/74	0.0221349	0.0844677	9.19722	35.0469	IL6;IL1B
Biological process	positive regulation of multicellular organismal process (GO:0051240)	4/345	0.0221748	0.0844677	3.96339	15.0958	IL6;TGFB3;SLC11A1;IL1B
Biological process	cellular response to tumor necrosis factor (GO:0071356)	3/194	0.0223661	0.0844677	5.25699	19.9777	CCL20;ZC3H12A;HAS2
Biological process	cellular response to DNA damage stimulus (GO:0006974)	4/350	0.0232293	0.0844677	3.90512	14.6924	PPP1R15A;BCL2A1;ZC3H12A;BCL3
Biological process	cellular response to hormone stimulus (GO:0032870)	2/76	0.0232641	0.0844677	8.94775	33.6511	NR4A3;SERPINB9
Biological process	positive regulation of interleukin-6 production (GO:0032755)	2/76	0.0232641	0.0844677	8.94775	33.6511	IL6;IL1B
Biological process	negative regulation of protein serine/threonine kinase activity (GO:0071901)	2/78	0.0244167	0.0844677	8.7114	32.341	IL1B;IRAK3
Biological process	negative regulation of CD4-positive, alpha-beta T cell proliferation (GO:2000562)	1/8	0.0245367	0.0844677	46.6768	173.058	CD274
Biological process	negative regulation of muscle cell apoptotic process (GO:0010656)	1/8	0.0245367	0.0844677	46.6768	173.058	ZC3H12A
Biological process	regulation of epithelial to mesenchymal transition involved in endocardial cushion formation (GO:1905005)	1/8	0.0245367	0.0844677	46.6768	173.058	TGFB3
Biological process	negative regulation of T-helper 17 cell differentiation (GO:2000320)	1/8	0.0245367	0.0844677	46.6768	173.058	ZC3H12A
Biological process	regulation of lymphocyte apoptotic process (GO:0070228)	1/8	0.0245367	0.0844677	46.6768	173.058	CD274
Biological process	elastic fiber assembly (GO:0048251)	1/8	0.0245367	0.0844677	46.6768	173.058	MYH11
Biological process	regulation of RNA biosynthetic process (GO:2001141)	1/8	0.0245367	0.0844677	46.6768	173.058	IL1B
Biological process	positive regulation of CD4-positive, alpha-beta T cell differentiation (GO:0043372)	1/8	0.0245367	0.0844677	46.6768	173.058	SOCS1
Biological process	positive regulation of execution phase of apoptosis (GO:1900119)	1/8	0.0245367	0.0844677	46.6768	173.058	ZC3H12A
Biological process	positive regulation of extracellular matrix disassembly (GO:0090091)	1/8	0.0245367	0.0844677	46.6768	173.058	IL6
Biological process	positive regulation of homotypic cell-cell adhesion (GO:0034112)	1/8	0.0245367	0.0844677	46.6768	173.058	PLAUR
Biological process	positive regulation of monocyte chemotactic protein-1 production (GO:0071639)	1/8	0.0245367	0.0844677	46.6768	173.058	IL1B
Biological process	positive regulation of muscle contraction (GO:0045933)	1/8	0.0245367	0.0844677	46.6768	173.058	PROK2
Biological process	skeletal myofibril assembly (GO:0014866)	1/8	0.0245367	0.0844677	46.6768	173.058	MYH11
Biological process	leukocyte aggregation (GO:0070486)	1/8	0.0245367	0.0844677	46.6768	173.058	IL1B
Biological process	mast cell activation involved in immune response (GO:0002279)	1/8	0.0245367	0.0844677	46.6768	173.058	NR4A3
Biological process	mast cell degranulation (GO:0043303)	1/8	0.0245367	0.0844677	46.6768	173.058	NR4A3
Biological process	T-helper cell lineage commitment (GO:0002295)	1/8	0.0245367	0.0844677	46.6768	173.058	IL6
Biological process	positive regulation of T-helper 2 cell cytokine production (GO:2000553)	1/8	0.0245367	0.0844677	46.6768	173.058	IL6
Biological process	positive regulation of vascular associated smooth muscle cell migration (GO:1904754)	1/8	0.0245367	0.0844677	46.6768	173.058	NR4A3
Biological process	negative regulation by symbiont of host apoptotic process (GO:0033668)	1/8	0.0245367	0.0844677	46.6768	173.058	SERPINB9
Biological process	negative regulation by symbiont of host programmed cell death (GO:0052041)	1/8	0.0245367	0.0844677	46.6768	173.058	SERPINB9
Biological process	negative regulation of alpha-beta T cell differentiation (GO:0046639)	1/8	0.0245367	0.0844677	46.6768	173.058	SOCS1
Biological process	negative regulation of NF-kappaB transcription factor activity (GO:0032088)	2/79	0.0250016	0.0857694	8.59784	31.7158	ZC3H12A;IRAK3
Biological process	regulation of fat cell differentiation (GO:0045598)	2/80	0.0255923	0.0864478	8.48718	31.1095	IL6;ZC3H12A
Biological process	response to interferon-gamma (GO:0034341)	2/80	0.0255923	0.0864478	8.48718	31.1095	CCL20;SLC11A1
Biological process	negative regulation of protein modification process (GO:0031400)	2/81	0.0261886	0.0864478	8.37932	30.5211	PPP1R15A;ZC3H12A
Biological process	positive regulation of cellular amide metabolic process (GO:0034250)	2/81	0.0261886	0.0864478	8.37932	30.5211	IL6;BCL3
Biological process	positive regulation of intracellular signal transduction (GO:1902533)	5/546	0.0269345	0.0864478	3.14509	11.3674	CSF3;IL6;IL1B;LIF;HBEGF
Biological process	regulation of interleukin-1 beta production (GO:0032651)	2/83	0.0273981	0.0864478	8.1716	29.3956	IL6;ZC3H12A
Biological process	negative regulation of bone resorption (GO:0045779)	1/9	0.0275618	0.0864478	40.8402	146.67	IL6
Biological process	regulation of CD8-positive, alpha-beta T cell activation (GO:2001185)	1/9	0.0275618	0.0864478	40.8402	146.67	CD274
Biological process	regulation of cell adhesion molecule production (GO:0060353)	1/9	0.0275618	0.0864478	40.8402	146.67	IL1B
Biological process	negative regulation of lipid localization (GO:1905953)	1/9	0.0275618	0.0864478	40.8402	146.67	IL6
Biological process	negative regulation of nitric oxide biosynthetic process (GO:0045019)	1/9	0.0275618	0.0864478	40.8402	146.67	ZC3H12A
Biological process	negative regulation of nitric oxide metabolic process (GO:1904406)	1/9	0.0275618	0.0864478	40.8402	146.67	ZC3H12A
Biological process	regulation of dendritic cell antigen processing and presentation (GO:0002604)	1/9	0.0275618	0.0864478	40.8402	146.67	SLC11A1
Biological process	regulation of endothelial cell development (GO:1901550)	1/9	0.0275618	0.0864478	40.8402	146.67	IL1B
Biological process	regulation of epidermis development (GO:0045682)	1/9	0.0275618	0.0864478	40.8402	146.67	MAFF
Biological process	negative regulation of protein-containing complex disassembly (GO:0043242)	1/9	0.0275618	0.0864478	40.8402	146.67	IRAK3
Biological process	regulation of gap junction assembly (GO:1903596)	1/9	0.0275618	0.0864478	40.8402	146.67	IL1B
Biological process	cellular response to leptin stimulus (GO:0044320)	1/9	0.0275618	0.0864478	40.8402	146.67	NR4A3
Biological process	regulation of nephron tubule epithelial cell differentiation (GO:0072182)	1/9	0.0275618	0.0864478	40.8402	146.67	LIF
Biological process	DNA cytosine deamination (GO:0070383)	1/9	0.0275618	0.0864478	40.8402	146.67	APOBEC3A
Biological process	regulation of PERK-mediated unfolded protein response (GO:1903897)	1/9	0.0275618	0.0864478	40.8402	146.67	PPP1R15A
Biological process	regulation of T-helper 1 type immune response (GO:0002825)	1/9	0.0275618	0.0864478	40.8402	146.67	SLC11A1
Biological process	regulation of tumor necrosis factor superfamily cytokine production (GO:1903555)	1/9	0.0275618	0.0864478	40.8402	146.67	CD274
Biological process	response to leptin (GO:0044321)	1/9	0.0275618	0.0864478	40.8402	146.67	NR4A3
Biological process	response to UV-C (GO:0010225)	1/9	0.0275618	0.0864478	40.8402	146.67	BCL3
Biological process	positive regulation of smooth muscle contraction (GO:0045987)	1/9	0.0275618	0.0864478	40.8402	146.67	PROK2
Biological process	negative regulation of alpha-beta T cell activation (GO:0046636)	1/9	0.0275618	0.0864478	40.8402	146.67	CD274
Biological process	negative regulation of defense response (GO:0031348)	2/85	0.0286298	0.0895134	7.9739	28.3337	TNFAIP6;IRAK3
Biological process	negative regulation of cell population proliferation (GO:0008285)	4/379	0.0299467	0.091826	3.59779	12.6223	KLF11;IL6;TGFB3;IL1B
Biological process	negative regulation of binding (GO:0051100)	2/88	0.0305184	0.091826	7.69457	26.8496	JUN;IFIT2
Biological process	regulation of cell activation (GO:0050865)	1/10	0.0305777	0.091826	36.3005	126.598	IL6
Biological process	negative regulation of transcription from RNA polymerase II promoter in response to stress (GO:0097201)	1/10	0.0305777	0.091826	36.3005	126.598	JUN
Biological process	negative regulation of transmembrane transport (GO:0034763)	1/10	0.0305777	0.091826	36.3005	126.598	IL1B
Biological process	regulation of histone phosphorylation (GO:0033127)	1/10	0.0305777	0.091826	36.3005	126.598	IL1B
Biological process	positive regulation of behavior (GO:0048520)	1/10	0.0305777	0.091826	36.3005	126.598	NR4A3
Biological process	regulation of T-helper 17 cell differentiation (GO:2000319)	1/10	0.0305777	0.091826	36.3005	126.598	ZC3H12A
Biological process	regulation of tau-protein kinase activity (GO:1902947)	1/10	0.0305777	0.091826	36.3005	126.598	C5AR1
Biological process	regulation of urine volume (GO:0035809)	1/10	0.0305777	0.091826	36.3005	126.598	HAS2
Biological process	positive regulation of T cell apoptotic process (GO:0070234)	1/10	0.0305777	0.091826	36.3005	126.598	CD274
Biological process	positive regulation of vascular endothelial growth factor receptor signaling pathway (GO:0030949)	1/10	0.0305777	0.091826	36.3005	126.598	IL1B
Biological process	negative regulation of alpha-beta T cell proliferation (GO:0046642)	1/10	0.0305777	0.091826	36.3005	126.598	CD274
Biological process	negative regulation of cellular process (GO:0048523)	5/566	0.0307959	0.0922012	3.02983	10.545	KLF11;IL6;TGFB3;IL1B;APOBEC3A
Biological process	positive regulation of inflammatory response (GO:0050729)	2/89	0.0311587	0.0929949	7.60575	26.3818	IL6;IL1B
Biological process	positive regulation of cell motility (GO:2000147)	3/221	0.0312493	0.0929949	4.5996	15.9411	IL1B;HAS2;HBEGF
Biological process	positive regulation of binding (GO:0051099)	2/90	0.0318043	0.0934687	7.51894	25.9265	CSF3;PLAUR
Biological process	positive regulation of transport (GO:0051050)	2/91	0.0324552	0.0934687	7.43408	25.4832	SLC11A1;IL1B
Biological process	negative regulation of bone remodeling (GO:0046851)	1/11	0.0335844	0.0934687	32.6689	110.868	IL6
Biological process	regulation of CD4-positive, alpha-beta T cell proliferation (GO:2000561)	1/11	0.0335844	0.0934687	32.6689	110.868	CD274
Biological process	regulation of cysteine-type endopeptidase activity involved in apoptotic signaling pathway (GO:2001267)	1/11	0.0335844	0.0934687	32.6689	110.868	PLAUR
Biological process	negative regulation of oxidative stress-induced neuron death (GO:1903204)	1/11	0.0335844	0.0934687	32.6689	110.868	NR4A3
Biological process	negative regulation of response to cytokine stimulus (GO:0060761)	1/11	0.0335844	0.0934687	32.6689	110.868	IRAK3
Biological process	negative regulation of T-helper cell differentiation (GO:0045623)	1/11	0.0335844	0.0934687	32.6689	110.868	ZC3H12A
Biological process	complement receptor mediated signaling pathway (GO:0002430)	1/11	0.0335844	0.0934687	32.6689	110.868	C5AR1
Biological process	cyclooxygenase pathway (GO:0019371)	1/11	0.0335844	0.0934687	32.6689	110.868	PTGS2
Biological process	cytidine to uridine editing (GO:0016554)	1/11	0.0335844	0.0934687	32.6689	110.868	APOBEC3A
Biological process	regulation of monocyte chemotactic protein-1 production (GO:0071637)	1/11	0.0335844	0.0934687	32.6689	110.868	IL1B
Biological process	regulation of T cell apoptotic process (GO:0070232)	1/11	0.0335844	0.0934687	32.6689	110.868	CD274
Biological process	regulation of T cell mediated immunity (GO:0002709)	1/11	0.0335844	0.0934687	32.6689	110.868	IL1B
Biological process	regulation of T-helper 2 cell cytokine production (GO:2000551)	1/11	0.0335844	0.0934687	32.6689	110.868	IL6
Biological process	positive regulation of epidermal growth factor-activated receptor activity (GO:0045741)	1/11	0.0335844	0.0934687	32.6689	110.868	HBEGF
Biological process	response to corticosteroid (GO:0031960)	1/11	0.0335844	0.0934687	32.6689	110.868	IL6
Biological process	positive regulation of lipid localization (GO:1905954)	1/11	0.0335844	0.0934687	32.6689	110.868	ZC3H12A
Biological process	positive regulation of macrophage differentiation (GO:0045651)	1/11	0.0335844	0.0934687	32.6689	110.868	LIF
Biological process	positive regulation of production of miRNAs involved in gene silencing by miRNA (GO:1903800)	1/11	0.0335844	0.0934687	32.6689	110.868	IL6
Biological process	positive regulation of transcription from RNA polymerase II promoter in response to endoplasmic reticulum stress (GO:1990440)	1/11	0.0335844	0.0934687	32.6689	110.868	ATF3
Biological process	positive regulation of transforming growth factor beta production (GO:0071636)	1/11	0.0335844	0.0934687	32.6689	110.868	PTGS2
Biological process	negative regulation of activated T cell proliferation (GO:0046007)	1/11	0.0335844	0.0934687	32.6689	110.868	CD274
Biological process	regulation of epithelial cell proliferation (GO:0050678)	2/93	0.0337728	0.0937289	7.26996	24.6314	NR4A3;C5AR1
Biological process	negative regulation of MAPK cascade (GO:0043409)	2/94	0.0344393	0.0950448	7.19058	24.2219	IL1B;IRAK3
Biological process	nucleosome organization (GO:0034728)	2/94	0.0344393	0.0950448	7.19058	24.2219	NFE2;PADI4
Biological process	cellular transition metal ion homeostasis (GO:0046916)	2/96	0.0357878	0.0971585	7.03688	23.4339	MT1A;SLC11A1
Biological process	regulation of MAP kinase activity (GO:0043405)	2/97	0.0364696	0.0971585	6.96246	23.0546	IL1B;IRAK3
Biological process	regulation of astrocyte differentiation (GO:0048710)	1/12	0.0365819	0.0971585	29.6975	98.2452	IL6
Biological process	negative regulation of gene silencing by miRNA (GO:0060965)	1/12	0.0365819	0.0971585	29.6975	98.2452	ZC3H12A
Biological process	negative regulation of glucose transmembrane transport (GO:0010829)	1/12	0.0365819	0.0971585	29.6975	98.2452	IL1B
Biological process	negative regulation of heart contraction (GO:0045822)	1/12	0.0365819	0.0971585	29.6975	98.2452	ZC3H12A
Biological process	regulation of CD4-positive, alpha-beta T cell differentiation (GO:0043370)	1/12	0.0365819	0.0971585	29.6975	98.2452	SOCS1
Biological process	cellular response to fluid shear stress (GO:0071498)	1/12	0.0365819	0.0971585	29.6975	98.2452	HAS2
Biological process	regulation of feeding behavior (GO:0060259)	1/12	0.0365819	0.0971585	29.6975	98.2452	NR4A3
Biological process	regulation of vascular associated smooth muscle cell migration (GO:1904752)	1/12	0.0365819	0.0971585	29.6975	98.2452	NR4A3
Biological process	positive regulation of fatty acid oxidation (GO:0046321)	1/12	0.0365819	0.0971585	29.6975	98.2452	NR4A3
Biological process	modulation by host of viral process (GO:0044788)	1/12	0.0365819	0.0971585	29.6975	98.2452	PTX3
Biological process	presynapse organization (GO:0099172)	1/12	0.0365819	0.0971585	29.6975	98.2452	C5AR1
Biological process	mRNA transcription (GO:0009299)	1/12	0.0365819	0.0971585	29.6975	98.2452	C5AR1
Biological process	regulation of ERK1 and ERK2 cascade (GO:0070372)	3/238	0.0376621	0.0997591	4.26318	13.9794	CCL20;IL1B;C5AR1
Biological process	positive regulation of translation (GO:0045727)	2/100	0.0385452	0.101216	6.7483	21.9719	IL6;BCL3
Biological process	negative regulation of CD4-positive, alpha-beta T cell activation (GO:2000515)	1/13	0.0395703	0.101216	27.2213	87.916	CD274
Biological process	negative regulation of endoplasmic reticulum unfolded protein response (GO:1900102)	1/13	0.0395703	0.101216	27.2213	87.916	PPP1R15A
Biological process	negative regulation of hydrogen peroxide-induced cell death (GO:1903206)	1/13	0.0395703	0.101216	27.2213	87.916	NR4A3
Biological process	cardiac cell development (GO:0055006)	1/13	0.0395703	0.101216	27.2213	87.916	MYH11
Biological process	regulation of homotypic cell-cell adhesion (GO:0034110)	1/13	0.0395703	0.101216	27.2213	87.916	PLAUR
Biological process	regulation of leukocyte adhesion to vascular endothelial cell (GO:1904994)	1/13	0.0395703	0.101216	27.2213	87.916	IL6
Biological process	DNA deamination (GO:0045006)	1/13	0.0395703	0.101216	27.2213	87.916	APOBEC3A
Biological process	regulation of receptor signaling pathway via STAT (GO:1904892)	1/13	0.0395703	0.101216	27.2213	87.916	IL6
Biological process	positive regulation of CD4-positive, alpha-beta T cell activation (GO:2000516)	1/13	0.0395703	0.101216	27.2213	87.916	SOCS1
Biological process	positive regulation of mRNA metabolic process (GO:1903313)	1/13	0.0395703	0.101216	27.2213	87.916	ZC3H12A
Biological process	mature B cell differentiation involved in immune response (GO:0002313)	1/13	0.0395703	0.101216	27.2213	87.916	IL6
Biological process	negative regulation by host of viral transcription (GO:0043922)	1/13	0.0395703	0.101216	27.2213	87.916	JUN
Biological process	regulation of protein catabolic process (GO:0042176)	2/102	0.0399535	0.101216	6.61267	21.293	RAB26;IRAK3
Biological process	positive regulation of cellular protein metabolic process (GO:0032270)	2/102	0.0399535	0.101216	6.61267	21.293	IL6;BCL3
Biological process	intrinsic apoptotic signaling pathway (GO:0097193)	2/102	0.0399535	0.101216	6.61267	21.293	PPP1R15A;BCL2A1
Biological process	positive regulation of vasculature development (GO:1904018)	2/102	0.0399535	0.101216	6.61267	21.293	IL1B;ZC3H12A
Biological process	regulation of insulin secretion (GO:0050796)	2/104	0.0413813	0.102785	6.48235	20.6458	IL6;IL1B
Biological process	regulation of JNK cascade (GO:0046328)	2/105	0.0421023	0.102785	6.41909	20.3335	GADD45B;IL1B
Biological process	negative regulation of interleukin-12 production (GO:0032695)	1/14	0.0425496	0.102785	25.1261	79.3253	IRAK3
Biological process	defense response to protozoan (GO:0042832)	1/14	0.0425496	0.102785	25.1261	79.3253	SLC11A1
Biological process	positive regulation of alpha-beta T cell differentiation (GO:0046638)	1/14	0.0425496	0.102785	25.1261	79.3253	SOCS1
Biological process	positive regulation of brown fat cell differentiation (GO:0090336)	1/14	0.0425496	0.102785	25.1261	79.3253	PTGS2
Biological process	renal absorption (GO:0070293)	1/14	0.0425496	0.102785	25.1261	79.3253	HAS2
Biological process	response to chemokine (GO:1990868)	1/14	0.0425496	0.102785	25.1261	79.3253	ZC3H12A
Biological process	positive regulation of granulocyte macrophage colony-stimulating factor production (GO:0032725)	1/14	0.0425496	0.102785	25.1261	79.3253	IL1B
Biological process	positive regulation of lymphocyte migration (GO:2000403)	1/14	0.0425496	0.102785	25.1261	79.3253	CCL20
Biological process	secondary palate development (GO:0062009)	1/14	0.0425496	0.102785	25.1261	79.3253	TGFB3
Biological process	smooth muscle contraction (GO:0006939)	1/14	0.0425496	0.102785	25.1261	79.3253	MYH11
Biological process	manganese ion transport (GO:0006828)	1/14	0.0425496	0.102785	25.1261	79.3253	SLC11A1
Biological process	positive regulation of regulatory T cell differentiation (GO:0045591)	1/14	0.0425496	0.102785	25.1261	79.3253	SOCS1
Biological process	T-helper cell differentiation (GO:0042093)	1/14	0.0425496	0.102785	25.1261	79.3253	IL6
Biological process	positive regulation of SMAD protein signal transduction (GO:0060391)	1/14	0.0425496	0.102785	25.1261	79.3253	TGFB3
Biological process	positive regulation of transmembrane transport (GO:0034764)	1/14	0.0425496	0.102785	25.1261	79.3253	NR4A3
Biological process	positive regulation of type 2 immune response (GO:0002830)	1/14	0.0425496	0.102785	25.1261	79.3253	IL6
Biological process	NAD biosynthesis via nicotinamide riboside salvage pathway (GO:0034356)	1/14	0.0425496	0.102785	25.1261	79.3253	PTGS2
Biological process	chromosome organization (GO:0051276)	2/106	0.0428281	0.102954	6.35705	20.0283	PADI4;GEM
Biological process	regulation of phosphatidylinositol 3-kinase signaling (GO:0014066)	2/106	0.0428281	0.102954	6.35705	20.0283	CSF3;IER3
Biological process	acute-phase response (GO:0006953)	1/15	0.0455197	0.104833	23.3302	72.0812	IL6
Biological process	negative regulation of leukocyte activation (GO:0002695)	1/15	0.0455197	0.104833	23.3302	72.0812	ZC3H12A
Biological process	cellular response to estrogen stimulus (GO:0071391)	1/15	0.0455197	0.104833	23.3302	72.0812	SERPINB9
Biological process	regulation of extracellular matrix disassembly (GO:0010715)	1/15	0.0455197	0.104833	23.3302	72.0812	IL6
Biological process	negative regulation of single stranded viral RNA replication via double stranded DNA intermediate (GO:0045869)	1/15	0.0455197	0.104833	23.3302	72.0812	APOBEC3A
Biological process	regulation of macrophage differentiation (GO:0045649)	1/15	0.0455197	0.104833	23.3302	72.0812	LIF
Biological process	regulation of microglial cell activation (GO:1903978)	1/15	0.0455197	0.104833	23.3302	72.0812	IL6
Biological process	peptidyl-arginine modification (GO:0018195)	1/15	0.0455197	0.104833	23.3302	72.0812	PADI4
Biological process	fibrinolysis (GO:0042730)	1/15	0.0455197	0.104833	23.3302	72.0812	PLAUR
Biological process	positive regulation of exosomal secretion (GO:1903543)	1/15	0.0455197	0.104833	23.3302	72.0812	SDC4
Biological process	positive regulation of heterotypic cell-cell adhesion (GO:0034116)	1/15	0.0455197	0.104833	23.3302	72.0812	IL1B
Biological process	RNA phosphodiester bond hydrolysis, endonucleolytic (GO:0090502)	1/15	0.0455197	0.104833	23.3302	72.0812	ZC3H12A
Biological process	positive regulation of membrane protein ectodomain proteolysis (GO:0051044)	1/15	0.0455197	0.104833	23.3302	72.0812	IL1B
Biological process	lipoxygenase pathway (GO:0019372)	1/15	0.0455197	0.104833	23.3302	72.0812	PTGS2
Biological process	positive regulation of protein export from nucleus (GO:0046827)	1/15	0.0455197	0.104833	23.3302	72.0812	IL1B
Biological process	T cell proliferation (GO:0042098)	1/15	0.0455197	0.104833	23.3302	72.0812	SLC11A1
Biological process	modulation by host of viral genome replication (GO:0044827)	1/15	0.0455197	0.104833	23.3302	72.0812	ZC3H12A
Biological process	prostanoid biosynthetic process (GO:0046457)	1/15	0.0455197	0.104833	23.3302	72.0812	PTGS2
Biological process	cellular divalent inorganic cation homeostasis (GO:0072503)	2/111	0.0465268	0.106903	6.06391	18.6024	MT1A;SLC11A1
Biological process	Fc receptor signaling pathway (GO:0038093)	2/112	0.0472803	0.108124	6.00848	18.3359	JUN;FOS
Biological process	3'-UTR-mediated mRNA destabilization (GO:0061158)	1/16	0.0484808	0.108124	21.7738	65.9002	ZC3H12A
Biological process	negative regulation of macrophage activation (GO:0043031)	1/16	0.0484808	0.108124	21.7738	65.9002	ZC3H12A
Biological process	negative regulation of natural killer cell mediated cytotoxicity (GO:0045953)	1/16	0.0484808	0.108124	21.7738	65.9002	SERPINB9
Biological process	regulation of fatty acid oxidation (GO:0046320)	1/16	0.0484808	0.108124	21.7738	65.9002	NR4A3
Biological process	regulation of granulocyte macrophage colony-stimulating factor production (GO:0032645)	1/16	0.0484808	0.108124	21.7738	65.9002	IL1B
Biological process	regulation of hormone secretion (GO:0046883)	1/16	0.0484808	0.108124	21.7738	65.9002	LIF
Biological process	platelet-derived growth factor receptor signaling pathway (GO:0048008)	1/16	0.0484808	0.108124	21.7738	65.9002	NR4A3
Biological process	positive regulation by host of viral transcription (GO:0043923)	1/16	0.0484808	0.108124	21.7738	65.9002	JUN
Biological process	positive regulation of collagen biosynthetic process (GO:0032967)	1/16	0.0484808	0.108124	21.7738	65.9002	TGFB3
Biological process	positive regulation of leukocyte adhesion to vascular endothelial cell (GO:1904996)	1/16	0.0484808	0.108124	21.7738	65.9002	IL6
Biological process	positive regulation of myeloid leukocyte cytokine production involved in immune response (GO:0061081)	1/16	0.0484808	0.108124	21.7738	65.9002	NR4A3
Biological process	protein localization to endoplasmic reticulum (GO:0070972)	1/16	0.0484808	0.108124	21.7738	65.9002	PPP1R15A
Biological process	positive regulation of cellular component organization (GO:0051130)	2/114	0.0488006	0.108592	5.9006	17.8199	PPP1R15A;TGFB3
Biological process	negative regulation of signal transduction (GO:0009968)	3/267	0.0500315	0.111081	3.78929	11.3493	SOCS1;IL1B;IRAK3
Biological process	positive regulation of angiogenesis (GO:0045766)	2/116	0.0503387	0.111194	5.79649	17.3256	IL1B;ZC3H12A
Biological process	positive regulation of cell migration (GO:0030335)	3/269	0.0509496	0.111194	3.76042	11.1945	IL1B;HAS2;HBEGF
Biological process	negative regulation of chemokine production (GO:0032682)	1/17	0.0514329	0.111194	20.4119	60.5718	IL6
Biological process	negative regulation of interleukin-10 production (GO:0032693)	1/17	0.0514329	0.111194	20.4119	60.5718	CD274
Biological process	regulation of establishment of endothelial barrier (GO:1903140)	1/17	0.0514329	0.111194	20.4119	60.5718	IL1B
Biological process	cellular response to fatty acid (GO:0071398)	1/17	0.0514329	0.111194	20.4119	60.5718	ZC3H12A
Biological process	negative regulation of vascular associated smooth muscle cell proliferation (GO:1904706)	1/17	0.0514329	0.111194	20.4119	60.5718	TGFB3
Biological process	negative regulation of viral entry into host cell (GO:0046597)	1/17	0.0514329	0.111194	20.4119	60.5718	PTX3
Biological process	positive regulation of collagen metabolic process (GO:0010714)	1/17	0.0514329	0.111194	20.4119	60.5718	TGFB3
Biological process	positive regulation of cytokine production involved in inflammatory response (GO:1900017)	1/17	0.0514329	0.111194	20.4119	60.5718	IL6
Biological process	positive regulation of muscle hypertrophy (GO:0014742)	1/17	0.0514329	0.111194	20.4119	60.5718	NR4A3
Biological process	positive regulation of smooth muscle cell migration (GO:0014911)	1/17	0.0514329	0.111194	20.4119	60.5718	NR4A3
Biological process	regulation of cellular response to stress (GO:0080135)	2/118	0.0518943	0.11146	5.69598	16.8518	ATF3;IER3
Biological process	negative regulation of response to external stimulus (GO:0032102)	2/118	0.0518943	0.11146	5.69598	16.8518	TNFAIP6;IRAK3
Biological process	regulation of protein binding (GO:0043393)	2/118	0.0518943	0.11146	5.69598	16.8518	CSF3;IFIT2
Biological process	negative regulation of biosynthetic process (GO:0009890)	1/18	0.054376	0.111924	19.2102	55.937	IL6
Biological process	regulation of brown fat cell differentiation (GO:0090335)	1/18	0.054376	0.111924	19.2102	55.937	PTGS2
Biological process	base conversion or substitution editing (GO:0016553)	1/18	0.054376	0.111924	19.2102	55.937	APOBEC3A
Biological process	negative regulation of interleukin-8 production (GO:0032717)	1/18	0.054376	0.111924	19.2102	55.937	BCL3
Biological process	negative regulation of lipid catabolic process (GO:0050995)	1/18	0.054376	0.111924	19.2102	55.937	IL1B
Biological process	cellular response to zinc ion (GO:0071294)	1/18	0.054376	0.111924	19.2102	55.937	MT1A
Biological process	chromatin disassembly (GO:0031498)	1/18	0.054376	0.111924	19.2102	55.937	NFE2
Biological process	nucleosome disassembly (GO:0006337)	1/18	0.054376	0.111924	19.2102	55.937	NFE2
Biological process	endothelial cell proliferation (GO:0001935)	1/18	0.054376	0.111924	19.2102	55.937	PROK2
Biological process	regulation of protein-containing complex disassembly (GO:0043244)	1/18	0.054376	0.111924	19.2102	55.937	IRAK3
Biological process	regulation of single stranded viral RNA replication via double stranded DNA intermediate (GO:0045091)	1/18	0.054376	0.111924	19.2102	55.937	APOBEC3A
Biological process	positive regulation of cardiac muscle hypertrophy (GO:0010613)	1/18	0.054376	0.111924	19.2102	55.937	NR4A3
Biological process	positive regulation of cell adhesion mediated by integrin (GO:0033630)	1/18	0.054376	0.111924	19.2102	55.937	LIF
Biological process	positive regulation of cell migration involved in sprouting angiogenesis (GO:0090050)	1/18	0.054376	0.111924	19.2102	55.937	PTGS2
Biological process	regulation of transforming growth factor beta production (GO:0071634)	1/18	0.054376	0.111924	19.2102	55.937	PTGS2
Biological process	positive regulation of extracellular matrix organization (GO:1903055)	1/18	0.054376	0.111924	19.2102	55.937	IL6
Biological process	positive regulation of fatty acid metabolic process (GO:0045923)	1/18	0.054376	0.111924	19.2102	55.937	NR4A3
Biological process	positive regulation of peptidyl-serine phosphorylation of STAT protein (GO:0033141)	1/18	0.054376	0.111924	19.2102	55.937	LIF
Biological process	positive regulation of phosphoprotein phosphatase activity (GO:0032516)	1/18	0.054376	0.111924	19.2102	55.937	PPP1R15A
Biological process	T cell migration (GO:0072678)	1/18	0.054376	0.111924	19.2102	55.937	CCL20
Biological process	regulation of anatomical structure morphogenesis (GO:0022603)	2/123	0.0558576	0.113928	5.45923	15.7496	IL6;PROK2
Biological process	cellular response to organic substance (GO:0071310)	2/123	0.0558576	0.113928	5.45923	15.7496	CSF3;IL1B
Biological process	positive regulation of epithelial cell proliferation (GO:0050679)	2/123	0.0558576	0.113928	5.45923	15.7496	NR4A3;C5AR1
Biological process	negative regulation of cytokine production involved in inflammatory response (GO:1900016)	1/19	0.05731	0.113928	18.1421	51.8733	ZC3H12A
Biological process	regulation of epithelial cell differentiation (GO:0030856)	1/19	0.05731	0.113928	18.1421	51.8733	MAFF
Biological process	cellular response to copper ion (GO:0071280)	1/19	0.05731	0.113928	18.1421	51.8733	MT1A
Biological process	regulation of exosomal secretion (GO:1903541)	1/19	0.05731	0.113928	18.1421	51.8733	SDC4
Biological process	negative regulation of RNA metabolic process (GO:0051253)	1/19	0.05731	0.113928	18.1421	51.8733	ZC3H12A
Biological process	cellular response to interleukin-7 (GO:0098761)	1/19	0.05731	0.113928	18.1421	51.8733	SOCS1
Biological process	regulation of leukocyte chemotaxis (GO:0002688)	1/19	0.05731	0.113928	18.1421	51.8733	IL6
Biological process	DNA alkylation (GO:0006305)	1/19	0.05731	0.113928	18.1421	51.8733	FOS
Biological process	DNA methylation or demethylation (GO:0044728)	1/19	0.05731	0.113928	18.1421	51.8733	FOS
Biological process	regulation of peptidyl-serine phosphorylation of STAT protein (GO:0033139)	1/19	0.05731	0.113928	18.1421	51.8733	LIF
Biological process	positive regulation of actin cytoskeleton reorganization (GO:2000251)	1/19	0.05731	0.113928	18.1421	51.8733	CSF3
Biological process	interleukin-7-mediated signaling pathway (GO:0038111)	1/19	0.05731	0.113928	18.1421	51.8733	SOCS1
Biological process	maintenance of protein localization in organelle (GO:0072595)	1/19	0.05731	0.113928	18.1421	51.8733	BCL3
Biological process	prostaglandin biosynthetic process (GO:0001516)	1/19	0.05731	0.113928	18.1421	51.8733	PTGS2
Biological process	phosphatidylinositol biosynthetic process (GO:0006661)	2/126	0.0582854	0.115635	5.32634	15.1396	SOCS3;SOCS1
Biological process	adaptive immune response based on somatic recombination of immune receptors built from immunoglobulin superfamily domains (GO:0002460)	1/20	0.0602351	0.116235	17.1864	48.2851	BACH2
Biological process	protein-DNA complex disassembly (GO:0032986)	1/20	0.0602351	0.116235	17.1864	48.2851	NFE2
Biological process	negative regulation of dephosphorylation (GO:0035305)	1/20	0.0602351	0.116235	17.1864	48.2851	PPP1R15A
Biological process	regulation of acute inflammatory response (GO:0002673)	1/20	0.0602351	0.116235	17.1864	48.2851	IL6
Biological process	negative regulation of lipid storage (GO:0010888)	1/20	0.0602351	0.116235	17.1864	48.2851	IL6
Biological process	cardiac epithelial to mesenchymal transition (GO:0060317)	1/20	0.0602351	0.116235	17.1864	48.2851	HAS2
Biological process	negative regulation of viral life cycle (GO:1903901)	1/20	0.0602351	0.116235	17.1864	48.2851	PTX3
Biological process	regulation of smooth muscle contraction (GO:0006940)	1/20	0.0602351	0.116235	17.1864	48.2851	PROK2
Biological process	regulation of T cell migration (GO:2000404)	1/20	0.0602351	0.116235	17.1864	48.2851	CCL20
Biological process	gastrulation (GO:0007369)	1/20	0.0602351	0.116235	17.1864	48.2851	NR4A3
Biological process	granulocyte differentiation (GO:0030851)	1/20	0.0602351	0.116235	17.1864	48.2851	CSF3
Biological process	positive regulation of peptidyl-lysine acetylation (GO:2000758)	1/20	0.0602351	0.116235	17.1864	48.2851	IL1B
Biological process	lipopolysaccharide-mediated signaling pathway (GO:0031663)	1/20	0.0602351	0.116235	17.1864	48.2851	IL1B
Biological process	maintenance of protein location in nucleus (GO:0051457)	1/20	0.0602351	0.116235	17.1864	48.2851	BCL3
Biological process	negative regulation of transcription by RNA polymerase II (GO:0000122)	5/684	0.060564	0.116642	2.48805	6.97663	KLF11;JUN;NR4A3;HIVEP1;ATF3
Biological process	purinergic nucleotide receptor signaling pathway (GO:0035590)	1/21	0.0631513	0.118845	16.3262	45.0967	IL1B
Biological process	calcium-mediated signaling using intracellular calcium source (GO:0035584)	1/21	0.0631513	0.118845	16.3262	45.0967	CCL20
Biological process	regulation of lipid catabolic process (GO:0050994)	1/21	0.0631513	0.118845	16.3262	45.0967	IL1B
Biological process	extrinsic apoptotic signaling pathway in absence of ligand (GO:0097192)	1/21	0.0631513	0.118845	16.3262	45.0967	BCL2A1
Biological process	regulation of transposition (GO:0010528)	1/21	0.0631513	0.118845	16.3262	45.0967	APOBEC3A
Biological process	response to progesterone (GO:0032570)	1/21	0.0631513	0.118845	16.3262	45.0967	TGFB3
Biological process	positive regulation of lipid storage (GO:0010884)	1/21	0.0631513	0.118845	16.3262	45.0967	ZC3H12A
Biological process	sensory perception of pain (GO:0019233)	1/21	0.0631513	0.118845	16.3262	45.0967	PROK2
Biological process	intrinsic apoptotic signaling pathway in response to DNA damage by p53 class mediator (GO:0042771)	1/21	0.0631513	0.118845	16.3262	45.0967	BCL3
Biological process	positive regulation of phosphatase activity (GO:0010922)	1/21	0.0631513	0.118845	16.3262	45.0967	PPP1R15A
Biological process	vacuolar acidification (GO:0007035)	1/21	0.0631513	0.118845	16.3262	45.0967	SLC11A1
Biological process	NAD biosynthetic process (GO:0009435)	1/21	0.0631513	0.118845	16.3262	45.0967	PTGS2
Biological process	regulation of cell cycle (GO:0051726)	3/296	0.0641376	0.120471	3.40921	9.36416	PPP1R15A;JUN;GADD45B
Biological process	negative regulation of protein dephosphorylation (GO:0035308)	1/22	0.0660586	0.12268	15.548	42.2473	PPP1R15A
Biological process	regulation of execution phase of apoptosis (GO:1900117)	1/22	0.0660586	0.12268	15.548	42.2473	ZC3H12A
Biological process	regulation of membrane protein ectodomain proteolysis (GO:0051043)	1/22	0.0660586	0.12268	15.548	42.2473	IL1B
Biological process	positive regulation of DNA-templated transcription, initiation (GO:2000144)	1/22	0.0660586	0.12268	15.548	42.2473	JUN
Biological process	positive regulation of lipid catabolic process (GO:0050996)	1/22	0.0660586	0.12268	15.548	42.2473	IL1B
Biological process	microglial cell activation (GO:0001774)	1/22	0.0660586	0.12268	15.548	42.2473	C5AR1
Biological process	extracellular matrix organization (GO:0030198)	3/300	0.0662142	0.122739	3.36261	9.12901	ADAMTS4;MMP19;HAS2
Biological process	innate immune response (GO:0045087)	3/302	0.0672641	0.124451	3.33978	9.01449	SLC11A1;PTX3;APOBEC3A
Biological process	MAPK cascade (GO:0000165)	3/303	0.067792	0.125008	3.32847	8.95796	IL1B;MAP3K8;HBEGF
Biological process	negative regulation of extrinsic apoptotic signaling pathway in absence of ligand (GO:2001240)	1/23	0.068957	0.125008	14.8405	39.6876	IL1B
Biological process	negative regulation of phosphoprotein phosphatase activity (GO:0032515)	1/23	0.068957	0.125008	14.8405	39.6876	PPP1R15A
Biological process	negative regulation of signal transduction in absence of ligand (GO:1901099)	1/23	0.068957	0.125008	14.8405	39.6876	IL1B
Biological process	DNA methylation (GO:0006306)	1/23	0.068957	0.125008	14.8405	39.6876	FOS
Biological process	regulation of protein export from nucleus (GO:0046825)	1/23	0.068957	0.125008	14.8405	39.6876	IL1B
Biological process	regulation of SMAD protein signal transduction (GO:0060390)	1/23	0.068957	0.125008	14.8405	39.6876	TGFB3
Biological process	positive regulation of epithelial cell apoptotic process (GO:1904037)	1/23	0.068957	0.125008	14.8405	39.6876	IL6
Biological process	response to copper ion (GO:0046688)	1/23	0.068957	0.125008	14.8405	39.6876	MT1A
Biological process	positive regulation of interleukin-17 production (GO:0032740)	1/23	0.068957	0.125008	14.8405	39.6876	IL6
Biological process	positive regulation of morphogenesis of an epithelium (GO:1905332)	1/23	0.068957	0.125008	14.8405	39.6876	LIF
Biological process	positive regulation of cellular catabolic process (GO:0031331)	2/141	0.0709518	0.126985	4.74796	12.5619	IL1B;ZC3H12A
Biological process	regulation of cardiac muscle hypertrophy (GO:0010611)	1/24	0.0718465	0.126985	14.1946	37.3775	NR4A3
Biological process	negative regulation of lipid metabolic process (GO:0045833)	1/24	0.0718465	0.126985	14.1946	37.3775	IL1B
Biological process	cardiac muscle cell development (GO:0055013)	1/24	0.0718465	0.126985	14.1946	37.3775	MYH11
Biological process	cardiac muscle cell differentiation (GO:0055007)	1/24	0.0718465	0.126985	14.1946	37.3775	MYH11
Biological process	negative regulation of NIK/NF-kappaB signaling (GO:1901223)	1/24	0.0718465	0.126985	14.1946	37.3775	ZC3H12A
Biological process	cellular response to catecholamine stimulus (GO:0071870)	1/24	0.0718465	0.126985	14.1946	37.3775	NR4A3
Biological process	negative regulation of synaptic transmission (GO:0050805)	1/24	0.0718465	0.126985	14.1946	37.3775	IL1B
Biological process	regulation of monooxygenase activity (GO:0032768)	1/24	0.0718465	0.126985	14.1946	37.3775	IL1B
Biological process	regulation of vascular endothelial growth factor receptor signaling pathway (GO:0030947)	1/24	0.0718465	0.126985	14.1946	37.3775	IL1B
Biological process	immune response-activating cell surface receptor signaling pathway (GO:0002429)	1/24	0.0718465	0.126985	14.1946	37.3775	C5AR1
Biological process	mammary gland development (GO:0030879)	1/24	0.0718465	0.126985	14.1946	37.3775	TGFB3
Biological process	positive regulation of transcription from RNA polymerase II promoter in response to stress (GO:0036003)	1/24	0.0718465	0.126985	14.1946	37.3775	ATF3
Biological process	protein kinase B signaling (GO:0043491)	1/24	0.0718465	0.126985	14.1946	37.3775	IL1B
Biological process	negative regulation of DNA-binding transcription factor activity (GO:0043433)	2/143	0.0727036	0.128052	4.68014	12.2684	ZC3H12A;IRAK3
Biological process	negative regulation of transcription, DNA-templated (GO:0045892)	6/948	0.0727098	0.128052	2.1606	5.66354	KLF11;JUN;NR4A3;BCL3;HIVEP1;ATF3
Biological process	negative regulation of cell junction assembly (GO:1901889)	1/25	0.0747273	0.129074	13.6025	35.2836	IL1B
Biological process	cellular polysaccharide biosynthetic process (GO:0033692)	1/25	0.0747273	0.129074	13.6025	35.2836	HAS2
Biological process	regulation of epidermal cell differentiation (GO:0045604)	1/25	0.0747273	0.129074	13.6025	35.2836	MAFF
Biological process	regulation of heterotypic cell-cell adhesion (GO:0034114)	1/25	0.0747273	0.129074	13.6025	35.2836	IL1B
Biological process	energy derivation by oxidation of organic compounds (GO:0015980)	1/25	0.0747273	0.129074	13.6025	35.2836	NR4A3
Biological process	positive regulation of ERBB signaling pathway (GO:1901186)	1/25	0.0747273	0.129074	13.6025	35.2836	PLAUR
Biological process	response to dsRNA (GO:0043331)	1/25	0.0747273	0.129074	13.6025	35.2836	IRAK3
Biological process	positive regulation of lipid metabolic process (GO:0045834)	1/25	0.0747273	0.129074	13.6025	35.2836	IL1B
Biological process	in utero embryonic development (GO:0001701)	1/25	0.0747273	0.129074	13.6025	35.2836	TGFB3
Biological process	positive regulation of release of cytochrome c from mitochondria (GO:0090200)	1/25	0.0747273	0.129074	13.6025	35.2836	PLAUR
Biological process	positive regulation of T cell migration (GO:2000406)	1/25	0.0747273	0.129074	13.6025	35.2836	CCL20
Biological process	positive regulation of cytosolic calcium ion concentration (GO:0007204)	2/147	0.076249	0.131473	4.55011	11.7109	C5AR1;PROK2
Biological process	transcription by RNA polymerase II (GO:0006366)	3/320	0.0770544	0.131732	3.14725	8.06717	NR4A3;PRRX1;C5AR1
Biological process	regulation of cytosolic calcium ion concentration (GO:0051480)	2/148	0.0771439	0.131732	4.51872	11.5773	C5AR1;PROK2
Biological process	positive regulation of intracellular protein transport (GO:0090316)	2/148	0.0771439	0.131732	4.51872	11.5773	IL1B;ZC3H12A
Biological process	negative regulation of interleukin-1 beta production (GO:0032691)	1/26	0.0775992	0.131732	13.0577	33.3781	ZC3H12A
Biological process	cellular response to drug (GO:0035690)	1/26	0.0775992	0.131732	13.0577	33.3781	IL1B
Biological process	negative regulation of transposition (GO:0010529)	1/26	0.0775992	0.131732	13.0577	33.3781	APOBEC3A
Biological process	regulation of regulatory T cell differentiation (GO:0045589)	1/26	0.0775992	0.131732	13.0577	33.3781	SOCS1
Biological process	positive regulation of filopodium assembly (GO:0051491)	1/26	0.0775992	0.131732	13.0577	33.3781	TGFB3
Biological process	positive regulation of interleukin-2 production (GO:0032743)	1/26	0.0775992	0.131732	13.0577	33.3781	IL1B
Biological process	positive regulation of hydrolase activity (GO:0051345)	2/149	0.0780422	0.132257	4.48776	11.446	CCL20;RGS16
Biological process	regulation of cytokine production (GO:0001817)	2/150	0.0789438	0.133556	4.45721	11.3169	IL6;SLC11A1
Biological process	acute inflammatory response (GO:0002526)	1/27	0.0804624	0.134059	12.5549	31.6378	IL6
Biological process	bile acid biosynthetic process (GO:0006699)	1/27	0.0804624	0.134059	12.5549	31.6378	CH25H
Biological process	regulation of epidermal growth factor-activated receptor activity (GO:0007176)	1/27	0.0804624	0.134059	12.5549	31.6378	HBEGF
Biological process	peptide hormone secretion (GO:0030072)	1/27	0.0804624	0.134059	12.5549	31.6378	IL6
Biological process	regulation of toll-like receptor signaling pathway (GO:0034121)	1/27	0.0804624	0.134059	12.5549	31.6378	IRAK3
Biological process	positive regulation of gene silencing by miRNA (GO:2000637)	1/27	0.0804624	0.134059	12.5549	31.6378	IL6
Biological process	response to glucocorticoid (GO:0051384)	1/27	0.0804624	0.134059	12.5549	31.6378	IL6
Biological process	positive regulation of nuclear division (GO:0051785)	1/27	0.0804624	0.134059	12.5549	31.6378	IL1B
Biological process	stress-activated protein kinase signaling cascade (GO:0031098)	1/27	0.0804624	0.134059	12.5549	31.6378	MAP3K8
Biological process	regulation of B cell activation (GO:0050864)	1/28	0.0833168	0.136061	12.0893	30.0431	IL6
Biological process	negative regulation of phosphatase activity (GO:0010923)	1/28	0.0833168	0.136061	12.0893	30.0431	PPP1R15A
Biological process	regulation of extrinsic apoptotic signaling pathway in absence of ligand (GO:2001239)	1/28	0.0833168	0.136061	12.0893	30.0431	IL1B
Biological process	cellular zinc ion homeostasis (GO:0006882)	1/28	0.0833168	0.136061	12.0893	30.0431	MT1A
Biological process	regulation of immunoglobulin production (GO:0002637)	1/28	0.0833168	0.136061	12.0893	30.0431	IL6
Biological process	positive regulation of defense response to virus by host (GO:0002230)	1/28	0.0833168	0.136061	12.0893	30.0431	ZC3H12A
Biological process	response to ketone (GO:1901654)	1/28	0.0833168	0.136061	12.0893	30.0431	TGFB3
Biological process	RNA phosphodiester bond hydrolysis (GO:0090501)	1/28	0.0833168	0.136061	12.0893	30.0431	ZC3H12A
Biological process	positive regulation of monooxygenase activity (GO:0032770)	1/28	0.0833168	0.136061	12.0893	30.0431	IL1B
Biological process	positive regulation of protein import into nucleus (GO:0042307)	1/28	0.0833168	0.136061	12.0893	30.0431	ZC3H12A
Biological process	T cell activation involved in immune response (GO:0002286)	1/28	0.0833168	0.136061	12.0893	30.0431	SLC11A1
Biological process	positive regulation of response to wounding (GO:1903036)	1/28	0.0833168	0.136061	12.0893	30.0431	HBEGF
Biological process	negative regulation of mRNA catabolic process (GO:1902373)	1/29	0.0861625	0.139327	11.6569	28.5772	SLC11A1
Biological process	response to zinc ion (GO:0010043)	1/29	0.0861625	0.139327	11.6569	28.5772	MT1A
Biological process	positive regulation of leukocyte migration (GO:0002687)	1/29	0.0861625	0.139327	11.6569	28.5772	IL6
Biological process	intrinsic apoptotic signaling pathway in response to endoplasmic reticulum stress (GO:0070059)	1/29	0.0861625	0.139327	11.6569	28.5772	PPP1R15A
Biological process	transition metal ion homeostasis (GO:0055076)	1/29	0.0861625	0.139327	11.6569	28.5772	SLC11A1
Biological process	MyD88-dependent toll-like receptor signaling pathway (GO:0002755)	1/29	0.0861625	0.139327	11.6569	28.5772	IRAK3
Biological process	negative regulation of interleukin-1 production (GO:0032692)	1/30	0.0889995	0.142402	11.2544	27.2258	ZC3H12A
Biological process	Golgi to plasma membrane protein transport (GO:0043001)	1/30	0.0889995	0.142402	11.2544	27.2258	RAB26
Biological process	long-chain fatty acid biosynthetic process (GO:0042759)	1/30	0.0889995	0.142402	11.2544	27.2258	PTGS2
Biological process	positive regulation of protein import (GO:1904591)	1/30	0.0889995	0.142402	11.2544	27.2258	ZC3H12A
Biological process	maintenance of blood-brain barrier (GO:0035633)	1/30	0.0889995	0.142402	11.2544	27.2258	IL6
Biological process	zinc ion homeostasis (GO:0055069)	1/30	0.0889995	0.142402	11.2544	27.2258	MT1A
Biological process	positive regulation of protein kinase B signaling (GO:0051897)	2/161	0.0890736	0.142402	4.14654	10.0275	CSF3;HBEGF
Biological process	aminoglycan catabolic process (GO:0006026)	1/31	0.0918278	0.145627	10.8787	25.9766	SDC4
Biological process	negative regulation of DNA binding (GO:0043392)	1/31	0.0918278	0.145627	10.8787	25.9766	JUN
Biological process	regulation of cellular component size (GO:0032535)	1/31	0.0918278	0.145627	10.8787	25.9766	PPP1R15A
Biological process	negative regulation of response to biotic stimulus (GO:0002832)	1/31	0.0918278	0.145627	10.8787	25.9766	IRAK3
Biological process	prostaglandin metabolic process (GO:0006693)	1/31	0.0918278	0.145627	10.8787	25.9766	PTGS2
Biological process	activation of phospholipase C activity (GO:0007202)	1/32	0.0946475	0.147728	10.5272	24.819	C5AR1
Biological process	regulation of cell migration involved in sprouting angiogenesis (GO:0090049)	1/32	0.0946475	0.147728	10.5272	24.819	PTGS2
Biological process	ERBB2 signaling pathway (GO:0038128)	1/32	0.0946475	0.147728	10.5272	24.819	HBEGF
Biological process	regulation of transcription involved in G1/S transition of mitotic cell cycle (GO:0000083)	1/32	0.0946475	0.147728	10.5272	24.819	KLF11
Biological process	positive regulation of glucose transmembrane transport (GO:0010828)	1/32	0.0946475	0.147728	10.5272	24.819	NR4A3
Biological process	positive regulation of immune effector process (GO:0002699)	1/32	0.0946475	0.147728	10.5272	24.819	IL1B
Biological process	liver development (GO:0001889)	1/32	0.0946475	0.147728	10.5272	24.819	IL6
Biological process	positive regulation of receptor signaling pathway via STAT (GO:1904894)	1/32	0.0946475	0.147728	10.5272	24.819	IL6
Biological process	metal ion export (GO:0070839)	1/32	0.0946475	0.147728	10.5272	24.819	SLC11A1
Biological process	modulation by host of symbiont process (GO:0051851)	1/32	0.0946475	0.147728	10.5272	24.819	JUN
Biological process	apoptotic mitochondrial changes (GO:0008637)	1/33	0.0974586	0.149517	10.1977	23.7437	IFIT2
Biological process	bile acid metabolic process (GO:0008206)	1/33	0.0974586	0.149517	10.1977	23.7437	CH25H
Biological process	negative regulation of smooth muscle cell proliferation (GO:0048662)	1/33	0.0974586	0.149517	10.1977	23.7437	TGFB3
Biological process	regulation of histone acetylation (GO:0035065)	1/33	0.0974586	0.149517	10.1977	23.7437	IL1B
Biological process	regulation of interleukin-17 production (GO:0032660)	1/33	0.0974586	0.149517	10.1977	23.7437	IL6
Biological process	positive regulation of histone modification (GO:0031058)	1/33	0.0974586	0.149517	10.1977	23.7437	IL1B
Biological process	RNA stabilization (GO:0043489)	1/33	0.0974586	0.149517	10.1977	23.7437	SLC11A1
Biological process	signal transduction by p53 class mediator (GO:0072331)	1/33	0.0974586	0.149517	10.1977	23.7437	BCL3
Biological process	positive regulation of receptor signaling pathway via JAK-STAT (GO:0046427)	1/33	0.0974586	0.149517	10.1977	23.7437	IL6
Biological process	vasculogenesis (GO:0001570)	1/33	0.0974586	0.149517	10.1977	23.7437	HAS2
Biological process	muscle cell development (GO:0055001)	1/33	0.0974586	0.149517	10.1977	23.7437	MYH11
Biological process	positive regulation of ERK1 and ERK2 cascade (GO:0070374)	2/172	0.099567	0.152163	3.87608	8.94182	CCL20;C5AR1
Biological process	regulation of activated T cell proliferation (GO:0046006)	1/34	0.100261	0.152163	9.88823	22.7427	CD274
Biological process	regulation of cell adhesion mediated by integrin (GO:0033628)	1/34	0.100261	0.152163	9.88823	22.7427	LIF
Biological process	positive regulation of DNA binding (GO:0043388)	1/34	0.100261	0.152163	9.88823	22.7427	PLAUR
Biological process	response to steroid hormone (GO:0048545)	1/34	0.100261	0.152163	9.88823	22.7427	TGFB3
Biological process	positive regulation of protein dephosphorylation (GO:0035307)	1/34	0.100261	0.152163	9.88823	22.7427	PPP1R15A
Biological process	protein insertion into membrane (GO:0051205)	1/34	0.100261	0.152163	9.88823	22.7427	RTP4
Biological process	cellular response to hydrogen peroxide (GO:0070301)	1/35	0.103055	0.154975	9.59691	21.8089	IL6
Biological process	response to estrogen (GO:0043627)	1/35	0.103055	0.154975	9.59691	21.8089	SERPINB9
Biological process	response to exogenous dsRNA (GO:0043330)	1/35	0.103055	0.154975	9.59691	21.8089	IRAK3
Biological process	positive regulation of immunoglobulin production (GO:0002639)	1/35	0.103055	0.154975	9.59691	21.8089	IL6
Biological process	positive regulation of lymphocyte activation (GO:0051251)	1/35	0.103055	0.154975	9.59691	21.8089	IL6
Biological process	intracellular pH reduction (GO:0051452)	1/35	0.103055	0.154975	9.59691	21.8089	SLC11A1
Biological process	defense response to bacterium (GO:0042742)	2/176	0.103466	0.155356	3.78621	8.58906	IL6;SLC11A1
Biological process	negative regulation of immune response (GO:0050777)	2/178	0.105431	0.155611	3.7428	8.42017	IL6;IRAK3
Biological process	regulation of translation (GO:0006417)	2/178	0.105431	0.155611	3.7428	8.42017	IL6;BCL3
Biological process	negative regulation of fat cell differentiation (GO:0045599)	1/36	0.10584	0.155611	9.32225	20.9361	IL6
Biological process	regulation of cardiac muscle contraction (GO:0055117)	1/36	0.10584	0.155611	9.32225	20.9361	ZC3H12A
Biological process	regulation of defense response to virus by host (GO:0050691)	1/36	0.10584	0.155611	9.32225	20.9361	ZC3H12A
Biological process	negative regulation of toll-like receptor signaling pathway (GO:0034122)	1/36	0.10584	0.155611	9.32225	20.9361	IRAK3
Biological process	regulation of protein import into nucleus (GO:0042306)	1/36	0.10584	0.155611	9.32225	20.9361	ZC3H12A
Biological process	establishment of protein localization to plasma membrane (GO:0061951)	1/36	0.10584	0.155611	9.32225	20.9361	RAB26
Biological process	positive regulation of bone mineralization (GO:0030501)	1/36	0.10584	0.155611	9.32225	20.9361	TGFB3
Biological process	positive regulation of mitotic nuclear division (GO:0045840)	1/36	0.10584	0.155611	9.32225	20.9361	IL1B
Biological process	intrinsic apoptotic signaling pathway by p53 class mediator (GO:0072332)	1/36	0.10584	0.155611	9.32225	20.9361	BCL3
Biological process	positive regulation of myeloid leukocyte differentiation (GO:0002763)	1/36	0.10584	0.155611	9.32225	20.9361	LIF
Biological process	transition metal ion transport (GO:0000041)	1/36	0.10584	0.155611	9.32225	20.9361	SLC11A1
Biological process	positive regulation of T cell mediated immunity (GO:0002711)	1/36	0.10584	0.155611	9.32225	20.9361	IL1B
Biological process	regulated exocytosis (GO:0045055)	2/180	0.107407	0.157679	3.70037	8.25602	RAB26;TGFB3
Biological process	regulation of actin cytoskeleton reorganization (GO:2000249)	1/37	0.108617	0.15828	9.06284	20.1188	CSF3
Biological process	positive regulation of exocytosis (GO:0045921)	1/37	0.108617	0.15828	9.06284	20.1188	SDC4
Biological process	positive regulation of myeloid cell differentiation (GO:0045639)	1/37	0.108617	0.15828	9.06284	20.1188	CSF3
Biological process	lysosome localization (GO:0032418)	1/37	0.108617	0.15828	9.06284	20.1188	NR4A3
Biological process	positive regulation of signaling receptor activity (GO:2000273)	1/37	0.108617	0.15828	9.06284	20.1188	HBEGF
Biological process	negative regulation of innate immune response (GO:0045824)	1/38	0.111386	0.161126	8.81746	19.3522	IRAK3
Biological process	regulation of phosphoprotein phosphatase activity (GO:0043666)	1/38	0.111386	0.161126	8.81746	19.3522	PPP1R15A
Biological process	positive regulation of production of molecular mediator of immune response (GO:0002702)	1/38	0.111386	0.161126	8.81746	19.3522	IL6
Biological process	sterol biosynthetic process (GO:0016126)	1/38	0.111386	0.161126	8.81746	19.3522	CH25H
Biological process	mRNA destabilization (GO:0061157)	1/38	0.111386	0.161126	8.81746	19.3522	ZC3H12A
Biological process	negative regulation of cellular metabolic process (GO:0031324)	1/39	0.114146	0.163443	8.58499	18.6318	PTX3
Biological process	negative regulation of protein secretion (GO:0050709)	1/39	0.114146	0.163443	8.58499	18.6318	IL1B
Biological process	negative regulation of secretion by cell (GO:1903531)	1/39	0.114146	0.163443	8.58499	18.6318	LIF
Biological process	odontogenesis (GO:0042476)	1/39	0.114146	0.163443	8.58499	18.6318	TGFB3
Biological process	regulation of nitric-oxide synthase activity (GO:0050999)	1/39	0.114146	0.163443	8.58499	18.6318	IL1B
Biological process	endothelial cell migration (GO:0043542)	1/39	0.114146	0.163443	8.58499	18.6318	S100P
Biological process	regulation of viral entry into host cell (GO:0046596)	1/39	0.114146	0.163443	8.58499	18.6318	PTX3
Biological process	regulation of GTPase activity (GO:0043087)	2/189	0.116418	0.164992	3.52068	7.57144	CCL20;RGS16
Biological process	regulation of gene expression (GO:0010468)	6/1079	0.116542	0.164992	1.88374	4.0491	IL6;SLC11A1;IL1B;ZC3H12A;SERPINB9;NFKB2
Biological process	negative regulation of blood coagulation (GO:0030195)	1/40	0.116897	0.164992	8.36444	17.9539	PLAUR
Biological process	negative regulation of ERBB signaling pathway (GO:1901185)	1/40	0.116897	0.164992	8.36444	17.9539	HBEGF
Biological process	negative regulation of I-kappaB kinase/NF-kappaB signaling (GO:0043124)	1/40	0.116897	0.164992	8.36444	17.9539	ZC3H12A
Biological process	nucleocytoplasmic transport (GO:0006913)	1/40	0.116897	0.164992	8.36444	17.9539	BACH2
Biological process	detection of chemical stimulus involved in sensory perception of bitter taste (GO:0001580)	1/40	0.116897	0.164992	8.36444	17.9539	RTP4
Biological process	positive regulation of ossification (GO:0045778)	1/40	0.116897	0.164992	8.36444	17.9539	TGFB3
Biological process	lymphocyte migration (GO:0072676)	1/40	0.116897	0.164992	8.36444	17.9539	CCL20
Biological process	positive regulation of wound healing (GO:0090303)	1/40	0.116897	0.164992	8.36444	17.9539	HBEGF
Biological process	regulation of cell development (GO:0060284)	1/41	0.11964	0.166956	8.15492	17.3151	IL1B
Biological process	regulation of filopodium assembly (GO:0051489)	1/41	0.11964	0.166956	8.15492	17.3151	TGFB3
Biological process	regulation of protein dephosphorylation (GO:0035304)	1/41	0.11964	0.166956	8.15492	17.3151	PPP1R15A
Biological process	epithelial cell migration (GO:0010631)	1/41	0.11964	0.166956	8.15492	17.3151	S100P
Biological process	regulation of release of cytochrome c from mitochondria (GO:0090199)	1/41	0.11964	0.166956	8.15492	17.3151	PLAUR
Biological process	regulation of response to DNA damage stimulus (GO:2001020)	1/41	0.11964	0.166956	8.15492	17.3151	IER3
Biological process	positive regulation of biomineral tissue development (GO:0070169)	1/41	0.11964	0.166956	8.15492	17.3151	TGFB3
Biological process	sensory perception of bitter taste (GO:0050913)	1/41	0.11964	0.166956	8.15492	17.3151	RTP4
Biological process	regulation of chemokine production (GO:0032642)	1/42	0.122375	0.169337	7.95562	16.7121	IL6
Biological process	negative regulation of protein catabolic process (GO:0042177)	1/42	0.122375	0.169337	7.95562	16.7121	IRAK3
Biological process	cellular respiration (GO:0045333)	1/42	0.122375	0.169337	7.95562	16.7121	NR4A3
Biological process	nucleic acid-templated transcription (GO:0097659)	1/42	0.122375	0.169337	7.95562	16.7121	BCL3
Biological process	regulation of nervous system development (GO:0051960)	1/42	0.122375	0.169337	7.95562	16.7121	IL1B
Biological process	positive regulation of protein tyrosine kinase activity (GO:0061098)	1/42	0.122375	0.169337	7.95562	16.7121	HBEGF
Biological process	cellular response to glucose starvation (GO:0042149)	1/43	0.125101	0.172385	7.76581	16.1422	ZC3H12A
Biological process	positive regulation of phospholipase C activity (GO:0010863)	1/43	0.125101	0.172385	7.76581	16.1422	C5AR1
Biological process	positive regulation of T cell differentiation (GO:0045582)	1/43	0.125101	0.172385	7.76581	16.1422	SOCS1
Biological process	negative regulation of intracellular signal transduction (GO:1902532)	2/198	0.125616	0.172854	3.35748	6.96518	ZC3H12A;PLAUR
Biological process	negative regulation of epidermal growth factor receptor signaling pathway (GO:0042059)	1/44	0.127819	0.174187	7.58483	15.603	HBEGF
Biological process	detection of chemical stimulus involved in sensory perception of taste (GO:0050912)	1/44	0.127819	0.174187	7.58483	15.603	RTP4
Biological process	positive regulation of biosynthetic process (GO:0009891)	1/44	0.127819	0.174187	7.58483	15.603	TGFB3
Biological process	positive regulation of mRNA catabolic process (GO:0061014)	1/44	0.127819	0.174187	7.58483	15.603	ZC3H12A
Biological process	positive regulation of osteoblast differentiation (GO:0045669)	1/44	0.127819	0.174187	7.58483	15.603	IL6
Biological process	positive regulation of stress fiber assembly (GO:0051496)	1/44	0.127819	0.174187	7.58483	15.603	TGFB3
Biological process	mRNA stabilization (GO:0048255)	1/44	0.127819	0.174187	7.58483	15.603	SLC11A1
Biological process	positive regulation of chemotaxis (GO:0050921)	1/45	0.130529	0.177635	7.41207	15.0922	IL6
Biological process	regulation of cell migration (GO:0030334)	3/408	0.132864	0.180563	2.45235	4.94991	IL1B;HAS2;HBEGF
Biological process	positive regulation of organelle assembly (GO:1902117)	1/46	0.133231	0.180813	7.24699	14.6076	SDC4
Biological process	regulation of protein kinase B signaling (GO:0051896)	2/207	0.134984	0.182941	3.20862	6.42558	CSF3;HBEGF
Biological process	regulation of protein localization to nucleus (GO:1900180)	1/47	0.135924	0.18296	7.08909	14.1474	LIF
Biological process	epidermal growth factor receptor signaling pathway (GO:0007173)	1/47	0.135924	0.18296	7.08909	14.1474	HBEGF
Biological process	regulation of wound healing (GO:0061041)	1/47	0.135924	0.18296	7.08909	14.1474	HBEGF
Biological process	positive regulation of neuron death (GO:1901216)	1/47	0.135924	0.18296	7.08909	14.1474	FOS
Biological process	positive regulation of pathway-restricted SMAD protein phosphorylation (GO:0010862)	1/47	0.135924	0.18296	7.08909	14.1474	TGFB3
Biological process	regulation of interleukin-2 production (GO:0032663)	1/48	0.138609	0.185312	6.93791	13.71	IL1B
Biological process	cognition (GO:0050890)	1/48	0.138609	0.185312	6.93791	13.71	C5AR1
Biological process	regulation of protein metabolic process (GO:0051246)	1/48	0.138609	0.185312	6.93791	13.71	PLAUR
Biological process	positive regulation of blood vessel endothelial cell migration (GO:0043536)	1/48	0.138609	0.185312	6.93791	13.71	PTGS2
Biological process	Golgi to plasma membrane transport (GO:0006893)	1/48	0.138609	0.185312	6.93791	13.71	RAB26
Biological process	negative regulation of inflammatory response (GO:0050728)	2/212	0.140255	0.186867	3.13143	6.15103	IL6;TNFAIP6
Biological process	aminoglycan biosynthetic process (GO:0006023)	1/49	0.141285	0.186867	6.79303	13.2938	SDC4
Biological process	cellular defense response (GO:0006968)	1/49	0.141285	0.186867	6.79303	13.2938	C5AR1
Biological process	cellular response to mechanical stimulus (GO:0071260)	1/49	0.141285	0.186867	6.79303	13.2938	IL1B
Biological process	positive regulation of actin filament polymerization (GO:0030838)	1/49	0.141285	0.186867	6.79303	13.2938	CSF3
Biological process	response to hydrogen peroxide (GO:0042542)	1/49	0.141285	0.186867	6.79303	13.2938	IL6
Biological process	secondary alcohol metabolic process (GO:1902652)	1/49	0.141285	0.186867	6.79303	13.2938	CH25H
Biological process	positive regulation of reactive oxygen species metabolic process (GO:2000379)	1/49	0.141285	0.186867	6.79303	13.2938	ZC3H12A
Biological process	negative regulation of multicellular organismal process (GO:0051241)	2/214	0.142377	0.187558	3.10157	6.04583	SLC11A1;IL1B
Biological process	positive regulation of GTPase activity (GO:0043547)	2/214	0.142377	0.187558	3.10157	6.04583	CCL20;RGS16
Biological process	positive regulation of protein modification process (GO:0031401)	2/214	0.142377	0.187558	3.10157	6.04583	IL1B;PLAUR
Biological process	regulation of cellular component movement (GO:0051270)	1/50	0.143954	0.18888	6.65406	12.8973	HBEGF
Biological process	organic hydroxy compound biosynthetic process (GO:1901617)	1/50	0.143954	0.18888	6.65406	12.8973	CH25H
Biological process	iron ion transport (GO:0006826)	1/50	0.143954	0.18888	6.65406	12.8973	SLC11A1
Biological process	extracellular structure organization (GO:0043062)	2/216	0.144505	0.189351	3.07227	5.94313	ADAMTS4;MMP19
Biological process	external encapsulating structure organization (GO:0045229)	2/217	0.145572	0.190497	3.05783	5.8927	ADAMTS4;MMP19
Biological process	regulation of interleukin-12 production (GO:0032655)	1/51	0.146614	0.19085	6.52066	12.5193	IRAK3
Biological process	regulation of protein modification process (GO:0031399)	1/51	0.146614	0.19085	6.52066	12.5193	SOCS1
Biological process	positive regulation of actin filament bundle assembly (GO:0032233)	1/51	0.146614	0.19085	6.52066	12.5193	TGFB3
Biological process	mitotic metaphase plate congression (GO:0007080)	1/51	0.146614	0.19085	6.52066	12.5193	KIF22
Biological process	negative regulation of cellular biosynthetic process (GO:0031327)	1/52	0.149267	0.193284	6.39248	12.1586	ZC3H12A
Biological process	regulation of exocytosis (GO:0017157)	1/52	0.149267	0.193284	6.39248	12.1586	RAB26
Biological process	regulation of intrinsic apoptotic signaling pathway (GO:2001242)	1/52	0.149267	0.193284	6.39248	12.1586	PLAUR
Biological process	signal transduction in response to DNA damage (GO:0042770)	1/52	0.149267	0.193284	6.39248	12.1586	BCL3
Biological process	regulation of immune effector process (GO:0002697)	1/53	0.151911	0.195937	6.26923	11.8141	C5AR1
Biological process	positive regulation of B cell activation (GO:0050871)	1/53	0.151911	0.195937	6.26923	11.8141	IL6
Biological process	positive regulation of NIK/NF-kappaB signaling (GO:1901224)	1/53	0.151911	0.195937	6.26923	11.8141	IL1B
Biological process	regulation of I-kappaB kinase/NF-kappaB signaling (GO:0043122)	2/224	0.153085	0.197194	2.96036	5.55589	IL1B;ZC3H12A
Biological process	regulation of intracellular signal transduction (GO:1902531)	3/437	0.153708	0.197277	2.28509	4.27929	IL1B;BCL3;IER3
Biological process	regulation of humoral immune response (GO:0002920)	1/54	0.154547	0.197277	6.15063	11.4848	C5AR1
Biological process	negative regulation of viral genome replication (GO:0045071)	1/54	0.154547	0.197277	6.15063	11.4848	APOBEC3A
Biological process	regulation of proteolysis (GO:0030162)	1/54	0.154547	0.197277	6.15063	11.4848	PLAUR
Biological process	glycosaminoglycan metabolic process (GO:0030203)	1/54	0.154547	0.197277	6.15063	11.4848	SDC4
Biological process	positive regulation of leukocyte chemotaxis (GO:0002690)	1/54	0.154547	0.197277	6.15063	11.4848	IL6
Biological process	inorganic anion transport (GO:0015698)	1/54	0.154547	0.197277	6.15063	11.4848	SLC11A1
Biological process	pyruvate metabolic process (GO:0006090)	1/55	0.157175	0.200114	6.03643	11.1698	NR4A3
Biological process	negative regulation of cysteine-type endopeptidase activity involved in apoptotic process (GO:0043154)	1/55	0.157175	0.200114	6.03643	11.1698	PLAUR
Biological process	blood vessel morphogenesis (GO:0048514)	1/56	0.159795	0.202148	5.92638	10.8682	HAS2
Biological process	negative regulation of metabolic process (GO:0009892)	1/56	0.159795	0.202148	5.92638	10.8682	IL1B
Biological process	chemokine-mediated signaling pathway (GO:0070098)	1/56	0.159795	0.202148	5.92638	10.8682	CCL20
Biological process	glycosaminoglycan catabolic process (GO:0006027)	1/56	0.159795	0.202148	5.92638	10.8682	SDC4
Biological process	positive regulation of interleukin-1 beta production (GO:0032731)	1/56	0.159795	0.202148	5.92638	10.8682	IL6
Biological process	arachidonic acid metabolic process (GO:0019369)	1/57	0.162407	0.203885	5.82026	10.5792	PTGS2
Biological process	regulation of bone mineralization (GO:0030500)	1/57	0.162407	0.203885	5.82026	10.5792	TGFB3
Biological process	regulation of mitotic nuclear division (GO:0007088)	1/57	0.162407	0.203885	5.82026	10.5792	IL1B
Biological process	regulation of reactive oxygen species metabolic process (GO:2000377)	1/57	0.162407	0.203885	5.82026	10.5792	ZC3H12A
Biological process	renal system development (GO:0072001)	1/57	0.162407	0.203885	5.82026	10.5792	HAS2
Biological process	icosanoid metabolic process (GO:0006690)	1/57	0.162407	0.203885	5.82026	10.5792	PTGS2
Biological process	negative regulation of hydrolase activity (GO:0051346)	1/58	0.165011	0.204812	5.71786	10.3021	PTX3
Biological process	cellular iron ion homeostasis (GO:0006879)	1/58	0.165011	0.204812	5.71786	10.3021	SLC11A1
Biological process	chordate embryonic development (GO:0043009)	1/58	0.165011	0.204812	5.71786	10.3021	TGFB3
Biological process	nucleosome assembly (GO:0006334)	1/58	0.165011	0.204812	5.71786	10.3021	PADI4
Biological process	regulation of pathway-restricted SMAD protein phosphorylation (GO:0060393)	1/58	0.165011	0.204812	5.71786	10.3021	TGFB3
Biological process	fat cell differentiation (GO:0045444)	1/58	0.165011	0.204812	5.71786	10.3021	NR4A3
Biological process	positive regulation of mitochondrion organization (GO:0010822)	1/58	0.165011	0.204812	5.71786	10.3021	PLAUR
Biological process	positive regulation of protein binding (GO:0032092)	1/58	0.165011	0.204812	5.71786	10.3021	CSF3
Biological process	muscle organ development (GO:0007517)	1/58	0.165011	0.204812	5.71786	10.3021	HBEGF
Biological process	regulation of secretion by cell (GO:1903530)	1/59	0.167607	0.207773	5.61899	10.0363	RAB26
Biological process	response to organic cyclic compound (GO:0014070)	1/60	0.170195	0.210717	5.52348	9.78104	IL1B
Biological process	membrane organization (GO:0061024)	2/242	0.172738	0.213377	2.73583	4.80407	RTP4;HBEGF
Biological process	iron ion homeostasis (GO:0055072)	1/61	0.172775	0.213377	5.43115	9.53583	SLC11A1
Biological process	positive regulation of interleukin-1 production (GO:0032732)	1/62	0.175347	0.215745	5.34184	9.30009	IL6
Biological process	I-kappaB kinase/NF-kappaB signaling (GO:0007249)	1/62	0.175347	0.215745	5.34184	9.30009	BCL3
Biological process	stress-activated MAPK cascade (GO:0051403)	1/62	0.175347	0.215745	5.34184	9.30009	MAP3K8
Biological process	negative regulation of endopeptidase activity (GO:0010951)	1/63	0.177911	0.218085	5.25542	9.07332	SERPINB9
Biological process	negative regulation of peptidase activity (GO:0010466)	1/63	0.177911	0.218085	5.25542	9.07332	SERPINB9
Biological process	monocarboxylic acid biosynthetic process (GO:0072330)	1/63	0.177911	0.218085	5.25542	9.07332	CH25H
Biological process	negative regulation of intrinsic apoptotic signaling pathway (GO:2001243)	1/64	0.180468	0.220126	5.17174	8.85507	PLAUR
Biological process	regulation of innate immune response (GO:0045088)	1/64	0.180468	0.220126	5.17174	8.85507	IRAK3
Biological process	diterpenoid metabolic process (GO:0016101)	1/64	0.180468	0.220126	5.17174	8.85507	SDC4
Biological process	regulation of transcription initiation from RNA polymerase II promoter (GO:0060260)	1/64	0.180468	0.220126	5.17174	8.85507	IL6
Biological process	cellular response to type I interferon (GO:0071357)	1/65	0.183017	0.222411	5.09068	8.64488	IFIT2
Biological process	steroid biosynthetic process (GO:0006694)	1/65	0.183017	0.222411	5.09068	8.64488	CH25H
Biological process	type I interferon signaling pathway (GO:0060337)	1/65	0.183017	0.222411	5.09068	8.64488	IFIT2
Biological process	positive regulation of signal transduction (GO:0009967)	2/252	0.183832	0.223128	2.62507	4.44616	IL6;IL1B
Biological process	positive regulation of phosphorylation (GO:0042327)	2/253	0.184948	0.224207	2.61448	4.4124	IL1B;PLAUR
Biological process	ERBB signaling pathway (GO:0038127)	1/66	0.185558	0.22467	5.01211	8.44234	HBEGF
Biological process	positive regulation of catabolic process (GO:0009896)	1/67	0.188091	0.22718	4.93592	8.24708	IL1B
Biological process	regulation of viral genome replication (GO:0045069)	1/67	0.188091	0.22718	4.93592	8.24708	APOBEC3A
Biological process	regulation of translational initiation (GO:0006446)	1/68	0.190616	0.22995	4.862	8.05874	ATF3
Biological process	cellular response to decreased oxygen levels (GO:0036294)	1/69	0.193134	0.232136	4.79026	7.87697	PTGS2
Biological process	positive regulation of protein polymerization (GO:0032273)	1/69	0.193134	0.232136	4.79026	7.87697	CSF3
Biological process	positive regulation of protein transport (GO:0051222)	1/69	0.193134	0.232136	4.79026	7.87697	TGFB3
Biological process	carbohydrate homeostasis (GO:0033500)	1/70	0.195644	0.233168	4.7206	7.70147	IL6
Biological process	neutrophil chemotaxis (GO:0030593)	1/70	0.195644	0.233168	4.7206	7.70147	CCL20
Biological process	defense response to Gram-positive bacterium (GO:0050830)	1/70	0.195644	0.233168	4.7206	7.70147	IL6
Biological process	establishment of protein localization to membrane (GO:0090150)	1/70	0.195644	0.233168	4.7206	7.70147	RTP4
Biological process	kidney development (GO:0001822)	1/70	0.195644	0.233168	4.7206	7.70147	HAS2
Biological process	sterol metabolic process (GO:0016125)	1/70	0.195644	0.233168	4.7206	7.70147	CH25H
Biological process	wound healing (GO:0042060)	1/70	0.195644	0.233168	4.7206	7.70147	SLC11A1
Biological process	negative regulation of neuron apoptotic process (GO:0043524)	1/71	0.198146	0.234172	4.65293	7.53193	TGFB3
Biological process	regulation of endopeptidase activity (GO:0052548)	1/71	0.198146	0.234172	4.65293	7.53193	SERPINB9
Biological process	fatty acid biosynthetic process (GO:0006633)	1/71	0.198146	0.234172	4.65293	7.53193	PTGS2
Biological process	positive regulation of cellular protein localization (GO:1903829)	1/71	0.198146	0.234172	4.65293	7.53193	LIF
Biological process	gland development (GO:0048732)	1/71	0.198146	0.234172	4.65293	7.53193	TGFB3
Biological process	response to metal ion (GO:0010038)	1/71	0.198146	0.234172	4.65293	7.53193	MT1A
Biological process	myeloid leukocyte differentiation (GO:0002573)	1/71	0.198146	0.234172	4.65293	7.53193	CSF3
Biological process	cell junction organization (GO:0034330)	1/72	0.200641	0.236273	4.58716	7.36809	TGFB3
Biological process	extrinsic apoptotic signaling pathway (GO:0097191)	1/72	0.200641	0.236273	4.58716	7.36809	BCL2A1
Biological process	positive regulation of protein secretion (GO:0050714)	1/72	0.200641	0.236273	4.58716	7.36809	TGFB3
Biological process	regulation of actin filament polymerization (GO:0030833)	1/73	0.203127	0.238349	4.52322	7.20966	CSF3
Biological process	chromatin assembly (GO:0031497)	1/73	0.203127	0.238349	4.52322	7.20966	PADI4
Biological process	granulocyte chemotaxis (GO:0071621)	1/73	0.203127	0.238349	4.52322	7.20966	CCL20
Biological process	negative regulation of protein binding (GO:0032091)	1/74	0.205607	0.239834	4.46104	7.05642	IFIT2
Biological process	NIK/NF-kappaB signaling (GO:0038061)	1/74	0.205607	0.239834	4.46104	7.05642	NFKB2
Biological process	DNA damage response, signal transduction by p53 class mediator (GO:0030330)	1/74	0.205607	0.239834	4.46104	7.05642	BCL3
Biological process	regulation of stress fiber assembly (GO:0051492)	1/74	0.205607	0.239834	4.46104	7.05642	TGFB3
Biological process	Fc receptor mediated stimulatory signaling pathway (GO:0002431)	1/74	0.205607	0.239834	4.46104	7.05642	NR4A3
Biological process	nucleic acid phosphodiester bond hydrolysis (GO:0090305)	1/75	0.208079	0.242431	4.40053	6.90813	ZC3H12A
Biological process	cholesterol metabolic process (GO:0008203)	1/77	0.212999	0.246133	4.2843	6.62552	CH25H
Biological process	neutrophil migration (GO:1990266)	1/77	0.212999	0.246133	4.2843	6.62552	CCL20
Biological process	import into nucleus (GO:0051170)	1/77	0.212999	0.246133	4.2843	6.62552	BACH2
Biological process	positive regulation of phosphatidylinositol 3-kinase signaling (GO:0014068)	1/77	0.212999	0.246133	4.2843	6.62552	CSF3
Biological process	positive regulation of protein modification by small protein conjugation or removal (GO:1903322)	1/77	0.212999	0.246133	4.2843	6.62552	ZC3H12A
Biological process	positive regulation of tumor necrosis factor production (GO:0032760)	1/77	0.212999	0.246133	4.2843	6.62552	IL6
Biological process	positive regulation of type I interferon production (GO:0032481)	1/77	0.212999	0.246133	4.2843	6.62552	NFKB2
Biological process	negative regulation of apoptotic signaling pathway (GO:2001234)	1/78	0.215449	0.248382	4.22844	6.4908	PLAUR
Biological process	protein modification process (GO:0036211)	1/78	0.215449	0.248382	4.22844	6.4908	PADI4
Biological process	negative regulation of cellular component organization (GO:0051129)	1/80	0.220324	0.253117	4.12098	6.23362	IRAK3
Biological process	negative regulation of extrinsic apoptotic signaling pathway (GO:2001237)	1/80	0.220324	0.253117	4.12098	6.23362	IL1B
Biological process	positive regulation of cell adhesion (GO:0045785)	1/80	0.220324	0.253117	4.12098	6.23362	LIF
Biological process	phospholipase C-activating G protein-coupled receptor signaling pathway (GO:0007200)	1/81	0.222751	0.255311	4.06926	6.11081	C5AR1
Biological process	positive regulation of tumor necrosis factor superfamily cytokine production (GO:1903557)	1/81	0.222751	0.255311	4.06926	6.11081	IL6
Biological process	cell-cell junction organization (GO:0045216)	1/82	0.22517	0.257189	4.01882	5.99166	TGFB3
Biological process	regulation of G protein-coupled receptor signaling pathway (GO:0008277)	1/82	0.22517	0.257189	4.01882	5.99166	RGS16
Biological process	positive regulation of cytoskeleton organization (GO:0051495)	1/82	0.22517	0.257189	4.01882	5.99166	CSF3
Biological process	regulation of defense response (GO:0031347)	1/83	0.227582	0.258747	3.96961	5.87599	PTGS2
Biological process	regulation of osteoblast differentiation (GO:0045667)	1/83	0.227582	0.258747	3.96961	5.87599	IL6
Biological process	positive regulation of plasma membrane bounded cell projection assembly (GO:0120034)	1/83	0.227582	0.258747	3.96961	5.87599	TGFB3
Biological process	long-chain fatty acid metabolic process (GO:0001676)	1/83	0.227582	0.258747	3.96961	5.87599	PTGS2
Biological process	G1/S transition of mitotic cell cycle (GO:0000082)	1/85	0.232384	0.263297	3.87471	5.65461	KLF11
Biological process	retrograde vesicle-mediated transport, Golgi to endoplasmic reticulum (GO:0006890)	1/85	0.232384	0.263297	3.87471	5.65461	KIF22
Biological process	positive regulation of protein catabolic process (GO:0045732)	1/85	0.232384	0.263297	3.87471	5.65461	IL1B
Biological process	negative regulation of phosphorylation (GO:0042326)	1/86	0.234773	0.26479	3.82893	5.54863	ZC3H12A
Biological process	regulation of neuron death (GO:1901214)	1/86	0.234773	0.26479	3.82893	5.54863	FOS
Biological process	glucose homeostasis (GO:0042593)	1/86	0.234773	0.26479	3.82893	5.54863	IL6
Biological process	positive regulation of endothelial cell migration (GO:0010595)	1/86	0.234773	0.26479	3.82893	5.54863	ZC3H12A
Biological process	protein targeting to membrane (GO:0006612)	1/87	0.237156	0.266868	3.78422	5.44563	RTP4
Biological process	regulation of transcription from RNA polymerase II promoter in response to stress (GO:0043618)	1/87	0.237156	0.266868	3.78422	5.44563	ATF3
Biological process	metal ion transport (GO:0030001)	1/88	0.239531	0.269234	3.74053	5.34549	SLC11A1
Biological process	regulation of endothelial cell migration (GO:0010594)	1/89	0.241899	0.271278	3.69784	5.2481	ZC3H12A
Biological process	regulation of type I interferon production (GO:0032479)	1/89	0.241899	0.271278	3.69784	5.2481	NFKB2
Biological process	positive regulation of autophagy (GO:0010508)	1/90	0.24426	0.273305	3.65611	5.15337	ZC3H12A
Biological process	protein complex oligomerization (GO:0051259)	1/90	0.24426	0.273305	3.65611	5.15337	ZC3H12A
Biological process	toll-like receptor signaling pathway (GO:0002224)	1/91	0.246613	0.275315	3.6153	5.06119	IRAK3
Biological process	positive regulation of supramolecular fiber organization (GO:1902905)	1/91	0.246613	0.275315	3.6153	5.06119	CSF3
Biological process	regulation of lipid metabolic process (GO:0019216)	1/92	0.248959	0.276683	3.57539	4.97146	IL1B
Biological process	positive regulation of cellular component biogenesis (GO:0044089)	1/92	0.248959	0.276683	3.57539	4.97146	SDC4
Biological process	retinoid metabolic process (GO:0001523)	1/92	0.248959	0.276683	3.57539	4.97146	SDC4
Biological process	positive regulation of transmembrane receptor protein serine/threonine kinase signaling pathway (GO:0090100)	1/92	0.248959	0.276683	3.57539	4.97146	TGFB3
Biological process	visual perception (GO:0007601)	1/93	0.251298	0.278969	3.53635	4.88411	RGS16
Biological process	positive regulation of epithelial cell migration (GO:0010634)	1/94	0.25363	0.281242	3.49815	4.79904	ZC3H12A
Biological process	sensory perception of light stimulus (GO:0050953)	1/95	0.255955	0.283501	3.46076	4.71617	RGS16
Biological process	regulation of vesicle-mediated transport (GO:0060627)	1/96	0.258272	0.285748	3.42416	4.63543	RAB26
Biological process	antigen processing and presentation of exogenous peptide antigen via MHC class II (GO:0019886)	1/98	0.262886	0.289556	3.35322	4.48002	KIF22
Biological process	negative regulation of neuron death (GO:1901215)	1/98	0.262886	0.289556	3.35322	4.48002	TGFB3
Biological process	regulation of neuron apoptotic process (GO:0043523)	1/98	0.262886	0.289556	3.35322	4.48002	TGFB3
Biological process	positive regulation of defense response (GO:0031349)	1/98	0.262886	0.289556	3.35322	4.48002	IL1B
Biological process	negative regulation of gene expression (GO:0010629)	2/322	0.263554	0.289968	2.04354	2.72506	SLC11A1;ZC3H12A
Biological process	response to UV (GO:0009411)	1/99	0.265182	0.291111	3.31884	4.40522	BCL3
Biological process	sensory perception of chemical stimulus (GO:0007606)	1/99	0.265182	0.291111	3.31884	4.40522	C5AR1
Biological process	antigen processing and presentation of peptide antigen via MHC class II (GO:0002495)	1/100	0.267472	0.293298	3.28515	4.33226	KIF22
Biological process	cellular response to chemical stress (GO:0062197)	1/101	0.269754	0.295146	3.25213	4.26109	ZC3H12A
Biological process	positive regulation of cell cycle process (GO:0090068)	1/101	0.269754	0.295146	3.25213	4.26109	IL1B
Biological process	regulation of cell death (GO:0010941)	1/102	0.272029	0.29665	3.21977	4.19165	ZC3H12A
Biological process	calcium-mediated signaling (GO:0019722)	1/102	0.272029	0.29665	3.21977	4.19165	CCL20
Biological process	mitotic sister chromatid segregation (GO:0000070)	1/102	0.272029	0.29665	3.21977	4.19165	KIF22
Biological process	antigen processing and presentation of exogenous peptide antigen (GO:0002478)	1/103	0.274297	0.298464	3.18804	4.12387	KIF22
Biological process	chromatin remodeling (GO:0006338)	1/103	0.274297	0.298464	3.18804	4.12387	PADI4
Biological process	positive regulation of cellular metabolic process (GO:0031325)	1/105	0.278813	0.303044	3.12642	3.99311	ZC3H12A
Biological process	cellular response to peptide hormone stimulus (GO:0071375)	1/106	0.28106	0.304149	3.09649	3.93002	NR4A3
Biological process	small GTPase mediated signal transduction (GO:0007264)	1/106	0.28106	0.304149	3.09649	3.93002	JUN
Biological process	positive regulation of protein serine/threonine kinase activity (GO:0071902)	1/106	0.28106	0.304149	3.09649	3.93002	IL1B
Biological process	protein localization to nucleus (GO:0034504)	1/106	0.28106	0.304149	3.09649	3.93002	BCL3
Biological process	modulation of chemical synaptic transmission (GO:0050804)	1/109	0.287762	0.31106	3.01002	3.74935	IL1B
Biological process	regulation of protein kinase activity (GO:0045859)	1/110	0.289982	0.312829	2.98225	3.69184	C5AR1
Biological process	post-translational protein modification (GO:0043687)	2/345	0.290032	0.312829	1.90428	2.35704	SOCS3;IL6
Biological process	activation of protein kinase activity (GO:0032147)	1/114	0.298794	0.321578	2.87611	3.47434	SLC11A1
Biological process	histone modification (GO:0016570)	1/114	0.298794	0.321578	2.87611	3.47434	PADI4
Biological process	positive regulation of protein metabolic process (GO:0051247)	1/115	0.30098	0.323578	2.85073	3.42291	IL1B
Biological process	cellular response to interferon-gamma (GO:0071346)	1/121	0.313957	0.337163	2.70738	3.13649	CCL20
Biological process	regulation of mRNA catabolic process (GO:0061013)	1/122	0.316097	0.339092	2.68487	3.09218	ZC3H12A
Biological process	fatty acid metabolic process (GO:0006631)	1/124	0.320357	0.343289	2.64094	3.00624	PTGS2
Biological process	protein targeting (GO:0006605)	1/125	0.322477	0.34444	2.61951	2.96457	RTP4
Biological process	regulation of phosphorylation (GO:0042325)	1/125	0.322477	0.34444	2.61951	2.96457	SOCS1
Biological process	platelet degranulation (GO:0002576)	1/125	0.322477	0.34444	2.61951	2.96457	TGFB3
Biological process	negative regulation of growth (GO:0045926)	1/126	0.32459	0.345949	2.59843	2.92373	MT1A
Biological process	synapse organization (GO:0050808)	1/126	0.32459	0.345949	2.59843	2.92373	C5AR1
Biological process	plasma membrane bounded cell projection organization (GO:0120036)	1/128	0.328798	0.350056	2.55725	2.84446	IL6
Biological process	muscle contraction (GO:0006936)	1/129	0.330892	0.351906	2.53714	2.80599	MYH11
Biological process	regulation of response to external stimulus (GO:0032101)	1/130	0.33298	0.353746	2.51735	2.76826	PTGS2
Biological process	cellular response to hypoxia (GO:0071456)	1/131	0.335061	0.355575	2.49786	2.73126	PTGS2
Biological process	regulation of cell motility (GO:2000145)	1/133	0.339204	0.3592	2.45976	2.65938	HBEGF
Biological process	RNA metabolic process (GO:0016070)	1/133	0.339204	0.3592	2.45976	2.65938	ZC3H12A
Biological process	negative regulation of inflammatory response to antigenic stimulus (GO:0002862)	1/136	0.345372	0.36534	2.40474	2.55656	IL6
Biological process	regulation of inflammatory response to antigenic stimulus (GO:0002861)	1/137	0.347415	0.367108	2.38693	2.52355	IL6
Biological process	regulation of cellular component organization (GO:0051128)	1/139	0.351483	0.370218	2.3521	2.45935	IRAK3
Biological process	positive regulation of response to external stimulus (GO:0032103)	1/139	0.351483	0.370218	2.3521	2.45935	IL1B
Biological process	protein dephosphorylation (GO:0006470)	1/139	0.351483	0.370218	2.3521	2.45935	PPP1R15A
Biological process	enzyme linked receptor protein signaling pathway (GO:0007167)	1/140	0.353507	0.371559	2.33506	2.42812	LIF
Biological process	transcription initiation from RNA polymerase II promoter (GO:0006367)	1/140	0.353507	0.371559	2.33506	2.42812	NR4A3
Biological process	Ras protein signal transduction (GO:0007265)	1/142	0.357537	0.374599	2.30171	2.36734	JUN
Biological process	chromatin organization (GO:0006325)	1/142	0.357537	0.374599	2.30171	2.36734	PADI4
Biological process	protein localization to organelle (GO:0033365)	1/142	0.357537	0.374599	2.30171	2.36734	PPP1R15A
Biological process	protein-DNA complex assembly (GO:0065004)	1/143	0.359543	0.375506	2.28538	2.33777	PADI4
Biological process	neuron development (GO:0048666)	1/143	0.359543	0.375506	2.28538	2.33777	IL6
Biological process	nitrogen compound transport (GO:0071705)	1/143	0.359543	0.375506	2.28538	2.33777	SLC11A1
Biological process	regulation of mRNA stability (GO:0043488)	1/146	0.365524	0.381349	2.23776	2.25214	SLC11A1
Biological process	cellular protein metabolic process (GO:0044267)	2/417	0.371828	0.387517	1.56811	1.55137	IL6;PADI4
Biological process	negative regulation of protein phosphorylation (GO:0001933)	1/152	0.377321	0.392827	2.14819	2.09375	ZC3H12A
Biological process	positive regulation of protein kinase activity (GO:0045860)	1/154	0.381205	0.396454	2.1199	2.04447	SLC11A1
Biological process	regulation of cell differentiation (GO:0045595)	1/156	0.385066	0.400047	2.09233	1.9968	LIF
Biological process	cellular response to growth factor stimulus (GO:0071363)	1/158	0.388902	0.402341	2.06547	1.95069	HAS2
Biological process	cellular response to starvation (GO:0009267)	1/158	0.388902	0.402341	2.06547	1.95069	ZC3H12A
Biological process	skeletal system development (GO:0001501)	1/158	0.388902	0.402341	2.06547	1.95069	ADAMTS4
Biological process	T cell receptor signaling pathway (GO:0050852)	1/158	0.388902	0.402341	2.06547	1.95069	ZC3H12A
Biological process	cellular protein modification process (GO:0006464)	4/1025	0.393517	0.40669	1.27779	1.1917	SOCS3;IL6;IRAK3;PADI4
Biological process	DNA-templated transcription, initiation (GO:0006352)	1/168	0.407735	0.420943	1.94081	1.74117	NR4A3
Biological process	neuron projection development (GO:0031175)	1/171	0.413273	0.42577	1.90627	1.68447	IL6
Biological process	nuclear-transcribed mRNA catabolic process (GO:0000956)	1/171	0.413273	0.42577	1.90627	1.68447	ZC3H12A
Biological process	mitochondrion organization (GO:0007005)	1/175	0.420577	0.432844	1.86207	1.61279	IFIT2
Biological process	negative regulation of nucleic acid-templated transcription (GO:1903507)	2/464	0.423326	0.435219	1.40519	1.20792	JUN;BCL3
Biological process	antigen receptor-mediated signaling pathway (GO:0050851)	1/185	0.438449	0.450299	1.75998	1.45112	ZC3H12A
Biological process	negative regulation of cell differentiation (GO:0045596)	1/191	0.44891	0.460564	1.70388	1.36469	IL6
Biological process	negative regulation of macromolecule metabolic process (GO:0010605)	1/194	0.454069	0.464891	1.67714	1.32411	ZC3H12A
Biological process	regulation of programmed cell death (GO:0043067)	1/194	0.454069	0.464891	1.67714	1.32411	BCL3
Biological process	regulation of signal transduction (GO:0009966)	1/198	0.460873	0.471369	1.64276	1.27253	RGS16
Biological process	regulation of macromolecule metabolic process (GO:0060255)	1/200	0.464244	0.474326	1.62608	1.24776	ZC3H12A
Biological process	generation of neurons (GO:0048699)	1/202	0.467594	0.477255	1.60974	1.22365	IL1B
Biological process	transcription, DNA-templated (GO:0006351)	1/221	0.498409	0.508182	1.4693	1.02312	BCL3
Biological process	negative regulation of cellular macromolecule biosynthetic process (GO:2000113)	2/547	0.508746	0.518187	1.18612	0.801585	JUN;BCL3
Biological process	regulation of autophagy (GO:0010506)	1/231	0.513916	0.522913	1.4047	0.935106	ZC3H12A
Biological process	cellular component assembly (GO:0022607)	1/261	0.55766	0.56684	1.24073	0.724594	HAS2
Biological process	protein-containing complex assembly (GO:0065003)	1/267	0.565932	0.574067	1.21238	0.690182	ZC3H12A
Biological process	protein deubiquitination (GO:0016579)	1/267	0.565932	0.574067	1.21238	0.690182	ZC3H12A
Biological process	inorganic cation transmembrane transport (GO:0098662)	1/274	0.575391	0.583063	1.18087	0.652673	SLC11A1
Biological process	protein modification by small protein removal (GO:0070646)	1/276	0.578056	0.585163	1.17216	0.642443	ZC3H12A
Biological process	proteolysis (GO:0006508)	1/287	0.592422	0.599092	1.12645	0.589736	MMP19
Biological process	cellular macromolecule biosynthetic process (GO:0034645)	1/314	0.625675	0.632073	1.02786	0.48199	BCL3
Biological process	cellular protein localization (GO:0034613)	1/329	0.64298	0.648891	0.980108	0.432856	RTP4
Biological process	supramolecular fiber organization (GO:0097435)	1/351	0.666946	0.672391	0.917471	0.371618	MYH11
Biological process	gene expression (GO:0010467)	1/356	0.672168	0.676964	0.904318	0.359237	BCL3
Biological process	protein transport (GO:0015031)	1/369	0.685371	0.689559	0.871793	0.329358	RAB26
Biological process	phosphorylation (GO:0016310)	1/400	0.714781	0.718417	0.802786	0.269559	IRAK3
Biological process	transmembrane receptor protein tyrosine kinase signaling pathway (GO:0007169)	1/404	0.718373	0.721293	0.794655	0.262845	NR4A3
Biological process	organelle organization (GO:0006996)	1/420	0.732302	0.734532	0.763684	0.237936	GEM
Biological process	regulation of nucleic acid-templated transcription (GO:1903506)	1/430	0.74066	0.742163	0.7455	0.223809	NFKB2
Biological process	regulation of cellular macromolecule biosynthetic process (GO:2000112)	1/468	0.770146	0.770926	0.683505	0.178515	NFKB2
Biological process	protein phosphorylation (GO:0006468)	1/496	0.789736	0.789736	0.643915	0.152	IRAK3
Ontology	Term	Overlap	P-value	Adjusted P-value	Odds Ratio	Combined Score	Genes
Molecular function	cAMP response element binding (GO:0035497)	3/10	3.351688572746973E-6	0.000449126	144.777	1825.07	JUN;NR4A3;CREB5
Molecular function	cytokine activity (GO:0005125)	6/173	1.5805939700932565E-5	0.001059	12.6846	140.229	CSF3;IL6;TGFB3;CCL20;IL1B;LIF
Molecular function	double-stranded DNA binding (GO:0003690)	10/651	2.9076465970141596E-5	0.00129875	5.78933	60.4729	KLF11;NFE2;JUN;MAFF;HIVEP1;FOS;BACH2;ATF3;CREB5;NFKB2
Molecular function	sequence-specific DNA binding (GO:0043565)	10/707	5.8325112501038665E-5	0.00165794	5.30874	51.7575	KLF11;NFE2;JUN;MAFF;HIVEP1;FOS;BACH2;ATF3;CREB5;NFKB2
Molecular function	sequence-specific double-stranded DNA binding (GO:1990837)	10/712	6.18633716855861E-5	0.00165794	5.26956	51.0651	KLF11;NFE2;JUN;MAFF;HIVEP1;FOS;BACH2;ATF3;CREB5;NFKB2
Molecular function	growth factor activity (GO:0008083)	4/87	1.5370124559227E-4	0.00305281	16.4977	144.858	CSF3;IL6;LIF;HBEGF
Molecular function	RNA polymerase II cis-regulatory region sequence-specific DNA binding (GO:0000978)	12/1149	1.8225714561912297E-4	0.00305281	3.96855	34.1696	KLF11;NFE2;JUN;NR4A3;PRRX1;MAFF;HIVEP1;FOS;BACH2;ATF3;CREB5;NFKB2
Molecular function	cis-regulatory region sequence-specific DNA binding (GO:0000987)	12/1149	1.8225714561912297E-4	0.00305281	3.96855	34.1696	KLF11;NFE2;JUN;NR4A3;PRRX1;MAFF;HIVEP1;FOS;BACH2;ATF3;CREB5;NFKB2
Molecular function	cytokine receptor binding (GO:0005126)	4/105	3.166358444918849E-4	0.00424292	13.5452	109.144	CSF3;IL6;IL1B;LIF
Molecular function	growth factor receptor binding (GO:0070851)	4/105	3.166358444918849E-4	0.00424292	13.5452	109.144	CSF3;IL6;IL1B;HBEGF
Molecular function	receptor ligand activity (GO:0048018)	6/307	3.7200981892118127E-4	0.00453176	6.98991	55.1965	CSF3;IL6;TGFB3;IL1B;LIF;HBEGF
Molecular function	DNA-binding transcription activator activity, RNA polymerase II-specific (GO:0001228)	6/333	5.715100604124865E-4	0.00638186	6.42562	47.9816	JUN;NR4A3;PRRX1;MAFF;ATF3;NFKB2
Molecular function	RNA polymerase II transcription regulatory region sequence-specific DNA binding (GO:0000977)	12/1359	8.332628051429344E-4	0.00858902	3.31243	23.4856	KLF11;NFE2;JUN;NR4A3;PRRX1;MAFF;HIVEP1;FOS;BACH2;ATF3;CREB5;NFKB2
Molecular function	1-phosphatidylinositol-3-kinase regulator activity (GO:0046935)	2/16	0.001103310897929822	0.0105603	47.4381	323.027	SOCS3;SOCS1
Molecular function	phosphatidylinositol 3-kinase regulator activity (GO:0035014)	2/19	0.0015628361432182651	0.0130888	39.0608	252.382	SOCS3;SOCS1
Molecular function	R-SMAD binding (GO:0070412)	2/19	0.0015628361432182651	0.0130888	39.0608	252.382	JUN;FOS
Molecular function	RNA polymerase II-specific DNA-binding transcription factor binding (GO:0061629)	4/190	0.002864839975422002	0.0225817	7.32369	42.882	JUN;PRRX1;NCOA7;FOS
Molecular function	transcription regulatory region nucleic acid binding (GO:0001067)	4/212	0.004235883231944543	0.0315338	6.54178	35.7453	KLF11;JUN;FOS;ATF3
Molecular function	kinase inhibitor activity (GO:0019210)	2/33	0.004692904220555745	0.0330973	21.4054	114.769	SOCS3;SOCS1
Molecular function	metal ion binding (GO:0046872)	6/517	0.0052401589951045725	0.0351091	4.07332	21.3906	MT1A;IRAK3;S100P;ANXA9;PADI4;GEM
Molecular function	protease binding (GO:0002020)	3/118	0.005878699121800302	0.0375117	8.76478	45.0196	ADAMTS4;SERPINB9;ANXA9
Molecular function	protein kinase inhibitor activity (GO:0004860)	2/43	0.007868060585360347	0.0479236	16.1764	78.3739	SOCS3;SOCS1
Molecular function	magnesium ion binding (GO:0000287)	3/146	0.010526827786442044	0.0613302	7.03864	32.0528	IRAK3;S100P;GEM
Molecular function	protein homodimerization activity (GO:0042803)	6/636	0.01375461527282022	0.0767966	3.28367	14.0751	NR4A3;BCL2A1;SLC11A1;IRAK3;S100P;ATF3
Molecular function	solute:proton antiporter activity (GO:0015299)	1/5	0.015405597156586476	0.0793981	81.6967	340.922	SLC11A1
Molecular function	protein-arginine deiminase activity (GO:0004668)	1/5	0.015405597156586476	0.0793981	81.6967	340.922	PADI4
Molecular function	olfactory receptor binding (GO:0031849)	1/6	0.018458588977028522	0.0883375	65.3541	260.908	RTP4
Molecular function	cation:cation antiporter activity (GO:0015491)	1/6	0.018458588977028522	0.0883375	65.3541	260.908	SLC11A1
Molecular function	protein heterodimerization activity (GO:0046982)	3/188	0.020610471701591793	0.0900407	5.42913	21.0757	BCL2A1;IRAK3;ATF3
Molecular function	interleukin-6 receptor binding (GO:0005138)	1/7	0.021502267689373616	0.0900407	54.459	209.101	IL6
Molecular function	manganese ion transmembrane transporter activity (GO:0005384)	1/7	0.021502267689373616	0.0900407	54.459	209.101	SLC11A1
Molecular function	CCR6 chemokine receptor binding (GO:0031731)	1/7	0.021502267689373616	0.0900407	54.459	209.101	CCL20
Molecular function	deoxycytidine deaminase activity (GO:0047844)	1/8	0.024536660972781548	0.09008	46.6768	173.058	APOBEC3A
Molecular function	iron ion transmembrane transporter activity (GO:0005381)	1/8	0.024536660972781548	0.09008	46.6768	173.058	SLC11A1
Molecular function	arginine binding (GO:0034618)	1/8	0.024536660972781548	0.09008	46.6768	173.058	PADI4
Molecular function	type II transforming growth factor beta receptor binding (GO:0005114)	1/8	0.024536660972781548	0.09008	46.6768	173.058	TGFB3
Molecular function	DNA-binding transcription factor binding (GO:0140297)	3/208	0.02677169496384816	0.09008	4.8945	17.7201	JUN;PRRX1;FOS
Molecular function	metalloendopeptidase activity (GO:0004222)	2/82	0.0267905294604894	0.09008	8.27417	29.9501	ADAMTS4;MMP19
Molecular function	transcription cis-regulatory region binding (GO:0000976)	5/549	0.027492702390914857	0.09008	3.12726	11.2388	KLF11;NFE2;JUN;FOS;ATF3
Molecular function	type I transforming growth factor beta receptor binding (GO:0034713)	1/9	0.027561796520828474	0.09008	40.8402	146.67	TGFB3
Molecular function	glucocorticoid receptor binding (GO:0035259)	1/9	0.027561796520828474	0.09008	40.8402	146.67	NR4A3
Molecular function	interleukin-1 receptor binding (GO:0005149)	1/10	0.030577701961505156	0.0952887	36.3005	126.598	IL1B
Molecular function	phospholipase inhibitor activity (GO:0004859)	1/10	0.030577701961505156	0.0952887	36.3005	126.598	ANXA9
Molecular function	hydrolase activity, acting on carbon-nitrogen (but not peptide) bonds, in linear amidines (GO:0016813)	1/11	0.03358440490598319	0.100007	32.6689	110.868	PADI4
Molecular function	complement receptor activity (GO:0004875)	1/11	0.03358440490598319	0.100007	32.6689	110.868	C5AR1
Molecular function	RNA stem-loop binding (GO:0035613)	1/12	0.03658193288429582	0.103729	29.6975	98.2452	ZC3H12A
Molecular function	cytidine deaminase activity (GO:0004126)	1/12	0.03658193288429582	0.103729	29.6975	98.2452	APOBEC3A
Molecular function	protein kinase regulator activity (GO:0019887)	2/98	0.037156517932519735	0.103729	6.88958	22.6848	SOCS3;SOCS1
Molecular function	exoribonuclease activity (GO:0004532)	1/13	0.03957031337568825	0.105586	27.2213	87.916	ZC3H12A
Molecular function	protein phosphatase activator activity (GO:0072542)	1/13	0.03957031337568825	0.105586	27.2213	87.916	PPP1R15A
Molecular function	RNA polymerase II core promoter sequence-specific DNA binding (GO:0000979)	1/14	0.04254957378370724	0.105586	25.1261	79.3253	FOS
Molecular function	insulin-like growth factor receptor binding (GO:0005159)	1/14	0.04254957378370724	0.105586	25.1261	79.3253	SOCS1
Molecular function	phosphatase activator activity (GO:0019211)	1/14	0.04254957378370724	0.105586	25.1261	79.3253	PPP1R15A
Molecular function	metal ion:proton antiporter activity (GO:0051139)	1/14	0.04254957378370724	0.105586	25.1261	79.3253	SLC11A1
Molecular function	nuclear receptor binding (GO:0016922)	2/120	0.05346696079258787	0.126234	5.59887	16.3974	NR4A3;NCOA7
Molecular function	metallopeptidase activity (GO:0008237)	2/121	0.05425966438851837	0.126234	5.55154	16.177	ADAMTS4;MMP19
Molecular function	transforming growth factor beta receptor binding (GO:0005160)	1/18	0.05437596012922433	0.126234	19.2102	55.937	TGFB3
Molecular function	kinase binding (GO:0019900)	4/461	0.05463853765037818	0.126234	2.93986	8.54623	PPP1R15A;SOCS1;NR4A3;IRAK3
Molecular function	hydrolase activity, acting on carbon-nitrogen (but not peptide) bonds, in cyclic amidines (GO:0016814)	1/19	0.05731002862727961	0.130162	18.1421	51.8733	APOBEC3A
Molecular function	cysteine-type endopeptidase inhibitor activity involved in apoptotic process (GO:0043027)	1/21	0.06315132089981415	0.138726	16.3262	45.0967	SERPINB9
Molecular function	postsynaptic neurotransmitter receptor activity (GO:0098960)	1/21	0.06315132089981415	0.138726	16.3262	45.0967	ANXA9
Molecular function	acetylcholine receptor activity (GO:0015464)	1/22	0.06605859834459576	0.140506	15.548	42.2473	ANXA9
Molecular function	mRNA 3'-UTR AU-rich region binding (GO:0035925)	1/22	0.06605859834459576	0.140506	15.548	42.2473	ZC3H12A
Molecular function	protein phosphatase 1 binding (GO:0008157)	1/23	0.06895699900429587	0.144379	14.8405	39.6876	PPP1R15A
Molecular function	protein kinase binding (GO:0019901)	4/506	0.07177506350651204	0.145407	2.67015	7.03375	PPP1R15A;SOCS1;NR4A3;IRAK3
Molecular function	transforming growth factor beta binding (GO:0050431)	1/24	0.0718465495096426	0.145407	14.1946	37.3775	TGFB3
Molecular function	G protein-coupled receptor binding (GO:0001664)	2/143	0.07270359133083963	0.145407	4.68014	12.2684	RTP4;PROK2
Molecular function	epidermal growth factor receptor binding (GO:0005154)	1/26	0.07759920628090147	0.152916	13.0577	33.3781	HBEGF
Molecular function	metal ion transmembrane transporter activity (GO:0046873)	1/27	0.08046236546006223	0.15626	12.5549	31.6378	SLC11A1
Molecular function	transition metal ion transmembrane transporter activity (GO:0046915)	1/30	0.08899948198804453	0.165638	11.2544	27.2258	SLC11A1
Molecular function	miRNA binding (GO:0035198)	1/30	0.08899948198804453	0.165638	11.2544	27.2258	ZC3H12A
Molecular function	WW domain binding (GO:0050699)	1/30	0.08899948198804453	0.165638	11.2544	27.2258	NFE2
Molecular function	calcium ion binding (GO:0005509)	3/348	0.09345171169679692	0.171389	2.88769	6.84473	S100P;ANXA9;PADI4
Molecular function	amino acid binding (GO:0016597)	1/32	0.09464752052454455	0.171389	10.5272	24.819	PADI4
Molecular function	endoribonuclease activity (GO:0004521)	1/34	0.10026110381701644	0.179133	9.88823	22.7427	ZC3H12A
Molecular function	oxidoreductase activity, acting on paired donors, with incorporation or reduction of molecular oxygen, NAD(P)H as one donor, and incorporation of one atom of oxygen (GO:0016709)	1/36	0.10584043864033445	0.181934	9.32225	20.9361	CH25H
Molecular function	steroid hydroxylase activity (GO:0008395)	1/36	0.10584043864033445	0.181934	9.32225	20.9361	CH25H
Molecular function	DNA binding (GO:0003677)	5/811	0.10620988577164617	0.181934	2.08219	4.66898	NFE2;JUN;NR4A3;ZC3H12A;MAFF
Molecular function	core promoter sequence-specific DNA binding (GO:0001046)	1/37	0.10861732713979637	0.181934	9.06284	20.1188	FOS
Molecular function	calcium channel regulator activity (GO:0005246)	1/37	0.10861732713979637	0.181934	9.06284	20.1188	GEM
Molecular function	GTP binding (GO:0005525)	2/189	0.11641842512983977	0.188726	3.52068	7.57144	RAB26;GEM
Molecular function	cysteine-type endopeptidase inhibitor activity (GO:0004869)	1/40	0.11689718365152524	0.188726	8.36444	17.9539	SERPINB9
Molecular function	regulatory RNA binding (GO:0061980)	1/40	0.11689718365152524	0.188726	8.36444	17.9539	ZC3H12A
Molecular function	carboxylic acid binding (GO:0031406)	1/41	0.11964028426189298	0.190855	8.15492	17.3151	PADI4
Molecular function	CCR chemokine receptor binding (GO:0048020)	1/42	0.1223750012622982	0.192921	7.95562	16.7121	CCL20
Molecular function	chemokine activity (GO:0008009)	1/46	0.13323053626030973	0.207592	7.24699	14.6076	CCL20
Molecular function	ribosome binding (GO:0043022)	1/48	0.13860865387730728	0.211976	6.93791	13.71	ZC3H12A
Molecular function	exonuclease activity (GO:0004527)	1/49	0.14128538719624217	0.211976	6.79303	13.2938	ZC3H12A
Molecular function	guanyl ribonucleotide binding (GO:0032561)	2/214	0.14237670895274243	0.211976	3.10157	6.04583	RAB26;GEM
Molecular function	chemokine receptor binding (GO:0042379)	1/50	0.14395393646955568	0.211976	6.65406	12.8973	CCL20
Molecular function	calcium-dependent phospholipid binding (GO:0005544)	1/50	0.14395393646955568	0.211976	6.65406	12.8973	ANXA9
Molecular function	endonuclease activity (GO:0004519)	1/51	0.14661432628051652	0.213547	6.52066	12.5193	ZC3H12A
Molecular function	nuclear receptor coactivator activity (GO:0030374)	1/53	0.15191072568004607	0.218882	6.26923	11.8141	NCOA7
Molecular function	calcium ion transmembrane transporter activity (GO:0015085)	1/55	0.15717478081657915	0.224058	6.03643	11.1698	ANXA9
Molecular function	microtubule motor activity (GO:0003777)	1/56	0.15979474006921715	0.224976	5.92638	10.8682	KIF22
Molecular function	protein phosphatase regulator activity (GO:0019888)	1/57	0.16240668601845357	0.224976	5.82026	10.5792	PPP1R15A
Molecular function	GTPase regulator activity (GO:0030695)	2/233	0.16285546588893204	0.224976	2.84372	5.16105	JUN;RGS16
Molecular function	nuclease activity (GO:0004518)	1/60	0.17019468484930952	0.229054	5.52348	9.78104	ZC3H12A
Molecular function	serine-type endopeptidase inhibitor activity (GO:0004867)	1/60	0.17019468484930952	0.229054	5.52348	9.78104	SERPINB9
Molecular function	purine ribonucleoside triphosphate binding (GO:0035639)	3/460	0.17093611431709227	0.229054	2.16753	3.82886	RAB26;IRAK3;GEM
Molecular function	motor activity (GO:0003774)	1/66	0.18555755584543582	0.242618	5.01211	8.44234	KIF22
Molecular function	ribonuclease activity (GO:0004540)	1/66	0.18555755584543582	0.242618	5.01211	8.44234	ZC3H12A
Molecular function	GDP binding (GO:0019003)	1/67	0.18809068308050367	0.242618	4.93592	8.24708	GEM
Molecular function	DNA-binding transcription repressor activity, RNA polymerase II-specific (GO:0001227)	2/256	0.18830051804799214	0.242618	2.5832	4.31321	JUN;ATF3
Molecular function	phosphatidylinositol-4,5-bisphosphate binding (GO:0005546)	1/75	0.2080785808658528	0.265548	4.40053	6.90813	ANXA9
Molecular function	calcium channel activity (GO:0005262)	1/84	0.22998662307341688	0.288021	3.92159	5.76369	ANXA9
Molecular function	UDP-glycosyltransferase activity (GO:0008194)	1/84	0.22998662307341688	0.288021	3.92159	5.76369	HAS2
Molecular function	mRNA 3'-UTR binding (GO:0003730)	1/85	0.2323837289121735	0.288328	3.87471	5.65461	ZC3H12A
Molecular function	heme binding (GO:0020037)	1/91	0.2466129461728016	0.303176	3.6153	5.06119	PTGS2
Molecular function	phosphatidylinositol bisphosphate binding (GO:1902936)	1/94	0.25362991570207016	0.308437	3.49815	4.79904	ANXA9
Molecular function	endopeptidase activity (GO:0004175)	2/315	0.2554964186028608	0.308437	2.08999	2.85189	ADAMTS4;MMP19
Molecular function	cation channel activity (GO:0005261)	1/98	0.2628859362223205	0.314524	3.35322	4.48002	ANXA9
Molecular function	GTPase activator activity (GO:0005096)	2/336	0.279675545088386	0.330369	1.95649	2.49281	JUN;RGS16
Molecular function	thiol-dependent deubiquitinase (GO:0004843)	1/106	0.28106045713004546	0.330369	3.09649	3.93002	ZC3H12A
Molecular function	protein serine/threonine kinase activity (GO:0004674)	2/344	0.28888202262465446	0.33661	1.90994	2.37164	MAP3K8;IRAK3
Molecular function	deubiquitinase activity (GO:0101005)	1/112	0.2944013183132487	0.339697	2.92822	3.58066	ZC3H12A
Molecular function	omega peptidase activity (GO:0008242)	1/113	0.29660098900074433	0.339697	2.90193	3.52691	ZC3H12A
Molecular function	endopeptidase inhibitor activity (GO:0004866)	1/115	0.300980109374659	0.341791	2.85073	3.42291	SERPINB9
Molecular function	hexosyltransferase activity (GO:0016758)	1/119	0.3096580340527248	0.348691	2.75354	3.22794	HAS2
Molecular function	protein phosphatase binding (GO:0019903)	1/123	0.31822994353078937	0.355357	2.66273	3.04877	PPP1R15A
Molecular function	GTPase activity (GO:0003924)	1/216	0.4904743968858481	0.54317	1.50385	1.07132	GEM
Molecular function	microtubule binding (GO:0008017)	1/232	0.5154401841960249	0.566139	1.39855	0.926868	KIF22
Molecular function	mRNA binding (GO:0003729)	1/263	0.560434641541974	0.608611	1.23114	0.71288	ZC3H12A
Molecular function	ubiquitin protein ligase binding (GO:0031625)	1/265	0.5631919866077031	0.608611	1.22168	0.701411	JUN
Molecular function	nucleoside-triphosphatase activity (GO:0017111)	1/278	0.5807044702996922	0.614782	1.16358	0.632421	GEM
Molecular function	ATP binding (GO:0005524)	1/278	0.5807044702996922	0.614782	1.16358	0.632421	IRAK3
Molecular function	ubiquitin-like protein ligase binding (GO:0044389)	1/282	0.5859525941900247	0.614782	1.14678	0.612974	JUN
Molecular function	G protein-coupled receptor activity (GO:0004930)	1/283	0.5872544940682256	0.614782	1.14266	0.608233	C5AR1
Molecular function	adenyl ribonucleotide binding (GO:0032559)	1/306	0.6161109445786044	0.636314	1.05525	0.511089	IRAK3
Molecular function	tubulin binding (GO:0015631)	1/307	0.6173194873995932	0.636314	1.05175	0.507332	KIF22
Molecular function	cadherin binding (GO:0045296)	1/322	0.6350047325941229	0.649547	1.00184	0.454958	S100P
Molecular function	RNA binding (GO:0003723)	4/1406	0.6424174987174001	0.652151	0.911801	0.403487	JUN;ZC3H12A;APOBEC3A;IFIT2
Molecular function	zinc ion binding (GO:0008270)	1/336	0.6507841834595157	0.655677	0.959286	0.412087	MT1A
Molecular function	transition metal ion binding (GO:0046914)	1/445	0.7527191221048719	0.752719	0.719761	0.204457	MT1A
