# Supplementary material for: Systems biology approach reveals a common molecular basis for COVID-19 and non-alcoholic fatty liver disease (NAFLD)
Source: Eur J Med Res. 2022 Nov 15;27:251. doi: 10.1186/s40001-022-00865-y (PMC9664052; doi:10.1186/s40001-022-00865-y)
Supplement: Supplementary file 7 — Additional file 7: Table S6. Pathway enrichment analysis. [file 40001_2022_865_MOESM7_ESM.xlsx]

## Sheet: Sheet1
Table S6. Pathway enrichment analysis.
Methods	Term	Overlap	P value	Adjusted P value	Odds Ratio	Combined Score	Genes
KEGG 2021 Human	TNF signaling pathway	11/112	4.11183e-14	6.2911e-12	42.3621	1305.7	SOCS3;JUN;IL6;CCL20;IL1B;BCL3;LIF;MAP3K8;FOS;PTGS2;CREB5
KEGG 2021 Human	IL-17 signaling pathway	7/94	1.60856e-08	1.23055e-06	29.0401	521.135	CSF3;JUN;IL6;CCL20;IL1B;FOS;PTGS2
KEGG 2021 Human	Rheumatoid arthritis	6/93	4.2799e-07	2.18275e-05	24.447	358.495	JUN;IL6;TGFB3;CCL20;IL1B;FOS
KEGG 2021 Human	C-type lectin receptor signaling pathway	6/104	8.29781e-07	3.17391e-05	21.691	303.719	JUN;IL6;IL1B;BCL3;PTGS2;NFKB2
KEGG 2021 Human	Osteoclast differentiation	6/127	2.67501e-06	8.18553e-05	17.5475	225.162	SOCS3;JUN;SOCS1;IL1B;FOS;NFKB2
KEGG 2021 Human	Leishmaniasis	5/77	4.04226e-06	0.000103078	24.2032	300.573	JUN;TGFB3;IL1B;FOS;PTGS2
KEGG 2021 Human	Coronavirus disease	7/232	7.38105e-06	0.000161329	11.1508	131.764	CSF3;JUN;IL6;IL1B;C5AR1;FOS;HBEGF
KEGG 2021 Human	Chagas disease	5/102	1.60594e-05	0.000245458	17.9427	198.073	JUN;IL6;TGFB3;IL1B;FOS
KEGG 2021 Human	Malaria	4/50	1.73241e-05	0.000245458	29.8231	326.963	CSF3;IL6;TGFB3;IL1B
KEGG 2021 Human	Toll-like receptor signaling pathway	5/104	1.76473e-05	0.000245458	17.5784	192.394	JUN;IL6;IL1B;MAP3K8;FOS
KEGG 2021 Human	NF-kappa B signaling pathway	5/104	1.76473e-05	0.000245458	17.5784	192.394	BCL2A1;GADD45B;IL1B;PTGS2;NFKB2
KEGG 2021 Human	MAPK signaling pathway	7/294	3.40115e-05	0.000433646	8.71441	89.661	JUN;GADD45B;TGFB3;IL1B;MAP3K8;FOS;NFKB2
KEGG 2021 Human	Inflammatory bowel disease	4/65	4.91912e-05	0.000578943	22.4726	222.923	JUN;IL6;TGFB3;IL1B
KEGG 2021 Human	Human T-cell leukemia virus 1 infection	6/219	5.93395e-05	0.000648496	9.92203	96.5636	JUN;IL6;TGFB3;FOS;CREB5;NFKB2
KEGG 2021 Human	Pertussis	4/76	9.08736e-05	0.000926911	19.0287	177.082	JUN;IL6;IL1B;FOS
KEGG 2021 Human	Non-alcoholic fatty liver disease	5/155	0.000118785	0.00113588	11.5719	104.589	SOCS3;JUN;IL6;IL1B;FOS
KEGG 2021 Human	Hepatitis B	5/162	0.000146122	0.00118353	11.0521	97.6017	JUN;IL6;TGFB3;FOS;CREB5
KEGG 2021 Human	JAK-STAT signaling pathway	5/162	0.000146122	0.00118353	11.0521	97.6017	SOCS3;CSF3;IL6;SOCS1;LIF
KEGG 2021 Human	Colorectal cancer	4/86	0.000146974	0.00118353	16.6997	147.38	JUN;GADD45B;TGFB3;FOS
KEGG 2021 Human	AGE-RAGE signaling pathway in diabetic complications	4/100	0.000262753	0.00201006	14.2543	117.517	JUN;IL6;TGFB3;IL1B
KEGG 2021 Human	Amoebiasis	4/102	0.000283443	0.00206508	13.962	114.049	IL6;TGFB3;IL1B;SERPINB9
KEGG 2021 Human	Cytokine-cytokine receptor interaction	6/295	0.000300793	0.00209188	7.2846	59.0715	CSF3;IL6;TGFB3;CCL20;IL1B;LIF
KEGG 2021 Human	Th17 cell differentiation	4/107	0.000340257	0.00226345	13.2809	106.059	JUN;IL6;IL1B;FOS
KEGG 2021 Human	Pathogenic Escherichia coli infection	5/197	0.0003617	0.00230584	9.02138	71.4917	JUN;IL6;IL1B;MYH11;FOS
KEGG 2021 Human	Growth hormone synthesis, secretion and action	4/119	0.000509259	0.00311666	11.8879	90.1403	SOCS3;SOCS1;FOS;CREB5
KEGG 2021 Human	Legionellosis	3/57	0.000736732	0.00433538	18.7232	135.056	IL6;IL1B;NFKB2
KEGG 2021 Human	Yersinia infection	4/137	0.000864048	0.00465117	10.2696	72.4408	JUN;IL6;IL1B;FOS
KEGG 2021 Human	Estrogen signaling pathway	4/137	0.000864048	0.00465117	10.2696	72.4408	JUN;FOS;HBEGF;CREB5
KEGG 2021 Human	Fluid shear stress and atherosclerosis	4/139	0.000911993	0.00465117	10.1165	70.8141	JUN;SDC4;IL1B;FOS
KEGG 2021 Human	Measles	4/139	0.000911993	0.00465117	10.1165	70.8141	JUN;IL6;IL1B;FOS
KEGG 2021 Human	Apoptosis	4/142	0.000987385	0.00487322	9.89505	68.4782	JUN;BCL2A1;GADD45B;FOS
KEGG 2021 Human	Breast cancer	4/147	0.00112263	0.00536755	9.54666	64.8417	JUN;GADD45B;FOS;NFKB2
KEGG 2021 Human	Pathways in cancer	7/531	0.00124362	0.0057659	4.71541	31.5448	JUN;IL6;GADD45B;TGFB3;FOS;PTGS2;NFKB2
KEGG 2021 Human	Amphetamine addiction	3/69	0.00128484	0.00578178	15.3097	101.919	JUN;FOS;CREB5
KEGG 2021 Human	Prolactin signaling pathway	3/70	0.00133942	0.00585519	15.0804	99.7649	SOCS3;SOCS1;FOS
KEGG 2021 Human	PD-L1 expression and PD-1 checkpoint pathway in cancer	3/89	0.00266521	0.0113271	11.7375	69.5736	CD274;JUN;FOS
KEGG 2021 Human	Transcriptional misregulation in cancer	4/192	0.00297468	0.0122025	7.24505	42.1489	IL6;NR4A3;BCL2A1;GADD45B
KEGG 2021 Human	Kaposi sarcoma-associated herpesvirus infection	4/193	0.00303067	0.0122025	7.20635	41.7894	JUN;IL6;FOS;PTGS2
KEGG 2021 Human	Epstein-Barr virus infection	4/202	0.00356741	0.0137747	6.87565	38.7506	JUN;IL6;GADD45B;NFKB2
KEGG 2021 Human	Hematopoietic cell lineage	3/99	0.00360122	0.0137747	10.5095	59.1317	CSF3;IL6;IL1B
KEGG 2021 Human	T cell receptor signaling pathway	3/104	0.00413552	0.0154326	9.98674	54.8087	JUN;MAP3K8;FOS
KEGG 2021 Human	Parathyroid hormone synthesis, secretion and action	3/106	0.00436201	0.0158403	9.79184	53.2169	FOS;HBEGF;CREB5
KEGG 2021 Human	Lipid and atherosclerosis	4/215	0.00445185	0.0158403	6.44779	34.9111	JUN;IL6;IL1B;FOS
KEGG 2021 Human	Insulin resistance	3/108	0.00459589	0.0159812	9.60436	51.6964	SOCS3;IL6;CREB5
KEGG 2021 Human	Human cytomegalovirus infection	4/225	0.00522527	0.0177659	6.15291	32.3289	IL6;IL1B;PTGS2;CREB5
KEGG 2021 Human	African trypanosomiasis	2/37	0.00587258	0.0195327	18.9552	97.3818	IL6;IL1B
KEGG 2021 Human	Chemical carcinogenesis	4/239	0.00645258	0.0210052	5.78225	29.1615	JUN;FOS;PTGS2;CREB5
KEGG 2021 Human	Salmonella infection	4/249	0.00743782	0.023002	5.54342	27.1693	JUN;IL6;IL1B;FOS
KEGG 2021 Human	Relaxin signaling pathway	3/129	0.00751486	0.023002	7.99516	39.1033	JUN;FOS;CREB5
KEGG 2021 Human	Graft-versus-host disease	2/42	0.00751701	0.023002	16.5817	81.0941	IL6;IL1B
KEGG 2021 Human	FoxO signaling pathway	3/131	0.00783837	0.0235151	7.86944	38.1567	IL6;GADD45B;TGFB3
KEGG 2021 Human	Type II diabetes mellitus	2/46	0.0089647	0.0263769	15.0712	71.0526	SOCS3;SOCS1
KEGG 2021 Human	Cocaine addiction	2/49	0.0101256	0.0292304	14.1071	64.7895	JUN;CREB5
KEGG 2021 Human	Oxytocin signaling pathway	3/154	0.0121536	0.0344351	6.66304	29.3849	JUN;FOS;PTGS2
KEGG 2021 Human	Cellular senescence	3/156	0.0125816	0.0349996	6.57527	28.7703	IL6;GADD45B;TGFB3
KEGG 2021 Human	Influenza A	3/172	0.0163164	0.0439035	5.94795	24.4793	SOCS3;IL6;IL1B
KEGG 2021 Human	Cytosolic DNA-sensing pathway	2/63	0.0163562	0.0439035	10.8617	44.676	IL6;IL1B
KEGG 2021 Human	Tuberculosis	3/180	0.0183931	0.0483961	5.67682	22.6833	IL6;TGFB3;IL1B
KEGG 2021 Human	NOD-like receptor signaling pathway	3/181	0.0186626	0.0483961	5.64464	22.4726	JUN;IL6;IL1B
KEGG 2021 Human	Renal cell carcinoma	2/69	0.0194162	0.0495113	9.88607	38.9674	JUN;TGFB3
KEGG 2021 Human	Epithelial cell signaling in Helicobacter pylori infection	2/70	0.0199479	0.0500331	9.7402	38.1293	JUN;HBEGF
KEGG 2021 Human	Chronic myeloid leukemia	2/76	0.0232641	0.0564986	8.94775	33.6511	GADD45B;TGFB3
KEGG 2021 Human	Pancreatic cancer	2/76	0.0232641	0.0564986	8.94775	33.6511	GADD45B;TGFB3
KEGG 2021 Human	Viral carcinogenesis	3/203	0.0251486	0.0601209	5.01814	18.4816	JUN;CREB5;NFKB2
KEGG 2021 Human	Proteoglycans in cancer	3/205	0.0257912	0.0607086	4.96795	18.1714	SDC4;PLAUR;HBEGF
KEGG 2021 Human	B cell receptor signaling pathway	2/81	0.0261886	0.0607099	8.37932	30.5211	JUN;FOS
KEGG 2021 Human	Human immunodeficiency virus 1 infection	3/212	0.0281098	0.0634835	4.79985	17.1433	JUN;FOS;APOBEC3A
KEGG 2021 Human	Complement and coagulation cascades	2/85	0.0286298	0.0634835	7.9739	28.3337	C5AR1;PLAUR
KEGG 2021 Human	ErbB signaling pathway	2/85	0.0286298	0.0634835	7.9739	28.3337	JUN;HBEGF
KEGG 2021 Human	cAMP signaling pathway	3/216	0.0294832	0.0644418	4.70876	16.5934	JUN;FOS;CREB5
KEGG 2021 Human	Hypertrophic cardiomyopathy	2/90	0.0318043	0.0685361	7.51894	25.9265	IL6;TGFB3
KEGG 2021 Human	Small cell lung cancer	2/92	0.0331114	0.0693979	7.35111	25.0517	GADD45B;PTGS2
KEGG 2021 Human	Th1 and Th2 cell differentiation	2/92	0.0331114	0.0693979	7.35111	25.0517	JUN;FOS
KEGG 2021 Human	GnRH signaling pathway	2/93	0.0337728	0.0698275	7.26996	24.6314	JUN;HBEGF
KEGG 2021 Human	Choline metabolism in cancer	2/98	0.0371565	0.0757993	6.88958	22.6848	JUN;FOS
KEGG 2021 Human	Viral protein interaction with cytokine and cytokine receptor	2/100	0.0385452	0.0775976	6.7483	21.9719	IL6;CCL20
KEGG 2021 Human	Toxoplasmosis	2/112	0.0472803	0.0939465	6.00848	18.3359	SOCS1;TGFB3
KEGG 2021 Human	Cholinergic synapse	2/113	0.0480382	0.0942288	5.95405	18.0751	FOS;CREB5
KEGG 2021 Human	Primary bile acid biosynthesis	1/17	0.0514329	0.0996106	20.4119	60.5718	CH25H
KEGG 2021 Human	Neurotrophin signaling pathway	2/119	0.0526785	0.0997531	5.64701	16.6222	JUN;IRAK3
KEGG 2021 Human	Prion disease	3/273	0.0528105	0.0997531	3.70395	10.8935	IL6;IL1B;CREB5
KEGG 2021 Human	Cell cycle	2/124	0.0566628	0.105725	5.41421	15.5422	GADD45B;TGFB3
KEGG 2021 Human	Dopaminergic synapse	2/132	0.0632491	0.116592	5.07897	14.0214	FOS;CREB5
KEGG 2021 Human	Insulin signaling pathway	2/137	0.0674914	0.122931	4.88963	13.1812	SOCS3;SOCS1
KEGG 2021 Human	Ubiquitin mediated proteolysis	2/140	0.0700813	0.126146	4.78261	12.7126	SOCS3;SOCS1
KEGG 2021 Human	MicroRNAs in cancer	3/310	0.0715402	0.127275	3.25142	8.57561	SOCS1;MIR221;PTGS2
KEGG 2021 Human	Cell adhesion molecules	2/148	0.0771439	0.135667	4.51872	11.5773	CD274;SDC4
KEGG 2021 Human	Gastric cancer	2/149	0.0780422	0.135687	4.48776	11.446	GADD45B;TGFB3
KEGG 2021 Human	Hepatocellular carcinoma	2/168	0.0957114	0.163325	3.97028	9.31594	GADD45B;TGFB3
KEGG 2021 Human	Tight junction	2/169	0.0966711	0.163325	3.94631	9.22031	JUN;MYH11
KEGG 2021 Human	PI3K-Akt signaling pathway	3/354	0.097141	0.163325	2.83746	6.6158	CSF3;IL6;CREB5
KEGG 2021 Human	Alzheimer disease	3/369	0.106621	0.177316	2.71909	6.08661	IL6;IL1B;PTGS2
KEGG 2021 Human	Thyroid cancer	1/37	0.108617	0.178693	9.06284	20.1188	GADD45B
KEGG 2021 Human	Neutrophil extracellular trap formation	2/189	0.116418	0.18949	3.52068	7.57144	C5AR1;PADI4
KEGG 2021 Human	Bladder cancer	1/41	0.11964	0.192684	8.15492	17.3151	HBEGF
KEGG 2021 Human	Type I diabetes mellitus	1/43	0.125101	0.19938	7.76581	16.1422	IL1B
KEGG 2021 Human	Vasopressin-regulated water reabsorption	1/44	0.127819	0.201612	7.58483	15.603	CREB5
KEGG 2021 Human	Intestinal immune network for IgA production	1/48	0.138609	0.216399	6.93791	13.71	IL6
KEGG 2021 Human	Ovarian steroidogenesis	1/51	0.146614	0.226586	6.52066	12.5193	PTGS2
KEGG 2021 Human	Regulation of lipolysis in adipocytes	1/55	0.157175	0.240477	6.03643	11.1698	PTGS2
KEGG 2021 Human	Endometrial cancer	1/58	0.165011	0.249967	5.71786	10.3021	GADD45B
KEGG 2021 Human	VEGF signaling pathway	1/59	0.167607	0.25141	5.61899	10.0363	PTGS2
KEGG 2021 Human	Mineral absorption	1/60	0.170195	0.252813	5.52348	9.78104	MT1A
KEGG 2021 Human	Arachidonic acid metabolism	1/61	0.172775	0.254178	5.43115	9.53583	PTGS2
KEGG 2021 Human	Shigellosis	2/246	0.177162	0.256797	2.69044	4.65632	JUN;IL1B
KEGG 2021 Human	Basal cell carcinoma	1/63	0.177911	0.256797	5.25542	9.07332	GADD45B
KEGG 2021 Human	Pathways of neurodegeneration	3/475	0.182466	0.259274	2.09703	3.56744	IL6;IL1B;PTGS2
KEGG 2021 Human	Cortisol synthesis and secretion	1/65	0.183017	0.259274	5.09068	8.64488	CREB5
KEGG 2021 Human	Acute myeloid leukemia	1/67	0.188091	0.264017	4.93592	8.24708	BCL2A1
KEGG 2021 Human	Mitophagy	1/68	0.190616	0.26513	4.862	8.05874	JUN
KEGG 2021 Human	Adipocytokine signaling pathway	1/69	0.193134	0.266211	4.79026	7.87697	SOCS3
KEGG 2021 Human	Herpes simplex virus 1 infection	3/498	0.200543	0.269281	1.99723	3.209	SOCS3;IL6;IL1B
KEGG 2021 Human	Melanoma	1/72	0.200641	0.269281	4.58716	7.36809	GADD45B
KEGG 2021 Human	Non-small cell lung cancer	1/72	0.200641	0.269281	4.58716	7.36809	GADD45B
KEGG 2021 Human	p53 signaling pathway	1/73	0.203127	0.270248	4.52322	7.20966	GADD45B
KEGG 2021 Human	Thyroid hormone synthesis	1/75	0.208079	0.272103	4.40053	6.90813	CREB5
KEGG 2021 Human	Glioma	1/75	0.208079	0.272103	4.40053	6.90813	GADD45B
KEGG 2021 Human	Insulin secretion	1/86	0.234773	0.30441	3.82893	5.54863	CREB5
KEGG 2021 Human	ECM-receptor interaction	1/88	0.239531	0.307969	3.74053	5.34549	SDC4
KEGG 2021 Human	TGF-beta signaling pathway	1/94	0.25363	0.319219	3.49815	4.79904	TGFB3
KEGG 2021 Human	Staphylococcus aureus infection	1/95	0.255955	0.319219	3.46076	4.71617	C5AR1
KEGG 2021 Human	Dilated cardiomyopathy	1/96	0.258272	0.319219	3.42416	4.63543	TGFB3
KEGG 2021 Human	Circadian entrainment	1/97	0.260583	0.319219	3.38832	4.55673	FOS
KEGG 2021 Human	Prostate cancer	1/97	0.260583	0.319219	3.38832	4.55673	CREB5
KEGG 2021 Human	Aldosterone synthesis and secretion	1/98	0.262886	0.319219	3.35322	4.48002	CREB5
KEGG 2021 Human	Inflammatory mediator regulation of TRP channels	1/98	0.262886	0.319219	3.35322	4.48002	IL1B
KEGG 2021 Human	Progesterone-mediated oocyte maturation	1/100	0.267472	0.322229	3.28515	4.33226	KIF22
KEGG 2021 Human	Longevity regulating pathway	1/102	0.272029	0.32488	3.21977	4.19165	CREB5
KEGG 2021 Human	Human papillomavirus infection	2/331	0.273918	0.32488	1.98673	2.57266	PTGS2;CREB5
KEGG 2021 Human	Glucagon signaling pathway	1/107	0.283301	0.333424	3.06712	3.86839	CREB5
KEGG 2021 Human	HIF-1 signaling pathway	1/109	0.287762	0.336088	3.01002	3.74935	IL6
KEGG 2021 Human	Serotonergic synapse	1/113	0.296601	0.343788	2.90193	3.52691	PTGS2
KEGG 2021 Human	AMPK signaling pathway	1/120	0.311811	0.3587	2.73027	3.18174	CREB5
KEGG 2021 Human	Lysosome	1/128	0.328798	0.375418	2.55725	2.84446	SLC11A1
KEGG 2021 Human	Vascular smooth muscle contraction	1/133	0.339204	0.384431	2.45976	2.65938	MYH11
KEGG 2021 Human	Signaling pathways regulating pluripotency of stem cells	1/143	0.359543	0.404486	2.28538	2.33777	LIF
KEGG 2021 Human	Retrograde endocannabinoid signaling	1/148	0.369481	0.412632	2.20709	2.19751	PTGS2
KEGG 2021 Human	Adrenergic signaling in cardiomyocytes	1/150	0.373413	0.414001	2.17725	2.14474	CREB5
KEGG 2021 Human	Cushing syndrome	1/155	0.383138	0.421728	2.10603	2.02043	CREB5
KEGG 2021 Human	Hepatitis C	1/157	0.386987	0.422921	2.07881	1.97355	SOCS3
KEGG 2021 Human	Necroptosis	1/159	0.390812	0.424072	2.05229	1.92819	IL1B
KEGG 2021 Human	Hippo signaling pathway	1/163	0.398391	0.429252	2.00121	1.84176	TGFB3
KEGG 2021 Human	Wnt signaling pathway	1/166	0.404015	0.431245	1.96453	1.78046	JUN
KEGG 2021 Human	cGMP-PKG signaling pathway	1/167	0.405878	0.431245	1.9526	1.76066	CREB5
KEGG 2021 Human	Protein processing in endoplasmic reticulum	1/171	0.413273	0.436074	1.90627	1.68447	PPP1R15A
KEGG 2021 Human	Alcoholism	1/186	0.440206	0.461312	1.75038	1.43621	CREB5
KEGG 2021 Human	Chemokine signaling pathway	1/192	0.450635	0.469028	1.69488	1.35098	CCL20
KEGG 2021 Human	Focal adhesion	1/201	0.465922	0.481662	1.61787	1.23563	JUN
KEGG 2021 Human	Diabetic cardiomyopathy	1/203	0.469261	0.481859	1.60169	1.21183	TGFB3
KEGG 2021 Human	Regulation of actin cytoskeleton	1/218	0.493663	0.503536	1.48984	1.05168	MYH11
KEGG 2021 Human	Thermogenesis	1/232	0.51544	0.522267	1.39855	0.926868	CREB5
KEGG 2021 Human	Huntington disease	1/306	0.616111	0.620164	1.05525	0.511089	CREB5
KEGG 2021 Human	Neuroactive ligand-receptor interaction	1/341	0.656255	0.656255	0.944937	0.398012	C5AR1
BioCarta 2016	Signal transduction through IL1R Homo sapiens h il1rPathway	6/36	1.25405e-09	5.51782e-08	71.1	1457.33	JUN;IL6;TGFB3;IL1B;IRAK3;FOS
BioCarta 2016	Oxidative Stress Induced Gene Expression Via Nrf2 Homo sapiens h arenrf2Pathway	3/18	2.2392e-05	0.000492625	67.5356	723.09	JUN;MAFF;FOS
BioCarta 2016	TSP-1 Induced Apoptosis in Microvascular Endothelial Cell Homo sapiens h tsp1Pathway	2/7	0.000196581	0.00288319	132.887	1134.11	JUN;FOS
BioCarta 2016	Pertussis toxin-insensitive CCR5 Signaling in Macrophage Homo sapiens h Ccr5Pathway	2/9	0.000335652	0.00369217	94.9095	759.223	JUN;FOS
BioCarta 2016	IL-2 Receptor Beta Chain in T cell Activation Homo sapiens h il2rbPathway	3/49	0.000472142	0.00415485	21.9882	168.391	SOCS3;SOCS1;FOS
BioCarta 2016	MAPKinase Signaling Pathway Homo sapiens h mapkPathway	3/56	0.000699495	0.00512963	19.0774	138.6	JUN;MAP3K8;FOS
BioCarta 2016	Calcium Signaling by HBx of Hepatitis B virus Homo sapiens h HBxPathway	2/15	0.000967326	0.00532029	51.0897	354.613	JUN;FOS
BioCarta 2016	Repression of Pain Sensation by the Transcriptional Regulator DREAM Homo sapiens h dreampathway	2/15	0.000967326	0.00532029	51.0897	354.613	JUN;FOS
BioCarta 2016	Cadmium induces DNA synthesis and proliferation in macrophages Homo sapiens h cdMacPathway	2/16	0.00110331	0.00539396	47.4381	323.027	JUN;FOS
BioCarta 2016	Nerve growth factor pathway (NGF) Homo sapiens h ngfPathway	2/17	0.00124793	0.00549088	44.2733	296.024	JUN;FOS
BioCarta 2016	METS affect on Macrophage Differentiation Homo sapiens h etsPathway	2/18	0.00140112	0.00560448	41.5042	272.702	JUN;FOS
BioCarta 2016	IGF-1 Signaling Pathway Homo sapiens h igf1Pathway	2/20	0.00173302	0.00635442	36.8889	234.535	JUN;FOS
BioCarta 2016	Inhibition of Cellular Proliferation by Gleevec Homo sapiens h gleevecpathway	2/22	0.00209861	0.00710298	33.1967	204.707	JUN;FOS
BioCarta 2016	TPO Signaling Pathway Homo sapiens h TPOPathway	2/24	0.00249745	0.00784914	30.1758	180.828	JUN;FOS
BioCarta 2016	PDGF Signaling Pathway Homo sapiens h pdgfPathway	2/26	0.00292915	0.00859217	27.6583	161.332	JUN;FOS
BioCarta 2016	Fc Epsilon Receptor I Signaling in Mast Cells Homo sapiens h fcer1Pathway	2/29	0.00363739	0.00941443	24.5815	138.062	JUN;FOS
BioCarta 2016	NFkB activation by Nontypeable Hemophilus influenzae Homo sapiens h nthiPathway	2/29	0.00363739	0.00941443	24.5815	138.062	TGFB3;IL1B
BioCarta 2016	BCR Signaling Pathway Homo sapiens h bcrPathway	2/31	0.00414943	0.0101431	22.8839	125.513	JUN;FOS
BioCarta 2016	Role of EGF Receptor Transactivation by GPCRs in Cardiac Hypertrophy Homo sapiens h cardiacegfPathway	2/33	0.0046929	0.0108678	21.4054	114.769	JUN;FOS
BioCarta 2016	Angiotensin II mediated activation of JNK Pathway via Pyk2 dependent signaling Homo sapiens h At1rPathway	2/34	0.00497631	0.0109479	20.7354	109.961	JUN;FOS
BioCarta 2016	Toll-Like Receptor Pathway Homo sapiens h tollPathway	2/35	0.00526742	0.0110365	20.1061	105.481	JUN;FOS
BioCarta 2016	NFAT and Hypertrophy of the heart Homo sapiens h nfatPathway	2/44	0.00822639	0.0164528	15.7905	75.8007	LIF;HBEGF
BioCarta 2016	Keratinocyte Differentiation Homo sapiens h keratinocytePathway	2/53	0.0117712	0.0225188	12.998	57.7386	JUN;FOS
BioCarta 2016	T Cell Receptor Signaling Pathway Homo sapiens h tcrPathway	2/55	0.0126351	0.0231643	12.5063	54.6685	JUN;FOS
BioCarta 2016	D4-GDI Signaling Pathway Homo sapiens h d4gdiPathway	1/6	0.0184586	0.0324871	65.3541	260.908	JUN
BioCarta 2016	IL22 Soluble Receptor Signaling Pathway Homo sapiens h il22bppathway	1/11	0.0335844	0.0561643	32.6689	110.868	SOCS3
BioCarta 2016	IL 3 signaling pathway Homo sapiens h il3Pathway	1/12	0.0365819	0.0561643	29.6975	98.2452	FOS
BioCarta 2016	The 4-1BB-dependent immune response Homo sapiens h 41bbPathway	1/13	0.0395703	0.0561643	27.2213	87.916	JUN
BioCarta 2016	IL-10 Anti-inflammatory Signaling Pathway Homo sapiens h il10Pathway	1/13	0.0395703	0.0561643	27.2213	87.916	IL6
BioCarta 2016	IL 6 signaling pathway Homo sapiens h il6Pathway	1/13	0.0395703	0.0561643	27.2213	87.916	IL6
BioCarta 2016	Erythropoietin mediated neuroprotection through NF-kB Homo sapiens h eponfkbPathway	1/13	0.0395703	0.0561643	27.2213	87.916	JUN
BioCarta 2016	IL12 and Stat4 Dependent Signaling Pathway in Th1 Development Homo sapiens h IL12Pathway	1/15	0.0455197	0.0625896	23.3302	72.0812	JUN
BioCarta 2016	Bone Remodeling Homo sapiens h ranklPathway	1/16	0.0484808	0.0627399	21.7738	65.9002	FOS
BioCarta 2016	Hypoxia-Inducible Factor in the Cardiovascular System Homo sapiens h hifPathway	1/16	0.0484808	0.0627399	21.7738	65.9002	JUN
BioCarta 2016	ATM Signaling Pathway Homo sapiens h atmPathway	1/18	0.054376	0.0683583	19.2102	55.937	JUN
BioCarta 2016	TGF beta signaling pathway Homo sapiens h tgfbPathway	1/20	0.0602351	0.0736207	17.1864	48.2851	TGFB3
BioCarta 2016	CTCF: First Multivalent Nuclear Factor Homo sapiens h ctcfPathway	1/23	0.068957	0.0798449	14.8405	39.6876	TGFB3
BioCarta 2016	TNF/Stress Related Signaling Homo sapiens h stressPathway	1/23	0.068957	0.0798449	14.8405	39.6876	JUN
BioCarta 2016	Links between Pyk2 and Map Kinases Homo sapiens h pyk2Pathway	1/26	0.0775992	0.0875478	13.0577	33.3781	JUN
BioCarta 2016	ALK in cardiac myocytes Homo sapiens h alkPathway	1/27	0.0804624	0.0885086	12.5549	31.6378	TGFB3
BioCarta 2016	Role of ERBB2 in Signal Transduction and Oncology Homo sapiens h her2Pathway	1/28	0.0833168	0.0894131	12.0893	30.0431	IL6
BioCarta 2016	The information-processing pathway at the IFN-beta enhancer Homo sapiens h pcafpathway	1/29	0.0861625	0.0902655	11.6569	28.5772	JUN
BioCarta 2016	Agrin in Postsynaptic Differentiation Homo sapiens h agrPathway	1/47	0.135924	0.139085	7.08909	14.1474	JUN
BioCarta 2016	Mechanism of Gene Regulation by Peroxisome Proliferators via PPARa Homo sapiens h pparaPathway	1/52	0.149267	0.149267	6.39248	12.1586	JUN
Reactome 2016	MyD88:Mal cascade initiated on plasma membrane Homo sapiens R-HSA-166058	6/92	4.01341e-07	2.62878e-05	24.7326	364.272	JUN;SOCS1;MAP3K8;IRAK3;FOS;NFKB2
Reactome 2016	Toll Like Receptor TLR1:TLR2 Cascade Homo sapiens R-HSA-168179	6/92	4.01341e-07	2.62878e-05	24.7326	364.272	JUN;SOCS1;MAP3K8;IRAK3;FOS;NFKB2
Reactome 2016	Toll Like Receptor TLR6:TLR2 Cascade Homo sapiens R-HSA-168188	6/92	4.01341e-07	2.62878e-05	24.7326	364.272	JUN;SOCS1;MAP3K8;IRAK3;FOS;NFKB2
Reactome 2016	Toll Like Receptor 2 (TLR2) Cascade Homo sapiens R-HSA-181438	6/92	4.01341e-07	2.62878e-05	24.7326	364.272	JUN;SOCS1;MAP3K8;IRAK3;FOS;NFKB2
Reactome 2016	Immune System Homo sapiens R-HSA-168256	18/1547	6.13231e-07	3.21333e-05	4.92541	70.4557	CD274;CSF3;JUN;SLC11A1;C5AR1;LIF;IRAK3;FOS;KIF22;IFIT2;NFKB2;SOCS3;IL6;SOCS1;IL1B;MAP3K8;IER3;HBEGF
Reactome 2016	Activated TLR4 signalling Homo sapiens R-HSA-166054	6/112	1.2834e-06	5.60418e-05	20.0458	271.942	JUN;SOCS1;MAP3K8;IRAK3;FOS;NFKB2
Reactome 2016	Toll Like Receptor 4 (TLR4) Cascade Homo sapiens R-HSA-166016	6/122	2.11694e-06	7.92341e-05	18.3085	239.21	JUN;SOCS1;MAP3K8;IRAK3;FOS;NFKB2
Reactome 2016	Cytokine Signaling in Immune system Homo sapiens R-HSA-1280215	11/620	2.81056e-06	9.18908e-05	6.84565	87.502	SOCS3;CSF3;IL6;SOCS1;IL1B;LIF;MAP3K8;IRAK3;IFIT2;HBEGF;NFKB2
Reactome 2016	Signaling by Interleukins Homo sapiens R-HSA-449147	9/392	3.15655e-06	9.18908e-05	8.67013	109.816	SOCS3;CSF3;IL6;IL1B;LIF;MAP3K8;IRAK3;HBEGF;NFKB2
Reactome 2016	Toll-Like Receptors Cascades Homo sapiens R-HSA-168898	6/140	4.70562e-06	0.000123287	15.8348	194.241	JUN;SOCS1;MAP3K8;IRAK3;FOS;NFKB2
Reactome 2016	TRAF6 Mediated Induction of proinflammatory cytokines Homo sapiens R-HSA-168180	4/72	7.3547e-05	0.00171796	20.1521	191.8	JUN;MAP3K8;FOS;NFKB2
Reactome 2016	Interleukin-6 family signaling Homo sapiens R-HSA-6783589	3/27	7.86853e-05	0.00171796	42.1907	398.704	SOCS3;IL6;LIF
Reactome 2016	Toll Like Receptor 10 (TLR10) Cascade Homo sapiens R-HSA-168142	4/82	0.000122179	0.00204451	17.5597	158.213	JUN;MAP3K8;FOS;NFKB2
Reactome 2016	Toll Like Receptor 5 (TLR5) Cascade Homo sapiens R-HSA-168176	4/82	0.000122179	0.00204451	17.5597	158.213	JUN;MAP3K8;FOS;NFKB2
Reactome 2016	MyD88 cascade initiated on plasma membrane Homo sapiens R-HSA-975871	4/82	0.000122179	0.00204451	17.5597	158.213	JUN;MAP3K8;FOS;NFKB2
Reactome 2016	TRAF6 mediated induction of NFkB and MAP kinases upon TLR7/8 or 9 activation Homo sapiens R-HSA-975138	4/83	0.000128069	0.00204451	17.3365	155.386	JUN;MAP3K8;FOS;NFKB2
Reactome 2016	MyD88 dependent cascade initiated on endosome Homo sapiens R-HSA-975155	4/85	0.000140462	0.00204451	16.9068	149.973	JUN;MAP3K8;FOS;NFKB2
Reactome 2016	Toll Like Receptor 7/8 (TLR7/8) Cascade Homo sapiens R-HSA-168181	4/85	0.000140462	0.00204451	16.9068	149.973	JUN;MAP3K8;FOS;NFKB2
Reactome 2016	Toll Like Receptor 9 (TLR9) Cascade Homo sapiens R-HSA-168138	4/88	0.000160649	0.00221526	16.3005	142.406	JUN;MAP3K8;FOS;NFKB2
Reactome 2016	Innate Immune System Homo sapiens R-HSA-168249	10/807	0.000173494	0.00227278	4.61852	39.9935	JUN;SOCS1;IL1B;C5AR1;MAP3K8;IRAK3;FOS;IER3;HBEGF;NFKB2
Reactome 2016	Interleukin-1 processing Homo sapiens R-HSA-448706	2/7	0.000196581	0.00245258	132.887	1134.11	IL1B;NFKB2
Reactome 2016	MyD88-independent TLR3/TLR4 cascade Homo sapiens R-HSA-166166	4/97	0.000233786	0.00255217	14.7164	123.045	JUN;MAP3K8;FOS;NFKB2
Reactome 2016	Toll Like Receptor 3 (TLR3) Cascade Homo sapiens R-HSA-168164	4/97	0.000233786	0.00255217	14.7164	123.045	JUN;MAP3K8;FOS;NFKB2
Reactome 2016	TRIF-mediated TLR3/TLR4 signaling Homo sapiens R-HSA-937061	4/97	0.000233786	0.00255217	14.7164	123.045	JUN;MAP3K8;FOS;NFKB2
Reactome 2016	Interleukin-1 signaling Homo sapiens R-HSA-446652	3/44	0.000343158	0.0035963	24.6759	196.848	IL1B;MAP3K8;IRAK3
Reactome 2016	Activation of the AP-1 family of transcription factors Homo sapiens R-HSA-450341	2/10	0.000418728	0.00421949	83.0417	645.922	JUN;FOS
Reactome 2016	Interleukin-6 signaling Homo sapiens R-HSA-1059683	2/11	0.000510757	0.00495624	73.8111	559.46	SOCS3;IL6
Reactome 2016	Regulation of IFNG signaling Homo sapiens R-HSA-877312	2/14	0.000840024	0.00773304	55.35	391.993	SOCS3;SOCS1
Reactome 2016	MAP kinase activation in TLR cascade Homo sapiens R-HSA-450294	3/60	0.000855947	0.00773304	17.7351	125.268	JUN;MAP3K8;FOS
Reactome 2016	Interferon alpha/beta signaling Homo sapiens R-HSA-909733	3/68	0.00123168	0.0107567	15.546	104.149	SOCS3;SOCS1;IFIT2
Reactome 2016	Senescence-Associated Secretory Phenotype (SASP) Homo sapiens R-HSA-2559582	3/77	0.00176257	0.0148965	13.6491	86.5488	JUN;IL6;FOS
Reactome 2016	Growth hormone receptor signaling Homo sapiens R-HSA-982772	2/24	0.00249745	0.0204479	30.1758	180.828	SOCS3;SOCS1
Reactome 2016	Regulation of IFNA signaling Homo sapiens R-HSA-912694	2/25	0.00270922	0.0215096	28.8623	170.608	SOCS3;SOCS1
Reactome 2016	MAPK targets/ Nuclear events mediated by MAP kinases Homo sapiens R-HSA-450282	2/30	0.00388946	0.0299717	23.7024	131.536	JUN;FOS
Reactome 2016	Adaptive Immune System Homo sapiens R-HSA-1280218	7/762	0.00904623	0.0677175	3.23374	15.2161	CD274;SOCS3;SOCS1;MAP3K8;KIF22;IER3;HBEGF
Reactome 2016	Factors involved in megakaryocyte development and platelet production Homo sapiens R-HSA-983231	3/141	0.00957875	0.069712	7.2955	33.911	NFE2;MAFF;KIF22
Reactome 2016	Extracellular matrix organization Homo sapiens R-HSA-1474244	4/283	0.0115169	0.0815521	4.85947	21.6924	ADAMTS4;SDC4;TGFB3;MMP19
Reactome 2016	Cellular Senescence Homo sapiens R-HSA-2559583	3/161	0.0136891	0.0943831	6.36559	27.3157	JUN;IL6;FOS
Reactome 2016	TP53 Regulates Transcription of DNA Repair Genes Homo sapiens R-HSA-6796648	2/61	0.0153868	0.100907	11.2311	46.8813	JUN;FOS
Reactome 2016	Hyaluronan biosynthesis and export Homo sapiens R-HSA-2142850	1/5	0.0154056	0.100907	81.6967	340.922	HAS2
Reactome 2016	Signaling by PTK6 Homo sapiens R-HSA-8848021	2/67	0.0183713	0.109913	10.1913	40.7342	SOCS3;HBEGF
Reactome 2016	CLEC7A/inflammasome pathway Homo sapiens R-HSA-5660668	1/6	0.0184586	0.109913	65.3541	260.908	IL1B
Reactome 2016	Uptake and function of diphtheria toxin Homo sapiens R-HSA-5336415	1/6	0.0184586	0.109913	65.3541	260.908	HBEGF
Reactome 2016	Synthesis of 15-eicosatetraenoic acid derivatives Homo sapiens R-HSA-2142770	1/6	0.0184586	0.109913	65.3541	260.908	PTGS2
Reactome 2016	Costimulation by the CD28 family Homo sapiens R-HSA-388841	2/72	0.0210294	0.117367	9.46095	36.5366	CD274;MAP3K8
Reactome 2016	PTK6 promotes HIF1A stabilization Homo sapiens R-HSA-8857538	1/7	0.0215023	0.117367	54.459	209.101	HBEGF
Reactome 2016	Attachment of GPI anchor to uPAR Homo sapiens R-HSA-162791	1/7	0.0215023	0.117367	54.459	209.101	PLAUR
Reactome 2016	IkBA variant leads to EDA-ID Homo sapiens R-HSA-5603029	1/7	0.0215023	0.117367	54.459	209.101	NFKB2
Reactome 2016	Peptide ligand-binding receptors Homo sapiens R-HSA-375276	3/193	0.022068	0.117996	5.28492	20.1547	CCL20;C5AR1;PROK2
Reactome 2016	Interferon Signaling Homo sapiens R-HSA-913531	3/196	0.022969	0.120357	5.20198	19.6303	SOCS3;SOCS1;IFIT2
Reactome 2016	Nicotinamide salvaging Homo sapiens R-HSA-197264	1/8	0.0245367	0.123627	46.6768	173.058	PTGS2
Reactome 2016	IKBKG deficiency causes anhidrotic ectodermal dysplasia with immunodeficiency (EDA-ID) (via TLR) Homo sapiens R-HSA-5603027	1/8	0.0245367	0.123627	46.6768	173.058	NFKB2
Reactome 2016	PI5P, PP2A and IER3 Regulate PI3K/AKT Signaling Homo sapiens R-HSA-6811558	2/83	0.0273981	0.131273	8.1716	29.3956	IER3;HBEGF
Reactome 2016	MAPK1 (ERK2) activation Homo sapiens R-HSA-112411	1/9	0.0275618	0.131273	40.8402	146.67	IL6
Reactome 2016	EGFR Transactivation by Gastrin Homo sapiens R-HSA-2179392	1/9	0.0275618	0.131273	40.8402	146.67	HBEGF
Reactome 2016	Hemostasis Homo sapiens R-HSA-109582	5/552	0.0280583	0.131273	3.10963	11.1122	NFE2;TGFB3;MAFF;PLAUR;KIF22
Reactome 2016	Diseases of glycosylation Homo sapiens R-HSA-3781865	2/88	0.0305184	0.138127	7.69457	26.8496	ADAMTS4;SDC4
Reactome 2016	MAPK3 (ERK1) activation Homo sapiens R-HSA-110056	1/10	0.0305777	0.138127	36.3005	126.598	IL6
Reactome 2016	Negative regulation of the PI3K/AKT network Homo sapiens R-HSA-199418	2/90	0.0318043	0.139593	7.51894	25.9265	IER3;HBEGF
Reactome 2016	Oxidative Stress Induced Senescence Homo sapiens R-HSA-2559580	2/91	0.0324552	0.139593	7.43408	25.4832	JUN;FOS
Reactome 2016	Response to metal ions Homo sapiens R-HSA-5660526	1/11	0.0335844	0.139593	32.6689	110.868	MT1A
Reactome 2016	Metallothioneins bind metals Homo sapiens R-HSA-5661231	1/11	0.0335844	0.139593	32.6689	110.868	MT1A
Reactome 2016	Interferon gamma signaling Homo sapiens R-HSA-877300	2/93	0.0337728	0.139593	7.26996	24.6314	SOCS3;SOCS1
Reactome 2016	Fc epsilon receptor (FCERI) signaling Homo sapiens R-HSA-2454202	4/395	0.0340991	0.139593	3.44775	11.6482	JUN;FOS;IER3;HBEGF
Reactome 2016	Defective EXT2 causes exostoses 2 Homo sapiens R-HSA-3656237	1/12	0.0365819	0.143992	29.6975	98.2452	SDC4
Reactome 2016	Defective EXT1 causes exostoses 1, TRPS2 and CHDS Homo sapiens R-HSA-3656253	1/12	0.0365819	0.143992	29.6975	98.2452	SDC4
Reactome 2016	Signal Transduction Homo sapiens R-HSA-162582	13/2465	0.0368785	0.143992	1.89198	6.24378	PPP1R15A;JUN;SDC4;CCL20;RGS16;C5AR1;SOCS3;IL6;SOCS1;PROK2;MYH11;IER3;HBEGF
Reactome 2016	CLEC7A (Dectin-1) signaling Homo sapiens R-HSA-5607764	2/99	0.0378484	0.143992	6.81821	22.324	IL1B;NFKB2
Reactome 2016	G alpha (i) signalling events Homo sapiens R-HSA-418594	3/240	0.0384577	0.143992	4.22678	13.7717	CCL20;RGS16;C5AR1
Reactome 2016	Dissolution of Fibrin Clot Homo sapiens R-HSA-75205	1/13	0.0395703	0.143992	27.2213	87.916	PLAUR
Reactome 2016	ERBB2 Activates PTK6 Signaling Homo sapiens R-HSA-8847993	1/13	0.0395703	0.143992	27.2213	87.916	HBEGF
Reactome 2016	DEx/H-box helicases activate type I IFN and inflammatory cytokines production Homo sapiens R-HSA-3134963	1/13	0.0395703	0.143992	27.2213	87.916	NFKB2
Reactome 2016	Nicotinate metabolism Homo sapiens R-HSA-196807	1/14	0.0425496	0.149613	25.1261	79.3253	PTGS2
Reactome 2016	Synthesis of Prostaglandins (PG) and Thromboxanes (TX) Homo sapiens R-HSA-2162123	1/14	0.0425496	0.149613	25.1261	79.3253	PTGS2
Reactome 2016	Degradation of the extracellular matrix Homo sapiens R-HSA-1474228	2/106	0.0428281	0.149613	6.35705	20.0283	ADAMTS4;MMP19
Reactome 2016	ERBB2 Regulates Cell Motility Homo sapiens R-HSA-6785631	1/15	0.0455197	0.155234	23.3302	72.0812	HBEGF
Reactome 2016	Regulation of KIT signaling Homo sapiens R-HSA-1433559	1/16	0.0484808	0.155234	21.7738	65.9002	SOCS1
Reactome 2016	RHO GTPases activate CIT Homo sapiens R-HSA-5625900	1/16	0.0484808	0.155234	21.7738	65.9002	MYH11
Reactome 2016	PI3K events in ERBB2 signaling Homo sapiens R-HSA-1963642	1/16	0.0484808	0.155234	21.7738	65.9002	HBEGF
Reactome 2016	GRB2 events in ERBB2 signaling Homo sapiens R-HSA-1963640	1/16	0.0484808	0.155234	21.7738	65.9002	HBEGF
Reactome 2016	MAP3K8 (TPL2)-dependent MAPK1/3 activation Homo sapiens R-HSA-5684264	1/16	0.0484808	0.155234	21.7738	65.9002	MAP3K8
Reactome 2016	RHO GTPases Activate ROCKs Homo sapiens R-HSA-5627117	1/17	0.0514329	0.155234	20.4119	60.5718	MYH11
Reactome 2016	Hyaluronan metabolism Homo sapiens R-HSA-2142845	1/17	0.0514329	0.155234	20.4119	60.5718	HAS2
Reactome 2016	Glycosaminoglycan metabolism Homo sapiens R-HSA-1630316	2/121	0.0542597	0.155234	5.55154	16.177	SDC4;HAS2
Reactome 2016	SHC1 events in ERBB2 signaling Homo sapiens R-HSA-1250196	1/18	0.054376	0.155234	19.2102	55.937	HBEGF
Reactome 2016	PI-3K cascade:FGFR1 Homo sapiens R-HSA-5654689	2/122	0.0550566	0.155234	5.505	15.9612	IER3;HBEGF
Reactome 2016	PI-3K cascade:FGFR3 Homo sapiens R-HSA-5654710	2/122	0.0550566	0.155234	5.505	15.9612	IER3;HBEGF
Reactome 2016	PI3K events in ERBB4 signaling Homo sapiens R-HSA-1250342	2/122	0.0550566	0.155234	5.505	15.9612	IER3;HBEGF
Reactome 2016	PIP3 activates AKT signaling Homo sapiens R-HSA-1257604	2/122	0.0550566	0.155234	5.505	15.9612	IER3;HBEGF
Reactome 2016	PI-3K cascade:FGFR4 Homo sapiens R-HSA-5654720	2/122	0.0550566	0.155234	5.505	15.9612	IER3;HBEGF
Reactome 2016	PI-3K cascade:FGFR2 Homo sapiens R-HSA-5654695	2/122	0.0550566	0.155234	5.505	15.9612	IER3;HBEGF
Reactome 2016	C-type lectin receptors (CLRs) Homo sapiens R-HSA-5621481	2/123	0.0558576	0.155234	5.45923	15.7496	IL1B;NFKB2
Reactome 2016	Defective B3GALT6 causes EDSP2 and SEMDJL1 Homo sapiens R-HSA-4420332	1/19	0.05731	0.155234	18.1421	51.8733	SDC4
Reactome 2016	Defective B4GALT7 causes EDS, progeroid type Homo sapiens R-HSA-3560783	1/19	0.05731	0.155234	18.1421	51.8733	SDC4
Reactome 2016	Defective B3GAT3 causes JDSSDHD Homo sapiens R-HSA-3560801	1/19	0.05731	0.155234	18.1421	51.8733	SDC4
Reactome 2016	GAB1 signalosome Homo sapiens R-HSA-180292	2/125	0.0574721	0.155234	5.36992	15.3389	IER3;HBEGF
Reactome 2016	PI3K/AKT activation Homo sapiens R-HSA-198203	2/125	0.0574721	0.155234	5.36992	15.3389	IER3;HBEGF
Reactome 2016	MAPK family signaling cascades Homo sapiens R-HSA-5683057	3/284	0.0580958	0.155317	3.55697	10.1219	JUN;IL6;HBEGF
Reactome 2016	IL-6-type cytokine receptor ligand interactions Homo sapiens R-HSA-6788467	1/20	0.0602351	0.157145	17.1864	48.2851	LIF
Reactome 2016	Syndecan interactions Homo sapiens R-HSA-3000170	1/20	0.0602351	0.157145	17.1864	48.2851	SDC4
Reactome 2016	FCERI mediated MAPK activation Homo sapiens R-HSA-2871796	3/289	0.0605786	0.157145	3.4939	9.79623	JUN;FOS;HBEGF
Reactome 2016	RHO GTPases activate PAKs Homo sapiens R-HSA-5627123	1/21	0.0631513	0.159093	16.3262	45.0967	MYH11
Reactome 2016	HS-GAG degradation Homo sapiens R-HSA-2024096	1/21	0.0631513	0.159093	16.3262	45.0967	SDC4
Reactome 2016	RIP-mediated NFkB activation via ZBP1 Homo sapiens R-HSA-1810476	1/21	0.0631513	0.159093	16.3262	45.0967	NFKB2
Reactome 2016	CD28 dependent PI3K/Akt signaling Homo sapiens R-HSA-389357	1/22	0.0660586	0.164832	15.548	42.2473	MAP3K8
Reactome 2016	RAF-independent MAPK1/3 activation Homo sapiens R-HSA-112409	1/23	0.068957	0.167311	14.8405	39.6876	IL6
Reactome 2016	Sema4D induced cell migration and growth-cone collapse Homo sapiens R-HSA-416572	1/24	0.0718465	0.167311	14.1946	37.3775	MYH11
Reactome 2016	Diseases associated with the TLR signaling cascade Homo sapiens R-HSA-5602358	1/24	0.0718465	0.167311	14.1946	37.3775	NFKB2
Reactome 2016	Diseases of Immune System Homo sapiens R-HSA-5260271	1/24	0.0718465	0.167311	14.1946	37.3775	NFKB2
Reactome 2016	TRAF6 mediated NF-kB activation Homo sapiens R-HSA-933542	1/24	0.0718465	0.167311	14.1946	37.3775	NFKB2
Reactome 2016	Metal ion SLC transporters Homo sapiens R-HSA-425410	1/25	0.0747273	0.167311	13.6025	35.2836	SLC11A1
Reactome 2016	Post-translational modification: synthesis of GPI-anchored proteins Homo sapiens R-HSA-163125	1/25	0.0747273	0.167311	13.6025	35.2836	PLAUR
Reactome 2016	ATF4 activates genes Homo sapiens R-HSA-380994	1/25	0.0747273	0.167311	13.6025	35.2836	ATF3
Reactome 2016	Metabolism of vitamins and cofactors Homo sapiens R-HSA-196854	2/148	0.0771439	0.167311	4.51872	11.5773	SDC4;PTGS2
Reactome 2016	Regulation of Complement cascade Homo sapiens R-HSA-977606	1/26	0.0775992	0.167311	13.0577	33.3781	C5AR1
Reactome 2016	Diseases associated with glycosaminoglycan metabolism Homo sapiens R-HSA-3560782	1/26	0.0775992	0.167311	13.0577	33.3781	SDC4
Reactome 2016	A tetrasaccharide linker sequence is required for GAG synthesis Homo sapiens R-HSA-1971475	1/26	0.0775992	0.167311	13.0577	33.3781	SDC4
Reactome 2016	Downregulation of TGF-beta receptor signaling Homo sapiens R-HSA-2173788	1/26	0.0775992	0.167311	13.0577	33.3781	PPP1R15A
Reactome 2016	PD-1 signaling Homo sapiens R-HSA-389948	1/26	0.0775992	0.167311	13.0577	33.3781	CD274
Reactome 2016	ZBP1(DAI) mediated induction of type I IFNs Homo sapiens R-HSA-1606322	1/26	0.0775992	0.167311	13.0577	33.3781	NFKB2
Reactome 2016	TAK1 activates NFkB by phosphorylation and activation of IKKs complex Homo sapiens R-HSA-445989	1/26	0.0775992	0.167311	13.0577	33.3781	NFKB2
Reactome 2016	Class A/1 (Rhodopsin-like receptors) Homo sapiens R-HSA-373076	3/323	0.0787446	0.167311	3.11727	7.92268	CCL20;C5AR1;PROK2
Reactome 2016	Signaling by SCF-KIT Homo sapiens R-HSA-1433557	3/325	0.0798805	0.167311	3.09759	7.8283	SOCS1;IER3;HBEGF
Reactome 2016	Uptake and actions of bacterial toxins Homo sapiens R-HSA-5339562	1/27	0.0804624	0.167311	12.5549	31.6378	HBEGF
Reactome 2016	Sema4D in semaphorin signaling Homo sapiens R-HSA-400685	1/27	0.0804624	0.167311	12.5549	31.6378	MYH11
Reactome 2016	Synthesis of bile acids and bile salts Homo sapiens R-HSA-192105	1/27	0.0804624	0.167311	12.5549	31.6378	CH25H
Reactome 2016	PERK regulates gene expression Homo sapiens R-HSA-381042	1/28	0.0833168	0.171882	12.0893	30.0431	ATF3
Reactome 2016	Molecules associated with elastic fibres Homo sapiens R-HSA-2129379	1/30	0.0889995	0.182171	11.2544	27.2258	TGFB3
Reactome 2016	Role of LAT2/NTAL/LAB on calcium mobilization Homo sapiens R-HSA-2730905	2/162	0.0900131	0.182817	4.12042	9.92114	IER3;HBEGF
Reactome 2016	HS-GAG biosynthesis Homo sapiens R-HSA-2022928	1/31	0.0918278	0.185068	10.8787	25.9766	SDC4
Reactome 2016	TGF-beta receptor signaling activates SMADs Homo sapiens R-HSA-2173789	1/32	0.0946475	0.189295	10.5272	24.819	PPP1R15A
Reactome 2016	Smooth Muscle Contraction Homo sapiens R-HSA-445355	1/33	0.0974586	0.191986	10.1977	23.7437	MYH11
Reactome 2016	CD28 co-stimulation Homo sapiens R-HSA-389356	1/33	0.0974586	0.191986	10.1977	23.7437	MAP3K8
Reactome 2016	EPHA-mediated growth cone collapse Homo sapiens R-HSA-3928663	1/34	0.100261	0.194581	9.88823	22.7427	MYH11
Reactome 2016	ROS, RNS production in response to bacteria Homo sapiens R-HSA-1222556	1/34	0.100261	0.194581	9.88823	22.7427	SLC11A1
Reactome 2016	Bile acid and bile salt metabolism Homo sapiens R-HSA-194068	1/35	0.103055	0.198533	9.59691	21.8089	CH25H
Reactome 2016	Cellular responses to stress Homo sapiens R-HSA-2262752	3/367	0.105336	0.201446	2.73431	6.15382	JUN;IL6;FOS
Reactome 2016	Defective B3GALTL causes Peters-plus syndrome (PpS) Homo sapiens R-HSA-5083635	1/37	0.108617	0.206216	9.06284	20.1188	ADAMTS4
Reactome 2016	O-glycosylation of TSR domain-containing proteins Homo sapiens R-HSA-5173214	1/38	0.111386	0.20995	8.81746	19.3522	ADAMTS4
Reactome 2016	Nuclear signaling by ERBB4 Homo sapiens R-HSA-1251985	1/39	0.114146	0.2121	8.58499	18.6318	HBEGF
Reactome 2016	Collagen degradation Homo sapiens R-HSA-1442490	1/39	0.114146	0.2121	8.58499	18.6318	MMP19
Reactome 2016	Downstream signaling events of B Cell Receptor (BCR) Homo sapiens R-HSA-1168372	2/192	0.119465	0.217679	3.46456	7.36128	IER3;HBEGF
Reactome 2016	Pre-NOTCH Transcription and Translation Homo sapiens R-HSA-1912408	1/41	0.11964	0.217679	8.15492	17.3151	JUN
Reactome 2016	Elastic fibre formation Homo sapiens R-HSA-1566948	1/41	0.11964	0.217679	8.15492	17.3151	TGFB3
Reactome 2016	Retinoid metabolism and transport Homo sapiens R-HSA-975634	1/42	0.122375	0.219604	7.95562	16.7121	SDC4
Reactome 2016	Non-integrin membrane-ECM interactions Homo sapiens R-HSA-3000171	1/42	0.122375	0.219604	7.95562	16.7121	SDC4
Reactome 2016	Kinesins Homo sapiens R-HSA-983189	1/44	0.127819	0.227814	7.58483	15.603	KIF22
Reactome 2016	Signaling by ERBB2 Homo sapiens R-HSA-1227986	1/45	0.130529	0.231072	7.41207	15.0922	HBEGF
Reactome 2016	Chondroitin sulfate/dermatan sulfate metabolism Homo sapiens R-HSA-1793185	1/50	0.143954	0.253127	6.65406	12.8973	SDC4
Reactome 2016	Metabolism of fat-soluble vitamins Homo sapiens R-HSA-6806667	1/51	0.146614	0.25439	6.52066	12.5193	SDC4
Reactome 2016	Nuclear Receptor transcription pathway Homo sapiens R-HSA-383280	1/51	0.146614	0.25439	6.52066	12.5193	NR4A3
Reactome 2016	Arachidonic acid metabolism Homo sapiens R-HSA-2142753	1/53	0.151911	0.261846	6.26923	11.8141	PTGS2
Reactome 2016	Heparan sulfate/heparin (HS-GAG) metabolism Homo sapiens R-HSA-1638091	1/54	0.154547	0.264649	6.15063	11.4848	SDC4
Reactome 2016	ECM proteoglycans Homo sapiens R-HSA-3000178	1/55	0.157175	0.267401	6.03643	11.1698	TGFB3
Reactome 2016	Chemokine receptors bind chemokines Homo sapiens R-HSA-380108	1/56	0.159795	0.270051	5.92638	10.8682	CCL20
Reactome 2016	GPCR ligand binding Homo sapiens R-HSA-500792	3/447	0.161128	0.270051	2.23248	4.07552	CCL20;C5AR1;PROK2
Reactome 2016	Pre-NOTCH Expression and Processing Homo sapiens R-HSA-1912422	1/57	0.162407	0.270051	5.82026	10.5792	JUN
Reactome 2016	Signaling by the B Cell Receptor (BCR) Homo sapiens R-HSA-983705	2/233	0.162855	0.270051	2.84372	5.16105	IER3;HBEGF
Reactome 2016	NIK-->noncanonical NF-kB signaling Homo sapiens R-HSA-5676590	1/58	0.165011	0.271904	5.71786	10.3021	NFKB2
Reactome 2016	RHO GTPases activate PKNs Homo sapiens R-HSA-5625740	1/60	0.170195	0.277712	5.52348	9.78104	MYH11
Reactome 2016	MAPK1/MAPK3 signaling Homo sapiens R-HSA-5684996	2/241	0.171634	0.277712	2.74742	4.84202	IL6;HBEGF
Reactome 2016	Constitutive Signaling by Aberrant PI3K in Cancer Homo sapiens R-HSA-2219530	1/61	0.172775	0.277712	5.43115	9.53583	HBEGF
Reactome 2016	Dectin-1 mediated noncanonical NF-kB signaling Homo sapiens R-HSA-5607761	1/61	0.172775	0.277712	5.43115	9.53583	NFKB2
Reactome 2016	Signaling by Leptin Homo sapiens R-HSA-2586552	2/243	0.173842	0.277723	2.72434	4.76654	SOCS3;HBEGF
Reactome 2016	Diseases associated with O-glycosylation of proteins Homo sapiens R-HSA-3906995	1/62	0.175347	0.27843	5.34184	9.30009	ADAMTS4
Reactome 2016	Cytosolic sensors of pathogen-associated DNA Homo sapiens R-HSA-1834949	1/66	0.185558	0.292868	5.01211	8.44234	NFKB2
Reactome 2016	Disease Homo sapiens R-HSA-1643685	4/725	0.186989	0.293332	1.83816	3.08204	ADAMTS4;SDC4;HBEGF;NFKB2
Reactome 2016	Semaphorin interactions Homo sapiens R-HSA-373755	1/67	0.188091	0.293332	4.93592	8.24708	MYH11
Reactome 2016	Antigen processing: Ubiquitination & Proteasome degradation Homo sapiens R-HSA-983168	2/260	0.192784	0.298872	2.54264	4.18565	SOCS3;SOCS1
Reactome 2016	Signaling by TGF-beta Receptor Complex Homo sapiens R-HSA-170834	1/73	0.203127	0.313055	4.52322	7.20966	PPP1R15A
Reactome 2016	Metabolism of carbohydrates Homo sapiens R-HSA-71387	2/282	0.217677	0.331902	2.34024	3.56826	SDC4;HAS2
Reactome 2016	RIG-I/MDA5 mediated induction of IFN-alpha/beta pathways Homo sapiens R-HSA-168928	1/79	0.21789	0.331902	4.17402	6.36023	NFKB2
Reactome 2016	Complement cascade Homo sapiens R-HSA-166658	1/80	0.220324	0.33367	4.12098	6.23362	C5AR1
Reactome 2016	COPI-dependent Golgi-to-ER retrograde traffic Homo sapiens R-HSA-6811434	1/81	0.222751	0.335407	4.06926	6.11081	KIF22
Reactome 2016	PI3K/AKT Signaling in Cancer Homo sapiens R-HSA-2219528	1/86	0.234773	0.349492	3.82893	5.54863	HBEGF
Reactome 2016	Unfolded Protein Response (UPR) Homo sapiens R-HSA-381119	1/86	0.234773	0.349492	3.82893	5.54863	ATF3
Reactome 2016	Activation of anterior HOX genes in hindbrain development during early embryogenesis Homo sapiens R-HSA-5617472	1/89	0.241899	0.356054	3.69784	5.2481	JUN
Reactome 2016	Activation of HOX genes during differentiation Homo sapiens R-HSA-5619507	1/89	0.241899	0.356054	3.69784	5.2481	JUN
Reactome 2016	Class I MHC mediated antigen processing & presentation Homo sapiens R-HSA-983169	2/305	0.243999	0.357138	2.16007	3.04697	SOCS3;SOCS1
Reactome 2016	MAPK6/MAPK4 signaling Homo sapiens R-HSA-5687128	1/92	0.248959	0.362374	3.57539	4.97146	JUN
Reactome 2016	EPH-Ephrin signaling Homo sapiens R-HSA-2682334	1/95	0.255955	0.368462	3.46076	4.71617	MYH11
Reactome 2016	TNFR2 non-canonical NF-kB pathway Homo sapiens R-HSA-5668541	1/95	0.255955	0.368462	3.46076	4.71617	NFKB2
Reactome 2016	Visual phototransduction Homo sapiens R-HSA-2187338	1/97	0.260583	0.373075	3.38832	4.55673	SDC4
Reactome 2016	Metabolism of water-soluble vitamins and cofactors Homo sapiens R-HSA-196849	1/98	0.262886	0.374327	3.35322	4.48002	PTGS2
Reactome 2016	Transport of glucose and other sugars, bile salts and organic acids, metal ions and amine compounds Homo sapiens R-HSA-425366	1/101	0.269754	0.374974	3.25213	4.26109	SLC11A1
Reactome 2016	Downstream signaling of activated FGFR2 Homo sapiens R-HSA-5654696	2/329	0.271615	0.374974	1.99908	2.60554	IER3;HBEGF
Reactome 2016	Downstream signaling of activated FGFR4 Homo sapiens R-HSA-5654716	2/329	0.271615	0.374974	1.99908	2.60554	IER3;HBEGF
Reactome 2016	Downstream signaling of activated FGFR3 Homo sapiens R-HSA-5654708	2/329	0.271615	0.374974	1.99908	2.60554	IER3;HBEGF
Reactome 2016	Signaling by ERBB4 Homo sapiens R-HSA-1236394	2/330	0.272767	0.374974	1.99289	2.58903	IER3;HBEGF
Reactome 2016	MHC class II antigen presentation Homo sapiens R-HSA-2132295	1/103	0.274297	0.374974	3.18804	4.12387	KIF22
Reactome 2016	Signaling by FGFR4 Homo sapiens R-HSA-5654743	2/332	0.27507	0.374974	1.98061	2.55643	IER3;HBEGF
Reactome 2016	Downstream signaling of activated FGFR1 Homo sapiens R-HSA-5654687	2/332	0.27507	0.374974	1.98061	2.55643	IER3;HBEGF
Reactome 2016	Signaling by FGFR3 Homo sapiens R-HSA-5654741	2/333	0.276221	0.374974	1.97452	2.54033	IER3;HBEGF
Reactome 2016	Platelet degranulation Homo sapiens R-HSA-114608	1/105	0.278813	0.375769	3.12642	3.99311	TGFB3
Reactome 2016	Signaling by FGFR1 Homo sapiens R-HSA-5654736	2/336	0.279676	0.375769	1.95649	2.49281	IER3;HBEGF
Reactome 2016	Downstream signal transduction Homo sapiens R-HSA-186763	2/341	0.285431	0.379876	1.92714	2.41616	IER3;HBEGF
Reactome 2016	DAP12 signaling Homo sapiens R-HSA-2424491	2/344	0.288882	0.379876	1.90994	2.37164	IER3;HBEGF
Reactome 2016	Response to elevated platelet cytosolic Ca2+ Homo sapiens R-HSA-76005	1/110	0.289982	0.379876	2.98225	3.69184	TGFB3
Reactome 2016	O-linked glycosylation Homo sapiens R-HSA-5173105	1/110	0.289982	0.379876	2.98225	3.69184	ADAMTS4
Reactome 2016	Golgi-to-ER retrograde transport Homo sapiens R-HSA-8856688	1/110	0.289982	0.379876	2.98225	3.69184	KIF22
Reactome 2016	Transcriptional Regulation by TP53 Homo sapiens R-HSA-3700989	2/348	0.293482	0.382548	1.88748	2.31393	JUN;FOS
Reactome 2016	Signaling by EGFR Homo sapiens R-HSA-177929	2/355	0.301522	0.391084	1.84939	2.21725	IER3;HBEGF
Reactome 2016	DAP12 interactions Homo sapiens R-HSA-2172127	2/359	0.306111	0.39508	1.82829	2.16434	IER3;HBEGF
Reactome 2016	Signaling by FGFR2 Homo sapiens R-HSA-5654738	2/361	0.308404	0.396088	1.81792	2.1385	IER3;HBEGF
Reactome 2016	Signaling by PDGF Homo sapiens R-HSA-186797	2/364	0.311841	0.398547	1.80258	2.10048	IER3;HBEGF
Reactome 2016	Signaling by FGFR Homo sapiens R-HSA-190236	2/366	0.31413	0.399524	1.79249	2.07561	IER3;HBEGF
Reactome 2016	Signaling by NOTCH Homo sapiens R-HSA-157118	1/122	0.316097	0.400084	2.68487	3.09218	JUN
Reactome 2016	NGF signalling via TRKA from the plasma membrane Homo sapiens R-HSA-187037	2/374	0.323271	0.407197	1.75323	1.97985	IER3;HBEGF
Reactome 2016	GPCR downstream signaling Homo sapiens R-HSA-388396	4/983	0.363586	0.455787	1.33556	1.35124	CCL20;RGS16;C5AR1;PROK2
Reactome 2016	Signaling by GPCR Homo sapiens R-HSA-372790	5/1293	0.372748	0.465048	1.27016	1.25346	CCL20;RGS16;C5AR1;PROK2;HBEGF
Reactome 2016	Gastrin-CREB signalling pathway via PKC and MAPK Homo sapiens R-HSA-881907	2/432	0.38847	0.482366	1.51225	1.42989	PROK2;HBEGF
Reactome 2016	Signalling by NGF Homo sapiens R-HSA-166520	2/450	0.408192	0.504463	1.45015	1.29936	IER3;HBEGF
Reactome 2016	Intra-Golgi and retrograde Golgi-to-ER traffic Homo sapiens R-HSA-6811442	1/179	0.427792	0.526204	1.81986	1.54527	KIF22
Reactome 2016	Developmental Biology Homo sapiens R-HSA-1266738	3/786	0.44225	0.541446	1.24391	1.01488	JUN;MYH11;HBEGF
Reactome 2016	G alpha (q) signalling events Homo sapiens R-HSA-416476	1/191	0.44891	0.547044	1.70388	1.36469	PROK2
Reactome 2016	Muscle contraction Homo sapiens R-HSA-397014	1/196	0.457482	0.554908	1.65977	1.29797	MYH11
Reactome 2016	Generic Transcription Pathway Homo sapiens R-HSA-212436	3/812	0.463518	0.559639	1.2023	0.924461	JUN;NR4A3;FOS
Reactome 2016	Axon guidance Homo sapiens R-HSA-422475	2/515	0.476744	0.572967	1.26218	0.934995	MYH11;HBEGF
Reactome 2016	Post-translational protein modification Homo sapiens R-HSA-597592	2/521	0.482837	0.577641	1.24721	0.908061	ADAMTS4;PLAUR
Reactome 2016	Chromatin organization Homo sapiens R-HSA-4839726	1/226	0.506222	0.593118	1.43628	0.977793	PADI4
Reactome 2016	Chromatin modifying enzymes Homo sapiens R-HSA-3247509	1/226	0.506222	0.593118	1.43628	0.977793	PADI4
Reactome 2016	GRB2 events in EGFR signaling Homo sapiens R-HSA-179812	1/235	0.519985	0.593118	1.38041	0.902727	HBEGF
Reactome 2016	SHC1 events in EGFR signaling Homo sapiens R-HSA-180336	1/235	0.519985	0.593118	1.38041	0.902727	HBEGF
Reactome 2016	SOS-mediated signalling Homo sapiens R-HSA-112412	1/235	0.519985	0.593118	1.38041	0.902727	HBEGF
Reactome 2016	SHC1 events in ERBB4 signaling Homo sapiens R-HSA-1250347	1/235	0.519985	0.593118	1.38041	0.902727	HBEGF
Reactome 2016	RAF/MAP kinase cascade Homo sapiens R-HSA-5673001	1/235	0.519985	0.593118	1.38041	0.902727	HBEGF
Reactome 2016	FRS-mediated FGFR2 signaling Homo sapiens R-HSA-5654700	1/236	0.521491	0.593118	1.37447	0.894865	HBEGF
Reactome 2016	FRS-mediated FGFR4 signaling Homo sapiens R-HSA-5654712	1/236	0.521491	0.593118	1.37447	0.894865	HBEGF
Reactome 2016	FRS-mediated FGFR3 signaling Homo sapiens R-HSA-5654706	1/236	0.521491	0.593118	1.37447	0.894865	HBEGF
Reactome 2016	FRS-mediated FGFR1 signaling Homo sapiens R-HSA-5654693	1/236	0.521491	0.593118	1.37447	0.894865	HBEGF
Reactome 2016	ARMS-mediated activation Homo sapiens R-HSA-170984	1/239	0.525981	0.593118	1.35694	0.871819	HBEGF
Reactome 2016	Signalling to p38 via RIT and RIN Homo sapiens R-HSA-187706	1/239	0.525981	0.593118	1.35694	0.871819	HBEGF
Reactome 2016	Frs2-mediated activation Homo sapiens R-HSA-170968	1/240	0.527468	0.593118	1.35119	0.864312	HBEGF
Reactome 2016	Prolonged ERK activation events Homo sapiens R-HSA-169893	1/242	0.530428	0.593899	1.33984	0.849553	HBEGF
Reactome 2016	Interleukin receptor SHC signaling Homo sapiens R-HSA-912526	1/245	0.534835	0.595379	1.32317	0.828032	HBEGF
Reactome 2016	Signalling to RAS Homo sapiens R-HSA-167044	1/246	0.536295	0.595379	1.3177	0.821019	HBEGF
Reactome 2016	VEGFR2 mediated cell proliferation Homo sapiens R-HSA-5218921	1/248	0.539201	0.596079	1.3069	0.807225	HBEGF
Reactome 2016	Interleukin-2 signaling Homo sapiens R-HSA-451927	1/252	0.54496	0.596475	1.28581	0.78054	HBEGF
Reactome 2016	Platelet activation, signaling and aggregation Homo sapiens R-HSA-76002	1/253	0.546389	0.596475	1.28064	0.77405	TGFB3
Reactome 2016	Signalling to ERKs Homo sapiens R-HSA-187687	1/253	0.546389	0.596475	1.28064	0.77405	HBEGF
Reactome 2016	RHO GTPase Effectors Homo sapiens R-HSA-195258	1/255	0.549233	0.597091	1.27043	0.761281	MYH11
Reactome 2016	Interleukin-3, 5 and GM-CSF signaling Homo sapiens R-HSA-512988	1/261	0.55766	0.603748	1.24073	0.724594	HBEGF
Reactome 2016	NCAM signaling for neurite out-growth Homo sapiens R-HSA-375165	1/266	0.564564	0.608707	1.21701	0.695767	HBEGF
Reactome 2016	SLC-mediated transmembrane transport Homo sapiens R-HSA-425407	1/268	0.567296	0.609146	1.20777	0.684655	SLC11A1
Reactome 2016	IRS-mediated signalling Homo sapiens R-HSA-112399	1/284	0.588552	0.622202	1.13856	0.60354	HBEGF
Reactome 2016	Insulin receptor signalling cascade Homo sapiens R-HSA-74751	1/287	0.592422	0.622202	1.12645	0.589736	HBEGF
Reactome 2016	Diseases of signal transduction Homo sapiens R-HSA-5663202	1/288	0.593704	0.622202	1.12247	0.585225	HBEGF
Reactome 2016	IGF1R signaling cascade Homo sapiens R-HSA-2428924	1/288	0.593704	0.622202	1.12247	0.585225	HBEGF
Reactome 2016	Signaling by Type 1 Insulin-like Growth Factor 1 Receptor (IGF1R) Homo sapiens R-HSA-2404192	1/288	0.593704	0.622202	1.12247	0.585225	HBEGF
Reactome 2016	IRS-related events triggered by IGF1R Homo sapiens R-HSA-2428928	1/288	0.593704	0.622202	1.12247	0.585225	HBEGF
Reactome 2016	Metabolism of lipids and lipoproteins Homo sapiens R-HSA-556833	2/659	0.610529	0.637286	0.978234	0.482689	CH25H;PTGS2
Reactome 2016	Signaling by Insulin receptor Homo sapiens R-HSA-74752	1/311	0.622116	0.646803	1.03797	0.492649	HBEGF
Reactome 2016	VEGFA-VEGFR2 Pathway Homo sapiens R-HSA-4420097	1/320	0.632694	0.655201	1.00822	0.461532	HBEGF
Reactome 2016	Signaling by VEGF Homo sapiens R-HSA-194138	1/328	0.641851	0.662067	0.983155	0.43593	HBEGF
Reactome 2016	Metabolism of proteins Homo sapiens R-HSA-392499	3/1074	0.654131	0.672087	0.895741	0.380195	ADAMTS4;PLAUR;ATF3
Reactome 2016	Infectious disease Homo sapiens R-HSA-5663205	1/348	0.663774	0.679331	0.925544	0.379301	HBEGF
Reactome 2016	Signaling by Rho GTPases Homo sapiens R-HSA-194315	1/367	0.683375	0.69667	0.876646	0.33375	MYH11
Reactome 2016	Metabolism Homo sapiens R-HSA-1430728	5/1908	0.717	0.728117	0.831328	0.276565	CH25H;MT1A;SDC4;HAS2;PTGS2
Reactome 2016	Membrane Trafficking Homo sapiens R-HSA-199991	1/420	0.732302	0.740784	0.763684	0.237936	KIF22
Reactome 2016	Vesicle-mediated transport Homo sapiens R-HSA-5653656	1/492	0.787041	0.793096	0.649294	0.155489	KIF22
Reactome 2016	Transmembrane transport of small molecules Homo sapiens R-HSA-382551	1/594	0.846214	0.849456	0.534791	0.0893013	SLC11A1
Reactome 2016	Gene Expression Homo sapiens R-HSA-74160	3/1631	0.890689	0.890689	0.571878	0.0662003	JUN;NR4A3;FOS
WikiPathway 2021 Human	IL-18 signaling pathway WP4754	14/272	8.60028e-14	1.83186e-11	22.2481	669.32	JUN;SDC4;CCL20;RGS16;FOS;PTGS2;NFKB2;SOCS3;IL6;IL1B;ZC3H12A;PTX3;ATF3;IER3
WikiPathway 2021 Human	Glucocorticoid Receptor Pathway WP2880	7/70	1.99602e-09	2.12576e-07	40.1515	804.32	JUN;GADD45B;CCL20;SERPINB9;S100P;PTGS2;NFKB2
WikiPathway 2021 Human	Regulation of toll-like receptor signaling pathway WP1449	8/139	1.09518e-08	7.77576e-07	22.3998	410.583	JUN;IL6;SOCS1;IL1B;MAP3K8;IRAK3;FOS;NFKB2
WikiPathway 2021 Human	Nuclear Receptors Meta-Pathway WP2882	10/319	4.77705e-08	2.29627e-06	12.2162	205.927	JUN;GADD45B;CCL20;IL1B;MAFF;SERPINB9;S100P;PTGS2;HBEGF;NFKB2
WikiPathway 2021 Human	Signal transduction through IL1R WP4496	5/33	5.3903e-08	2.29627e-06	62.3747	1043.91	JUN;IL6;TGFB3;IL1B;IRAK3
WikiPathway 2021 Human	Photodynamic therapy-induced NF-kB survival signaling WP3617	5/35	7.33801e-08	2.60499e-06	58.2105	956.26	IL6;BCL2A1;IL1B;PTGS2;NFKB2
WikiPathway 2021 Human	Hypertrophy Model WP516	4/20	3.90703e-07	1.18885e-05	85.8707	1267.05	NR4A3;CYR61;ATF3;HBEGF
WikiPathway 2021 Human	Photodynamic therapy-induced AP-1 survival signaling. WP3611	5/50	4.6217e-07	1.23053e-05	38.7778	565.664	JUN;IL6;BCL3;FOS;HBEGF
WikiPathway 2021 Human	Myometrial relaxation and contraction pathways WP289	7/156	5.26693e-07	1.24651e-05	16.9034	244.366	JUN;IL6;IL1B;RGS16;MAFF;FOS;ATF3
WikiPathway 2021 Human	Hematopoietic Stem Cell Differentiation WP2849	5/55	7.49875e-07	1.59723e-05	34.8912	492.084	NFE2;CSF3;IL6;IL1B;FOS
WikiPathway 2021 Human	Interactions between immune cells and microRNAs in tumor microenvironment WP4559	4/28	1.62078e-06	3.13841e-05	57.2241	762.947	CD274;SOCS1;TGFB3;NFKB2
WikiPathway 2021 Human	Chromosomal and microsatellite instability in colorectal cancer WP4216	5/73	3.10233e-06	5.50663e-05	25.6321	325.101	JUN;GADD45B;TGFB3;FOS;PTGS2
WikiPathway 2021 Human	Type II interferon signaling (IFNG) WP619	4/37	5.1201e-06	8.38909e-05	41.5987	506.77	SOCS3;SOCS1;IL1B;IFIT2
WikiPathway 2021 Human	T-cell receptor (TCR) signaling pathway WP69	5/90	8.71848e-06	0.000132645	20.4881	238.688	JUN;IL6;IL1B;MAP3K8;FOS
WikiPathway 2021 Human	COVID-19 adverse outcome pathway WP4891	3/15	1.25688e-05	0.000178477	84.4322	952.758	CSF3;IL6;IL1B
WikiPathway 2021 Human	Toll-like Receptor Signaling Pathway WP75	5/103	1.68388e-05	0.000224166	17.7587	195.2	JUN;IL6;IL1B;MAP3K8;FOS
WikiPathway 2021 Human	Lung fibrosis WP3624	4/63	4.34796e-05	0.000544774	23.2367	233.371	CSF3;IL6;IL1B;PTX3
WikiPathway 2021 Human	Adipogenesis WP236	5/130	5.16457e-05	0.000611141	13.9039	137.246	SOCS3;IL6;SOCS1;GADD45B;LIF
WikiPathway 2021 Human	Cytokines and Inflammatory Response WP530	3/26	7.00972e-05	0.000785826	44.0273	421.148	CSF3;IL6;IL1B
WikiPathway 2021 Human	Prolactin Signaling Pathway WP2037	4/76	9.08736e-05	0.000967804	19.0287	177.082	SOCS3;JUN;SOCS1;FOS
WikiPathway 2021 Human	Hepatitis B infection WP4666	5/152	0.000108353	0.00109005	11.8099	107.826	JUN;IL6;TGFB3;FOS;CREB5
WikiPathway 2021 Human	MAPK Signaling Pathway WP382	6/246	0.000112587	0.00109005	8.79375	79.9509	JUN;TGFB3;IL1B;MAP3K8;FOS;NFKB2
WikiPathway 2021 Human	Insulin Signaling WP481	5/160	0.000137865	0.00127675	11.1958	99.5222	SOCS3;JUN;SOCS1;MAP3K8;FOS
WikiPathway 2021 Human	Selenium Micronutrient Network WP15	4/89	0.00016782	0.0014894	16.1079	140.02	IL6;IL1B;PTGS2;NFKB2
WikiPathway 2021 Human	TNF-alpha signaling pathway WP231	4/92	0.000190723	0.00162496	15.5564	133.236	JUN;IL6;MAP3K8;NFKB2
WikiPathway 2021 Human	Photodynamic therapy-induced HIF-1 survival signaling WP3614	3/37	0.000204457	0.00167497	29.7667	252.873	BCL2A1;TGFB3;PTGS2
WikiPathway 2021 Human	TNF related weak inducer of apoptosis (TWEAK) Signaling Pathway WP2036	3/42	0.000298767	0.00227276	25.9439	210.557	JUN;IL6;NFKB2
WikiPathway 2021 Human	IL-2 signaling pathway WP49	3/42	0.000298767	0.00227276	25.9439	210.557	SOCS3;JUN;FOS
WikiPathway 2021 Human	VEGFA-VEGFR2 Signaling Pathway WP3888	7/432	0.000369047	0.00271059	5.84347	46.1902	JUN;NR4A3;PLAUR;MYH11;PTGS2;CYR61;HBEGF
WikiPathway 2021 Human	Hepatitis C and Hepatocellular Carcinoma WP3646	3/49	0.000472142	0.00333593	21.9882	168.391	JUN;IL6;PTGS2
WikiPathway 2021 Human	Spinal Cord Injury WP2431	4/118	0.000493278	0.00333593	11.9927	91.318	IL6;IL1B;FOS;PTGS2
WikiPathway 2021 Human	Vitamin B12 metabolism WP1533	3/50	0.000501173	0.00333593	21.5193	163.516	IL6;IL1B;NFKB2
WikiPathway 2021 Human	Apoptosis-related network due to altered Notch3 in ovarian cancer WP2864	3/53	0.000595057	0.0038195	20.2251	150.209	SOCS3;BCL3;IER3
WikiPathway 2021 Human	TGF-beta Receptor Signaling WP560	3/54	0.000628675	0.0038195	19.8275	146.166	JUN;LIF;FOS
WikiPathway 2021 Human	IL-4 signaling pathway WP395	3/54	0.000628675	0.0038195	19.8275	146.166	SOCS3;SOCS1;FOS
WikiPathway 2021 Human	IL-1 signaling pathway WP195	3/55	0.000663481	0.0038195	19.4452	142.3	JUN;IL1B;IRAK3
WikiPathway 2021 Human	RANKL/RANK signaling pathway WP2018	3/55	0.000663481	0.0038195	19.4452	142.3	JUN;FOS;NFKB2
WikiPathway 2021 Human	Neuroinflammation WP4919	2/13	0.00072146	0.00404397	60.3848	436.838	JUN;FOS
WikiPathway 2021 Human	TGF-beta Signaling Pathway WP366	4/132	0.000752009	0.00410713	10.6735	76.7719	KLF11;JUN;FOS;ATF3
WikiPathway 2021 Human	TGF-beta receptor signaling in skeletal dysplasias WP4816	3/58	0.000775208	0.00412798	18.3818	131.658	JUN;LIF;FOS
WikiPathway 2021 Human	T-Cell antigen Receptor (TCR) pathway during Staphylococcus aureus infection WP3863	3/62	0.000941839	0.00489297	17.1321	119.371	JUN;MAP3K8;FOS
WikiPathway 2021 Human	Oncostatin M Signaling Pathway WP2374	3/65	0.00108062	0.00546524	16.3007	111.338	SOCS3;FOS;CYR61
WikiPathway 2021 Human	MAPK pathway in congenital thyroid cancer WP4928	2/16	0.00110331	0.00546524	47.4381	323.027	JUN;FOS
WikiPathway 2021 Human	Leptin Insulin Overlap WP3935	2/17	0.00124793	0.00590685	44.2733	296.024	SOCS3;SOCS1
WikiPathway 2021 Human	Platelet-mediated interactions with vascular and circulating cells WP4462	2/17	0.00124793	0.00590685	44.2733	296.024	TGFB3;IL1B
WikiPathway 2021 Human	Folate Metabolism WP176	3/69	0.00128484	0.00594937	15.3097	101.919	IL6;IL1B;NFKB2
WikiPathway 2021 Human	Breast cancer pathway WP4262	4/154	0.00133311	0.00604156	9.09793	60.2305	JUN;GADD45B;FOS;NFKB2
WikiPathway 2021 Human	Nonalcoholic fatty liver disease WP4396	4/155	0.00136528	0.00605843	9.03722	59.6131	SOCS3;JUN;IL6;IL1B
WikiPathway 2021 Human	Non-genomic actions of 1,25 dihydroxyvitamin D3 WP4341	3/71	0.00139544	0.00606591	14.8579	97.6841	JUN;IL6;NFKB2
WikiPathway 2021 Human	Sudden Infant Death Syndrome (SIDS) Susceptibility Pathways WP706	4/158	0.00146504	0.00624106	8.85983	57.8181	JUN;IL6;IL1B;NFKB2
WikiPathway 2021 Human	LTF danger signal response pathway WP4478	2/19	0.00156284	0.00640162	39.0608	252.382	IL6;IL1B
WikiPathway 2021 Human	Overview of nanoparticle effects WP3287	2/19	0.00156284	0.00640162	39.0608	252.382	IL6;PTGS2
WikiPathway 2021 Human	Galanin receptor pathway WP4970	2/21	0.00191163	0.0076826	34.9456	218.752	IL6;FOS
WikiPathway 2021 Human	Cancer immunotherapy by PD-1 blockade WP4585	2/23	0.0022939	0.00872062	31.6143	192.136	CD274;JUN
WikiPathway 2021 Human	Ebstein-Barr virus LMP1 signaling WP262	2/23	0.0022939	0.00872062	31.6143	192.136	CCL20;NFKB2
WikiPathway 2021 Human	Estrogen signaling pathway WP712	2/23	0.0022939	0.00872062	31.6143	192.136	JUN;FOS
WikiPathway 2021 Human	Acute viral myocarditis WP4298	3/86	0.00241766	0.00872062	12.1636	73.285	IL6;SOCS1;NFKB2
WikiPathway 2021 Human	Unfolded protein response WP4925	2/24	0.00249745	0.00872062	30.1758	180.828	PPP1R15A;IL1B
WikiPathway 2021 Human	IL1 and megakaryocytes in obesity WP2865	2/24	0.00249745	0.00872062	30.1758	180.828	IL1B;HBEGF
WikiPathway 2021 Human	NAD Metabolism in Oncogene-Induced Senescence and Mitochondrial Dysfunction-Associated Senescence WP5046	2/24	0.00249745	0.00872062	30.1758	180.828	IL6;IL1B
WikiPathway 2021 Human	Photodynamic therapy-induced NFE2L2 (NRF2) survival signaling WP3612	2/24	0.00249745	0.00872062	30.1758	180.828	JUN;FOS
WikiPathway 2021 Human	Physiological and pathological hypertrophy of the heart WP1528	2/25	0.00270922	0.00930123	28.8623	170.608	JUN;FOS
WikiPathway 2021 Human	Apoptosis Modulation and Signaling WP1772	3/90	0.00275107	0.00930123	11.602	68.4026	JUN;BCL2A1;FOS
WikiPathway 2021 Human	Photodynamic therapy-induced unfolded protein response WP3613	2/27	0.00315719	0.0105075	26.5507	152.881	PPP1R15A;ATF3
WikiPathway 2021 Human	TLR4 Signaling and Tolerance WP3851	2/28	0.00339329	0.0109729	25.5282	145.152	IL6;IRAK3
WikiPathway 2021 Human	Complement system WP2806	3/97	0.00340006	0.0109729	10.7342	61.0129	C5AR1;PLAUR;PTX3
WikiPathway 2021 Human	PDGFR-beta pathway WP3972	2/29	0.00363739	0.0115636	24.5815	138.062	JUN;FOS
WikiPathway 2021 Human	Oligodendrocyte specification and differentiation, leading to myelin components for CNS WP4304	2/30	0.00388946	0.0121832	23.7024	131.536	IL1B;LIF
WikiPathway 2021 Human	Senescence and Autophagy in Cancer WP615	3/105	0.00424784	0.0131129	9.88833	54.0036	JUN;IL6;IL1B
WikiPathway 2021 Human	Development and heterogeneity of the ILC family WP3893	2/32	0.00441726	0.0134411	22.12	119.94	IL6;IL1B
WikiPathway 2021 Human	Host-pathogen interaction of human coronaviruses - interferon induction WP4880	2/33	0.0046929	0.0140787	21.4054	114.769	JUN;FOS
WikiPathway 2021 Human	Signaling of Hepatocyte Growth Factor Receptor WP313	2/34	0.00497631	0.0147216	20.7354	109.961	JUN;FOS
WikiPathway 2021 Human	Gastrin signaling pathway WP4659	3/114	0.00534264	0.0155888	9.08246	47.5197	JUN;FOS;PTGS2
WikiPathway 2021 Human	Host-pathogen interaction of human coronaviruses - MAPK signaling WP4877	2/36	0.00556619	0.0159233	19.5137	101.297	JUN;FOS
WikiPathway 2021 Human	ESC Pluripotency Pathways WP3931	3/116	0.0056068	0.0159233	8.9208	46.2434	JUN;LIF;FOS
WikiPathway 2021 Human	miRNAs involvement in the immune response in sepsis WP4329	2/37	0.00587258	0.0162449	18.9552	97.3818	IL6;NFKB2
WikiPathway 2021 Human	Neovascularisation processes WP4331	2/37	0.00587258	0.0162449	18.9552	97.3818	TGFB3;NFKB2
WikiPathway 2021 Human	Sleep regulation WP3591	2/38	0.00618653	0.016894	18.4278	93.7123	IL6;FOS
WikiPathway 2021 Human	IL-5 signaling pathway WP127	2/40	0.00683693	0.0179786	17.4561	87.0261	JUN;FOS
WikiPathway 2021 Human	Neural Crest Cell Migration during Development WP4564	2/40	0.00683693	0.0179786	17.4561	87.0261	JUN;FOS
WikiPathway 2021 Human	PDGF Pathway WP2526	2/40	0.00683693	0.0179786	17.4561	87.0261	JUN;FOS
WikiPathway 2021 Human	IL-6 signaling pathway WP364	2/43	0.00786806	0.0201915	16.1764	78.3739	SOCS3;IL6
WikiPathway 2021 Human	Neural Crest Cell Migration in Cancer WP4565	2/43	0.00786806	0.0201915	16.1764	78.3739	JUN;FOS
WikiPathway 2021 Human	Aryl Hydrocarbon Receptor Netpath WP2586	2/46	0.0089647	0.0224645	15.0712	71.0526	NCOA7;PTGS2
WikiPathway 2021 Human	Aryl Hydrocarbon Receptor Pathway WP2873	2/46	0.0089647	0.0224645	15.0712	71.0526	JUN;IL1B
WikiPathway 2021 Human	Thymic Stromal LymphoPoietin (TSLP) Signaling Pathway WP2203	2/47	0.00934458	0.0231441	14.7356	68.8586	IL6;NFKB2
WikiPathway 2021 Human	Differentiation Pathway WP2848	2/48	0.00973155	0.0238255	14.4145	66.7734	IL6;TGFB3
WikiPathway 2021 Human	Structural Pathway of Interleukin 1 (IL-1) WP2637	2/49	0.0101256	0.0242331	14.1071	64.7895	MAP3K8;FOS
WikiPathway 2021 Human	IL-3 signaling pathway WP286	2/49	0.0101256	0.0242331	14.1071	64.7895	JUN;FOS
WikiPathway 2021 Human	Copper homeostasis WP3286	2/52	0.0113494	0.0268603	13.2587	59.3801	JUN;MT1A
WikiPathway 2021 Human	Interferon type I signaling pathways WP585	2/54	0.0121997	0.0285554	12.7474	56.1695	SOCS3;SOCS1
WikiPathway 2021 Human	Complement and Coagulation Cascades WP558	2/58	0.0139813	0.0323697	11.8345	50.5339	C5AR1;PLAUR
WikiPathway 2021 Human	Kit receptor signaling pathway WP304	2/59	0.0144432	0.0330797	11.6263	49.2669	SOCS1;FOS
WikiPathway 2021 Human	Modulators of TCR signaling and T cell activation WP5072	2/61	0.0153868	0.0348658	11.2311	46.8813	SOCS1;MAP3K8
WikiPathway 2021 Human	Endometrial cancer WP4155	2/63	0.0163562	0.0366724	10.8617	44.676	GADD45B;FOS
WikiPathway 2021 Human	Thyroid stimulating hormone (TSH) signaling pathway WP2032	2/66	0.0178581	0.0392141	10.351	41.666	JUN;FOS
WikiPathway 2021 Human	SARS-CoV-2 innate immunity evasion and cell-specific immune response WP5039	2/66	0.0178581	0.0392141	10.351	41.666	IL6;IFIT2
WikiPathway 2021 Human	Metabolism of alpha-linolenic acid WP4586	1/6	0.0184586	0.0401192	65.3541	260.908	PTGS2
WikiPathway 2021 Human	Melanoma WP4685	2/68	0.0188906	0.0406435	10.0364	39.8352	GADD45B;FOS
WikiPathway 2021 Human	Activation of NLRP3 Inflammasome by SARS-CoV-2 WP4876	1/7	0.0215023	0.0444659	54.459	209.101	IL1B
WikiPathway 2021 Human	EV release from cardiac cells and their functional effects WP3297	1/7	0.0215023	0.0444659	54.459	209.101	RGS16
WikiPathway 2021 Human	Hypothetical Craniofacial Development Pathway WP3655	1/7	0.0215023	0.0444659	54.459	209.101	TGFB3
WikiPathway 2021 Human	Nanomaterial-induced inflammasome activation WP3890	1/7	0.0215023	0.0444659	54.459	209.101	IL1B
WikiPathway 2021 Human	Cytosolic DNA-sensing pathway WP4655	2/75	0.0226966	0.0464844	9.07078	34.3378	IL6;IL1B
WikiPathway 2021 Human	Leptin signaling pathway WP2034	2/76	0.0232641	0.047193	8.94775	33.6511	SOCS3;IL1B
WikiPathway 2021 Human	Circadian rhythm related genes WP3594	3/201	0.0245148	0.048844	5.06934	18.7995	JUN;IL6;PROK2
WikiPathway 2021 Human	ApoE and miR-146 in inflammation and atherosclerosis WP3926	1/8	0.0245367	0.048844	46.6768	173.058	NFKB2
WikiPathway 2021 Human	Role of Altered Glycolysation of MUC1 in Tumour Microenvironment WP4480	1/9	0.0275618	0.054358	40.8402	146.67	IL6
WikiPathway 2021 Human	Aspirin and miRNAs WP4707	1/10	0.0305777	0.0586761	36.3005	126.598	PTGS2
WikiPathway 2021 Human	Ethanol metabolism resulting in production of ROS by CYP2E1 WP4269	1/10	0.0305777	0.0586761	36.3005	126.598	MAFF
WikiPathway 2021 Human	Mammary gland development pathway - Involution (Stage 4 of 4) WP2815	1/10	0.0305777	0.0586761	36.3005	126.598	SOCS3
WikiPathway 2021 Human	Pancreatic adenocarcinoma pathway WP4263	2/89	0.0311587	0.0592571	7.60575	26.3818	GADD45B;TGFB3
WikiPathway 2021 Human	ErbB signaling pathway WP673	2/91	0.0324552	0.0611767	7.43408	25.4832	JUN;HBEGF
WikiPathway 2021 Human	Serotonin Transporter Activity WP1455	1/11	0.0335844	0.0627498	32.6689	110.868	IL1B
WikiPathway 2021 Human	LncRNA involvement in canonical Wnt signaling and colorectal cancer WP4258	2/94	0.0344393	0.0637876	7.19058	24.2219	JUN;ATF3
WikiPathway 2021 Human	Small cell lung cancer WP4658	2/96	0.0357878	0.0657138	7.03688	23.4339	GADD45B;PTGS2
WikiPathway 2021 Human	B Cell Receptor Signaling Pathway WP23	2/97	0.0364696	0.0660335	6.96246	23.0546	KLF11;JUN
WikiPathway 2021 Human	IL-10 Anti-inflammatory Signaling Pathway WP4495	1/12	0.0365819	0.0660335	29.6975	98.2452	IL6
WikiPathway 2021 Human	Serotonin and anxiety-related events WP3944	1/13	0.0395703	0.0690859	27.2213	87.916	FOS
WikiPathway 2021 Human	Estrogen Receptor Pathway WP2881	1/13	0.0395703	0.0690859	27.2213	87.916	JUN
WikiPathway 2021 Human	MFAP5-mediated ovarian cancer cell motility and invasiveness WP3301	1/13	0.0395703	0.0690859	27.2213	87.916	JUN
WikiPathway 2021 Human	ncRNAs involved in STAT3 signaling in hepatocellular carcinoma WP4337	1/13	0.0395703	0.0690859	27.2213	87.916	IL6
WikiPathway 2021 Human	FOXP3 in COVID-19 WP5063	1/15	0.0455197	0.0786345	23.3302	72.0812	IL6
WikiPathway 2021 Human	DNA damage response (only ATM dependent) WP710	2/110	0.0457779	0.0786345	6.12037	18.8749	JUN;NFKB2
WikiPathway 2021 Human	Serotonin and anxiety WP3947	1/17	0.0514329	0.0869461	20.4119	60.5718	FOS
WikiPathway 2021 Human	Cells and molecules involved in local acute inflammatory response WP4493	1/17	0.0514329	0.0869461	20.4119	60.5718	IL6
WikiPathway 2021 Human	Cell cycle WP179	2/120	0.053467	0.0896729	5.59887	16.3974	GADD45B;TGFB3
WikiPathway 2021 Human	Simplified Depiction of MYD88 Distinct Input-Output Pathway WP3877	1/18	0.054376	0.0897836	19.2102	55.937	JUN
WikiPathway 2021 Human	MFAP5 effect on permeability and motility of endothelial cells via cytoskeleton rearrangement WP4560	1/18	0.054376	0.0897836	19.2102	55.937	JUN
WikiPathway 2021 Human	Extracellular vesicles in the crosstalk of cardiac cells WP4300	1/19	0.05731	0.0939003	18.1421	51.8733	IL6
WikiPathway 2021 Human	BMP Signaling Pathway in Eyelid Development WP3927	1/20	0.0602351	0.0979396	17.1864	48.2851	JUN
WikiPathway 2021 Human	Ebola Virus Pathway on Host WP4217	2/129	0.0607495	0.0980277	5.19974	14.5644	SOCS3;NFKB2
WikiPathway 2021 Human	Pathogenesis of SARS-CoV-2 Mediated by nsp9-nsp10 Complex WP4884	1/21	0.0631513	0.101137	16.3262	45.0967	IL6
WikiPathway 2021 Human	STING pathway in Kawasaki-like disease and COVID-19 WP4961	1/22	0.0660586	0.10196	15.548	42.2473	IL1B
WikiPathway 2021 Human	Transcription factor regulation in adipogenesis WP3599	1/22	0.0660586	0.10196	15.548	42.2473	IL6
WikiPathway 2021 Human	Vitamin D in inflammatory diseases WP4482	1/22	0.0660586	0.10196	15.548	42.2473	IL6
WikiPathway 2021 Human	FGF23 signaling in hypophosphatemic rickets and related disorders WP4790	1/22	0.0660586	0.10196	15.548	42.2473	NFKB2
WikiPathway 2021 Human	Regulation of apoptosis by parathyroid hormone-related protein WP3872	1/22	0.0660586	0.10196	15.548	42.2473	BCL2A1
WikiPathway 2021 Human	Immune response to tuberculosis WP4197	1/23	0.068957	0.105668	14.8405	39.6876	SOCS1
WikiPathway 2021 Human	Kallmann's Syndrome WP5074	1/24	0.0718465	0.109309	14.1946	37.3775	PROK2
WikiPathway 2021 Human	Brain-derived neurotrophic factor (BDNF) signaling pathway WP2380	2/144	0.0735848	0.11116	4.64695	12.1254	JUN;FOS
WikiPathway 2021 Human	Relationship between inflammation, COX-2 and EGFR WP4483	1/25	0.0747273	0.112091	13.6025	35.2836	PTGS2
WikiPathway 2021 Human	NRF2 pathway WP2884	2/146	0.0753575	0.112246	4.58194	11.8467	MAFF;HBEGF
WikiPathway 2021 Human	EPO Receptor Signaling WP581	1/26	0.0775992	0.114782	13.0577	33.3781	SOCS1
WikiPathway 2021 Human	Eicosanoid Synthesis WP167	1/27	0.0804624	0.118196	12.5549	31.6378	PTGS2
WikiPathway 2021 Human	Selective expression of chemokine receptors during T-cell polarization WP4494	1/29	0.0861625	0.123901	11.6569	28.5772	TGFB3
WikiPathway 2021 Human	Gastric Cancer Network 1 WP2361	1/29	0.0861625	0.123901	11.6569	28.5772	S100P
WikiPathway 2021 Human	RAS and bradykinin pathways in COVID-19 WP4969	1/29	0.0861625	0.123901	11.6569	28.5772	IL1B
WikiPathway 2021 Human	PI3K-Akt signaling pathway WP4172	3/340	0.088627	0.123901	2.95745	7.16685	CSF3;IL6;CREB5
WikiPathway 2021 Human	Cell migration and invasion through p75NTR WP4561	1/30	0.0889995	0.123901	11.2544	27.2258	JUN
WikiPathway 2021 Human	Eicosanoid metabolism via cyclooxygenases (COX) WP4719	1/30	0.0889995	0.123901	11.2544	27.2258	PTGS2
WikiPathway 2021 Human	Extracellular vesicle-mediated signaling in recipient cells WP2870	1/30	0.0889995	0.123901	11.2544	27.2258	TGFB3
WikiPathway 2021 Human	Matrix Metalloproteinases WP129	1/30	0.0889995	0.123901	11.2544	27.2258	MMP19
WikiPathway 2021 Human	EGF/EGFR signaling pathway WP437	2/162	0.0900131	0.124499	4.12042	9.92114	JUN;FOS
WikiPathway 2021 Human	Toll-like Receptor Signaling related to MyD88 WP3858	1/31	0.0918278	0.126189	10.8787	25.9766	NFKB2
WikiPathway 2021 Human	Monoamine Transport WP727	1/32	0.0946475	0.128407	10.5272	24.819	IL1B
WikiPathway 2021 Human	SARS-CoV-2 mitochondrial interactions WP5038	1/32	0.0946475	0.128407	10.5272	24.819	NFKB2
WikiPathway 2021 Human	MAPK Cascade WP422	1/33	0.0974586	0.129742	10.1977	23.7437	JUN
WikiPathway 2021 Human	Oxidative Stress WP408	1/33	0.0974586	0.129742	10.1977	23.7437	FOS
WikiPathway 2021 Human	Resistin as a regulator of inflammation WP4481	1/33	0.0974586	0.129742	10.1977	23.7437	IL6
WikiPathway 2021 Human	Type 2 papillary renal cell carcinoma WP4241	1/34	0.100261	0.132644	9.88823	22.7427	TGFB3
WikiPathway 2021 Human	Zinc homeostasis WP3529	1/36	0.10584	0.139161	9.32225	20.9361	MT1A
WikiPathway 2021 Human	ATM Signaling Pathway WP2516	1/40	0.116897	0.150904	8.36444	17.9539	JUN
WikiPathway 2021 Human	Bladder cancer WP2828	1/40	0.116897	0.150904	8.36444	17.9539	HBEGF
WikiPathway 2021 Human	Oxidative Damage WP3941	1/40	0.116897	0.150904	8.36444	17.9539	C5AR1
WikiPathway 2021 Human	Fibrin Complement Receptor 3 Signaling Pathway WP4136	1/41	0.11964	0.152595	8.15492	17.3151	IL6
WikiPathway 2021 Human	Nucleotide-binding Oligomerization Domain (NOD) pathway WP1433	1/41	0.11964	0.152595	8.15492	17.3151	IL1B
WikiPathway 2021 Human	Fas ligand pathway and stress induction of heat shock proteins WP314	1/42	0.122375	0.155154	7.95562	16.7121	JUN
WikiPathway 2021 Human	Interleukin-11 Signaling Pathway WP2332	1/44	0.127819	0.16015	7.58483	15.603	SOCS3
WikiPathway 2021 Human	Renin-angiotensin-aldosterone system (RAAS) WP4756	1/44	0.127819	0.16015	7.58483	15.603	CREB5
WikiPathway 2021 Human	Prostaglandin Synthesis and Regulation WP98	1/45	0.130529	0.162589	7.41207	15.0922	PTGS2
WikiPathway 2021 Human	Cholesterol metabolism (includes both Bloch and Kandutsch-Russell pathways) WP4718	1/46	0.133231	0.163093	7.24699	14.6076	CH25H
WikiPathway 2021 Human	Envelope proteins and their potential roles in EDMD physiopathology WP4535	1/46	0.133231	0.163093	7.24699	14.6076	TGFB3
WikiPathway 2021 Human	Oxysterols derived from cholesterol WP4545	1/46	0.133231	0.163093	7.24699	14.6076	CH25H
WikiPathway 2021 Human	Endoplasmic reticulum stress response in coronavirus infection WP4861	1/47	0.135924	0.164499	7.08909	14.1474	PPP1R15A
WikiPathway 2021 Human	NO/cGMP/PKG mediated Neuroprotection WP4008	1/47	0.135924	0.164499	7.08909	14.1474	IL1B
WikiPathway 2021 Human	Netrin-UNC5B signaling pathway WP4747	1/52	0.149267	0.179626	6.39248	12.1586	JUN
WikiPathway 2021 Human	MET in type 1 papillary renal cell carcinoma WP4205	1/59	0.167607	0.200563	5.61899	10.0363	JUN
WikiPathway 2021 Human	TYROBP causal network in microglia WP3945	1/61	0.172775	0.205592	5.43115	9.53583	GIMAP2
WikiPathway 2021 Human	3q29 copy number variation syndrome WP4906	1/63	0.177911	0.210529	5.25542	9.07332	JUN
WikiPathway 2021 Human	Endochondral Ossification with Skeletal Dysplasias WP4808	1/64	0.180468	0.211207	5.17174	8.85507	ADAMTS4
WikiPathway 2021 Human	Endochondral Ossification WP474	1/64	0.180468	0.211207	5.17174	8.85507	ADAMTS4
WikiPathway 2021 Human	AGE/RAGE pathway WP2324	1/66	0.185558	0.214803	5.01211	8.44234	JUN
WikiPathway 2021 Human	Association Between Physico-Chemical Features and Toxicity Associated Pathways WP3680	1/66	0.185558	0.214803	5.01211	8.44234	JUN
WikiPathway 2021 Human	p53 transcriptional gene network WP4963	1/67	0.188091	0.216558	4.93592	8.24708	LIF
WikiPathway 2021 Human	DNA damage response WP707	1/68	0.190616	0.218286	4.862	8.05874	GADD45B
WikiPathway 2021 Human	miRNA regulation of DNA damage response WP1530	1/71	0.198146	0.225696	4.65293	7.53193	GADD45B
WikiPathway 2021 Human	Non-small cell lung cancer WP4255	1/72	0.200641	0.226119	4.58716	7.36809	GADD45B
WikiPathway 2021 Human	Primary focal segmental glomerulosclerosis (FSGS) WP2572	1/72	0.200641	0.226119	4.58716	7.36809	PLAUR
WikiPathway 2021 Human	Head and Neck Squamous Cell Carcinoma WP4674	1/73	0.203127	0.227717	4.52322	7.20966	NFKB2
WikiPathway 2021 Human	16p11.2 proximal deletion syndrome WP4949	1/74	0.205607	0.228095	4.46104	7.05642	KIF22
WikiPathway 2021 Human	Peptide GPCRs WP24	1/74	0.205607	0.228095	4.46104	7.05642	C5AR1
WikiPathway 2021 Human	Regulatory circuits of the STAT3 signaling pathway WP4538	1/78	0.215449	0.237775	4.22844	6.4908	SOCS3
WikiPathway 2021 Human	Alzheimer's disease WP2059	1/83	0.227582	0.248666	3.96961	5.87599	IL1B
WikiPathway 2021 Human	Apoptosis WP254	1/84	0.229987	0.248666	3.92159	5.76369	JUN
WikiPathway 2021 Human	EGFR Tyrosine Kinase Inhibitor Resistance WP4806	1/84	0.229987	0.248666	3.92159	5.76369	IL6
WikiPathway 2021 Human	MicroRNAs in cardiomyocyte hypertrophy WP1544	1/84	0.229987	0.248666	3.92159	5.76369	LIF
WikiPathway 2021 Human	Pathways in clear cell renal cell carcinoma WP4018	1/85	0.232384	0.249989	3.87471	5.65461	TGFB3
WikiPathway 2021 Human	ncRNAs involved in Wnt signaling in hepatocellular carcinoma WP4336	1/86	0.234773	0.25129	3.82893	5.54863	JUN
WikiPathway 2021 Human	Focal Adhesion-PI3K-Akt-mTOR-signaling pathway WP3932	2/303	0.241702	0.256341	2.17464	3.0881	CSF3;CREB5
WikiPathway 2021 Human	Allograft Rejection WP2328	1/89	0.241899	0.256341	3.69784	5.2481	IL1B
WikiPathway 2021 Human	Androgen receptor signaling pathway WP138	1/90	0.24426	0.257561	3.65611	5.15337	JUN
WikiPathway 2021 Human	Corticotropin-releasing hormone signaling pathway WP2355	1/93	0.251298	0.263677	3.53635	4.88411	FOS
WikiPathway 2021 Human	Neural Crest Differentiation WP2064	1/101	0.269754	0.281655	3.25213	4.26109	NFKB2
WikiPathway 2021 Human	Wnt signaling pathway and pluripotency WP399	1/102	0.272029	0.282645	3.21977	4.19165	JUN
WikiPathway 2021 Human	Thermogenesis WP4321	1/108	0.285535	0.295237	3.0383	3.80818	CREB5
WikiPathway 2021 Human	Wnt signaling WP428	1/115	0.30098	0.309704	2.85073	3.42291	JUN
WikiPathway 2021 Human	Angiopoietin Like Protein 8 Regulatory Pathway WP3915	1/132	0.337136	0.34524	2.47866	2.69498	MAP3K8
WikiPathway 2021 Human	Calcium Regulation in the Cardiac Cell WP536	1/150	0.373413	0.38056	2.17725	2.14474	RGS16
WikiPathway 2021 Human	Integrated breast cancer pathway WP1984	1/152	0.377321	0.382711	2.14819	2.09375	JUN
WikiPathway 2021 Human	Epithelial to mesenchymal transition in colorectal cancer WP4239	1/160	0.392715	0.396438	2.03928	1.90606	TGFB3
WikiPathway 2021 Human	Chemokine signaling pathway WP3929	1/164	0.400272	0.40216	1.98884	1.821	CCL20
WikiPathway 2021 Human	Focal Adhesion WP306	1/198	0.460873	0.460873	1.64276	1.27253	JUN

## Sheet: Sheet2
	Term	Overlap	P-value	Adjusted P-value	Odds Ratio	Combined Score	Genes
WikiPathway 2021 Human	IL-18 signaling pathway WP4754	14/272	8.60028e-14	1.83186e-11	22.2481	669.32	JUN;SDC4;CCL20;RGS16;FOS;PTGS2;NFKB2;SOCS3;IL6;IL1B;ZC3H12A;PTX3;ATF3;IER3
WikiPathway 2021 Human	Glucocorticoid Receptor Pathway WP2880	7/70	1.99602e-09	2.12576e-07	40.1515	804.32	JUN;GADD45B;CCL20;SERPINB9;S100P;PTGS2;NFKB2
WikiPathway 2021 Human	Regulation of toll-like receptor signaling pathway WP1449	8/139	1.09518e-08	7.77576e-07	22.3998	410.583	JUN;IL6;SOCS1;IL1B;MAP3K8;IRAK3;FOS;NFKB2
WikiPathway 2021 Human	Nuclear Receptors Meta-Pathway WP2882	10/319	4.77705e-08	2.29627e-06	12.2162	205.927	JUN;GADD45B;CCL20;IL1B;MAFF;SERPINB9;S100P;PTGS2;HBEGF;NFKB2
WikiPathway 2021 Human	Signal transduction through IL1R WP4496	5/33	5.3903e-08	2.29627e-06	62.3747	1043.91	JUN;IL6;TGFB3;IL1B;IRAK3
WikiPathway 2021 Human	Photodynamic therapy-induced NF-kB survival signaling WP3617	5/35	7.33801e-08	2.60499e-06	58.2105	956.26	IL6;BCL2A1;IL1B;PTGS2;NFKB2
WikiPathway 2021 Human	Hypertrophy Model WP516	4/20	3.90703e-07	1.18885e-05	85.8707	1267.05	NR4A3;CYR61;ATF3;HBEGF
WikiPathway 2021 Human	Photodynamic therapy-induced AP-1 survival signaling. WP3611	5/50	4.6217e-07	1.23053e-05	38.7778	565.664	JUN;IL6;BCL3;FOS;HBEGF
WikiPathway 2021 Human	Myometrial relaxation and contraction pathways WP289	7/156	5.26693e-07	1.24651e-05	16.9034	244.366	JUN;IL6;IL1B;RGS16;MAFF;FOS;ATF3
WikiPathway 2021 Human	Hematopoietic Stem Cell Differentiation WP2849	5/55	7.49875e-07	1.59723e-05	34.8912	492.084	NFE2;CSF3;IL6;IL1B;FOS
WikiPathway 2021 Human	Interactions between immune cells and microRNAs in tumor microenvironment WP4559	4/28	1.62078e-06	3.13841e-05	57.2241	762.947	CD274;SOCS1;TGFB3;NFKB2
WikiPathway 2021 Human	Chromosomal and microsatellite instability in colorectal cancer WP4216	5/73	3.10233e-06	5.50663e-05	25.6321	325.101	JUN;GADD45B;TGFB3;FOS;PTGS2
WikiPathway 2021 Human	Type II interferon signaling (IFNG) WP619	4/37	5.1201e-06	8.38909e-05	41.5987	506.77	SOCS3;SOCS1;IL1B;IFIT2
WikiPathway 2021 Human	T-cell receptor (TCR) signaling pathway WP69	5/90	8.71848e-06	0.000132645	20.4881	238.688	JUN;IL6;IL1B;MAP3K8;FOS
WikiPathway 2021 Human	COVID-19 adverse outcome pathway WP4891	3/15	1.25688e-05	0.000178477	84.4322	952.758	CSF3;IL6;IL1B
WikiPathway 2021 Human	Toll-like Receptor Signaling Pathway WP75	5/103	1.68388e-05	0.000224166	17.7587	195.2	JUN;IL6;IL1B;MAP3K8;FOS
WikiPathway 2021 Human	Lung fibrosis WP3624	4/63	4.34796e-05	0.000544774	23.2367	233.371	CSF3;IL6;IL1B;PTX3
WikiPathway 2021 Human	Adipogenesis WP236	5/130	5.16457e-05	0.000611141	13.9039	137.246	SOCS3;IL6;SOCS1;GADD45B;LIF
WikiPathway 2021 Human	Cytokines and Inflammatory Response WP530	3/26	7.00972e-05	0.000785826	44.0273	421.148	CSF3;IL6;IL1B
WikiPathway 2021 Human	Prolactin Signaling Pathway WP2037	4/76	9.08736e-05	0.000967804	19.0287	177.082	SOCS3;JUN;SOCS1;FOS
WikiPathway 2021 Human	Hepatitis B infection WP4666	5/152	0.000108353	0.00109005	11.8099	107.826	JUN;IL6;TGFB3;FOS;CREB5
WikiPathway 2021 Human	MAPK Signaling Pathway WP382	6/246	0.000112587	0.00109005	8.79375	79.9509	JUN;TGFB3;IL1B;MAP3K8;FOS;NFKB2
WikiPathway 2021 Human	Insulin Signaling WP481	5/160	0.000137865	0.00127675	11.1958	99.5222	SOCS3;JUN;SOCS1;MAP3K8;FOS
WikiPathway 2021 Human	Selenium Micronutrient Network WP15	4/89	0.00016782	0.0014894	16.1079	140.02	IL6;IL1B;PTGS2;NFKB2
WikiPathway 2021 Human	TNF-alpha signaling pathway WP231	4/92	0.000190723	0.00162496	15.5564	133.236	JUN;IL6;MAP3K8;NFKB2
WikiPathway 2021 Human	Photodynamic therapy-induced HIF-1 survival signaling WP3614	3/37	0.000204457	0.00167497	29.7667	252.873	BCL2A1;TGFB3;PTGS2
WikiPathway 2021 Human	TNF related weak inducer of apoptosis (TWEAK) Signaling Pathway WP2036	3/42	0.000298767	0.00227276	25.9439	210.557	JUN;IL6;NFKB2
WikiPathway 2021 Human	IL-2 signaling pathway WP49	3/42	0.000298767	0.00227276	25.9439	210.557	SOCS3;JUN;FOS
WikiPathway 2021 Human	VEGFA-VEGFR2 Signaling Pathway WP3888	7/432	0.000369047	0.00271059	5.84347	46.1902	JUN;NR4A3;PLAUR;MYH11;PTGS2;CYR61;HBEGF
WikiPathway 2021 Human	Hepatitis C and Hepatocellular Carcinoma WP3646	3/49	0.000472142	0.00333593	21.9882	168.391	JUN;IL6;PTGS2
WikiPathway 2021 Human	Spinal Cord Injury WP2431	4/118	0.000493278	0.00333593	11.9927	91.318	IL6;IL1B;FOS;PTGS2
WikiPathway 2021 Human	Vitamin B12 metabolism WP1533	3/50	0.000501173	0.00333593	21.5193	163.516	IL6;IL1B;NFKB2
WikiPathway 2021 Human	Apoptosis-related network due to altered Notch3 in ovarian cancer WP2864	3/53	0.000595057	0.0038195	20.2251	150.209	SOCS3;BCL3;IER3
WikiPathway 2021 Human	TGF-beta Receptor Signaling WP560	3/54	0.000628675	0.0038195	19.8275	146.166	JUN;LIF;FOS
WikiPathway 2021 Human	IL-4 signaling pathway WP395	3/54	0.000628675	0.0038195	19.8275	146.166	SOCS3;SOCS1;FOS
WikiPathway 2021 Human	IL-1 signaling pathway WP195	3/55	0.000663481	0.0038195	19.4452	142.3	JUN;IL1B;IRAK3
WikiPathway 2021 Human	RANKL/RANK signaling pathway WP2018	3/55	0.000663481	0.0038195	19.4452	142.3	JUN;FOS;NFKB2
WikiPathway 2021 Human	Neuroinflammation WP4919	2/13	0.00072146	0.00404397	60.3848	436.838	JUN;FOS
WikiPathway 2021 Human	TGF-beta Signaling Pathway WP366	4/132	0.000752009	0.00410713	10.6735	76.7719	KLF11;JUN;FOS;ATF3
WikiPathway 2021 Human	TGF-beta receptor signaling in skeletal dysplasias WP4816	3/58	0.000775208	0.00412798	18.3818	131.658	JUN;LIF;FOS
WikiPathway 2021 Human	T-Cell antigen Receptor (TCR) pathway during Staphylococcus aureus infection WP3863	3/62	0.000941839	0.00489297	17.1321	119.371	JUN;MAP3K8;FOS
WikiPathway 2021 Human	Oncostatin M Signaling Pathway WP2374	3/65	0.00108062	0.00546524	16.3007	111.338	SOCS3;FOS;CYR61
WikiPathway 2021 Human	MAPK pathway in congenital thyroid cancer WP4928	2/16	0.00110331	0.00546524	47.4381	323.027	JUN;FOS
WikiPathway 2021 Human	Leptin Insulin Overlap WP3935	2/17	0.00124793	0.00590685	44.2733	296.024	SOCS3;SOCS1
WikiPathway 2021 Human	Platelet-mediated interactions with vascular and circulating cells WP4462	2/17	0.00124793	0.00590685	44.2733	296.024	TGFB3;IL1B
WikiPathway 2021 Human	Folate Metabolism WP176	3/69	0.00128484	0.00594937	15.3097	101.919	IL6;IL1B;NFKB2
WikiPathway 2021 Human	Breast cancer pathway WP4262	4/154	0.00133311	0.00604156	9.09793	60.2305	JUN;GADD45B;FOS;NFKB2
WikiPathway 2021 Human	Nonalcoholic fatty liver disease WP4396	4/155	0.00136528	0.00605843	9.03722	59.6131	SOCS3;JUN;IL6;IL1B
WikiPathway 2021 Human	Non-genomic actions of 1,25 dihydroxyvitamin D3 WP4341	3/71	0.00139544	0.00606591	14.8579	97.6841	JUN;IL6;NFKB2
WikiPathway 2021 Human	Sudden Infant Death Syndrome (SIDS) Susceptibility Pathways WP706	4/158	0.00146504	0.00624106	8.85983	57.8181	JUN;IL6;IL1B;NFKB2
WikiPathway 2021 Human	LTF danger signal response pathway WP4478	2/19	0.00156284	0.00640162	39.0608	252.382	IL6;IL1B
WikiPathway 2021 Human	Overview of nanoparticle effects WP3287	2/19	0.00156284	0.00640162	39.0608	252.382	IL6;PTGS2
WikiPathway 2021 Human	Galanin receptor pathway WP4970	2/21	0.00191163	0.0076826	34.9456	218.752	IL6;FOS
WikiPathway 2021 Human	Cancer immunotherapy by PD-1 blockade WP4585	2/23	0.0022939	0.00872062	31.6143	192.136	CD274;JUN
WikiPathway 2021 Human	Ebstein-Barr virus LMP1 signaling WP262	2/23	0.0022939	0.00872062	31.6143	192.136	CCL20;NFKB2
WikiPathway 2021 Human	Estrogen signaling pathway WP712	2/23	0.0022939	0.00872062	31.6143	192.136	JUN;FOS
WikiPathway 2021 Human	Acute viral myocarditis WP4298	3/86	0.00241766	0.00872062	12.1636	73.285	IL6;SOCS1;NFKB2
WikiPathway 2021 Human	Unfolded protein response WP4925	2/24	0.00249745	0.00872062	30.1758	180.828	PPP1R15A;IL1B
WikiPathway 2021 Human	IL1 and megakaryocytes in obesity WP2865	2/24	0.00249745	0.00872062	30.1758	180.828	IL1B;HBEGF
WikiPathway 2021 Human	NAD Metabolism in Oncogene-Induced Senescence and Mitochondrial Dysfunction-Associated Senescence WP5046	2/24	0.00249745	0.00872062	30.1758	180.828	IL6;IL1B
WikiPathway 2021 Human	Photodynamic therapy-induced NFE2L2 (NRF2) survival signaling WP3612	2/24	0.00249745	0.00872062	30.1758	180.828	JUN;FOS
WikiPathway 2021 Human	Physiological and pathological hypertrophy of the heart WP1528	2/25	0.00270922	0.00930123	28.8623	170.608	JUN;FOS
WikiPathway 2021 Human	Apoptosis Modulation and Signaling WP1772	3/90	0.00275107	0.00930123	11.602	68.4026	JUN;BCL2A1;FOS
WikiPathway 2021 Human	Photodynamic therapy-induced unfolded protein response WP3613	2/27	0.00315719	0.0105075	26.5507	152.881	PPP1R15A;ATF3
WikiPathway 2021 Human	TLR4 Signaling and Tolerance WP3851	2/28	0.00339329	0.0109729	25.5282	145.152	IL6;IRAK3
WikiPathway 2021 Human	Complement system WP2806	3/97	0.00340006	0.0109729	10.7342	61.0129	C5AR1;PLAUR;PTX3
WikiPathway 2021 Human	PDGFR-beta pathway WP3972	2/29	0.00363739	0.0115636	24.5815	138.062	JUN;FOS
WikiPathway 2021 Human	Oligodendrocyte specification and differentiation, leading to myelin components for CNS WP4304	2/30	0.00388946	0.0121832	23.7024	131.536	IL1B;LIF
WikiPathway 2021 Human	Senescence and Autophagy in Cancer WP615	3/105	0.00424784	0.0131129	9.88833	54.0036	JUN;IL6;IL1B
WikiPathway 2021 Human	Development and heterogeneity of the ILC family WP3893	2/32	0.00441726	0.0134411	22.12	119.94	IL6;IL1B
WikiPathway 2021 Human	Host-pathogen interaction of human coronaviruses - interferon induction WP4880	2/33	0.0046929	0.0140787	21.4054	114.769	JUN;FOS
WikiPathway 2021 Human	Signaling of Hepatocyte Growth Factor Receptor WP313	2/34	0.00497631	0.0147216	20.7354	109.961	JUN;FOS
WikiPathway 2021 Human	Gastrin signaling pathway WP4659	3/114	0.00534264	0.0155888	9.08246	47.5197	JUN;FOS;PTGS2
WikiPathway 2021 Human	Host-pathogen interaction of human coronaviruses - MAPK signaling WP4877	2/36	0.00556619	0.0159233	19.5137	101.297	JUN;FOS
WikiPathway 2021 Human	ESC Pluripotency Pathways WP3931	3/116	0.0056068	0.0159233	8.9208	46.2434	JUN;LIF;FOS
WikiPathway 2021 Human	miRNAs involvement in the immune response in sepsis WP4329	2/37	0.00587258	0.0162449	18.9552	97.3818	IL6;NFKB2
WikiPathway 2021 Human	Neovascularisation processes WP4331	2/37	0.00587258	0.0162449	18.9552	97.3818	TGFB3;NFKB2
WikiPathway 2021 Human	Sleep regulation WP3591	2/38	0.00618653	0.016894	18.4278	93.7123	IL6;FOS
WikiPathway 2021 Human	IL-5 signaling pathway WP127	2/40	0.00683693	0.0179786	17.4561	87.0261	JUN;FOS
WikiPathway 2021 Human	Neural Crest Cell Migration during Development WP4564	2/40	0.00683693	0.0179786	17.4561	87.0261	JUN;FOS
WikiPathway 2021 Human	PDGF Pathway WP2526	2/40	0.00683693	0.0179786	17.4561	87.0261	JUN;FOS
WikiPathway 2021 Human	IL-6 signaling pathway WP364	2/43	0.00786806	0.0201915	16.1764	78.3739	SOCS3;IL6
WikiPathway 2021 Human	Neural Crest Cell Migration in Cancer WP4565	2/43	0.00786806	0.0201915	16.1764	78.3739	JUN;FOS
WikiPathway 2021 Human	Aryl Hydrocarbon Receptor Netpath WP2586	2/46	0.0089647	0.0224645	15.0712	71.0526	NCOA7;PTGS2
WikiPathway 2021 Human	Aryl Hydrocarbon Receptor Pathway WP2873	2/46	0.0089647	0.0224645	15.0712	71.0526	JUN;IL1B
WikiPathway 2021 Human	Thymic Stromal LymphoPoietin (TSLP) Signaling Pathway WP2203	2/47	0.00934458	0.0231441	14.7356	68.8586	IL6;NFKB2
WikiPathway 2021 Human	Differentiation Pathway WP2848	2/48	0.00973155	0.0238255	14.4145	66.7734	IL6;TGFB3
WikiPathway 2021 Human	Structural Pathway of Interleukin 1 (IL-1) WP2637	2/49	0.0101256	0.0242331	14.1071	64.7895	MAP3K8;FOS
WikiPathway 2021 Human	IL-3 signaling pathway WP286	2/49	0.0101256	0.0242331	14.1071	64.7895	JUN;FOS
WikiPathway 2021 Human	Copper homeostasis WP3286	2/52	0.0113494	0.0268603	13.2587	59.3801	JUN;MT1A
WikiPathway 2021 Human	Interferon type I signaling pathways WP585	2/54	0.0121997	0.0285554	12.7474	56.1695	SOCS3;SOCS1
WikiPathway 2021 Human	Complement and Coagulation Cascades WP558	2/58	0.0139813	0.0323697	11.8345	50.5339	C5AR1;PLAUR
WikiPathway 2021 Human	Kit receptor signaling pathway WP304	2/59	0.0144432	0.0330797	11.6263	49.2669	SOCS1;FOS
WikiPathway 2021 Human	Modulators of TCR signaling and T cell activation WP5072	2/61	0.0153868	0.0348658	11.2311	46.8813	SOCS1;MAP3K8
WikiPathway 2021 Human	Endometrial cancer WP4155	2/63	0.0163562	0.0366724	10.8617	44.676	GADD45B;FOS
WikiPathway 2021 Human	Thyroid stimulating hormone (TSH) signaling pathway WP2032	2/66	0.0178581	0.0392141	10.351	41.666	JUN;FOS
WikiPathway 2021 Human	SARS-CoV-2 innate immunity evasion and cell-specific immune response WP5039	2/66	0.0178581	0.0392141	10.351	41.666	IL6;IFIT2
WikiPathway 2021 Human	Metabolism of alpha-linolenic acid WP4586	1/6	0.0184586	0.0401192	65.3541	260.908	PTGS2
WikiPathway 2021 Human	Melanoma WP4685	2/68	0.0188906	0.0406435	10.0364	39.8352	GADD45B;FOS
WikiPathway 2021 Human	Activation of NLRP3 Inflammasome by SARS-CoV-2 WP4876	1/7	0.0215023	0.0444659	54.459	209.101	IL1B
WikiPathway 2021 Human	EV release from cardiac cells and their functional effects WP3297	1/7	0.0215023	0.0444659	54.459	209.101	RGS16
WikiPathway 2021 Human	Hypothetical Craniofacial Development Pathway WP3655	1/7	0.0215023	0.0444659	54.459	209.101	TGFB3
WikiPathway 2021 Human	Nanomaterial-induced inflammasome activation WP3890	1/7	0.0215023	0.0444659	54.459	209.101	IL1B
WikiPathway 2021 Human	Cytosolic DNA-sensing pathway WP4655	2/75	0.0226966	0.0464844	9.07078	34.3378	IL6;IL1B
WikiPathway 2021 Human	Leptin signaling pathway WP2034	2/76	0.0232641	0.047193	8.94775	33.6511	SOCS3;IL1B
WikiPathway 2021 Human	Circadian rhythm related genes WP3594	3/201	0.0245148	0.048844	5.06934	18.7995	JUN;IL6;PROK2
WikiPathway 2021 Human	ApoE and miR-146 in inflammation and atherosclerosis WP3926	1/8	0.0245367	0.048844	46.6768	173.058	NFKB2
WikiPathway 2021 Human	Role of Altered Glycolysation of MUC1 in Tumour Microenvironment WP4480	1/9	0.0275618	0.054358	40.8402	146.67	IL6
WikiPathway 2021 Human	Aspirin and miRNAs WP4707	1/10	0.0305777	0.0586761	36.3005	126.598	PTGS2
WikiPathway 2021 Human	Ethanol metabolism resulting in production of ROS by CYP2E1 WP4269	1/10	0.0305777	0.0586761	36.3005	126.598	MAFF
WikiPathway 2021 Human	Mammary gland development pathway - Involution (Stage 4 of 4) WP2815	1/10	0.0305777	0.0586761	36.3005	126.598	SOCS3
WikiPathway 2021 Human	Pancreatic adenocarcinoma pathway WP4263	2/89	0.0311587	0.0592571	7.60575	26.3818	GADD45B;TGFB3
WikiPathway 2021 Human	ErbB signaling pathway WP673	2/91	0.0324552	0.0611767	7.43408	25.4832	JUN;HBEGF
WikiPathway 2021 Human	Serotonin Transporter Activity WP1455	1/11	0.0335844	0.0627498	32.6689	110.868	IL1B
WikiPathway 2021 Human	LncRNA involvement in canonical Wnt signaling and colorectal cancer WP4258	2/94	0.0344393	0.0637876	7.19058	24.2219	JUN;ATF3
WikiPathway 2021 Human	Small cell lung cancer WP4658	2/96	0.0357878	0.0657138	7.03688	23.4339	GADD45B;PTGS2
WikiPathway 2021 Human	B Cell Receptor Signaling Pathway WP23	2/97	0.0364696	0.0660335	6.96246	23.0546	KLF11;JUN
WikiPathway 2021 Human	IL-10 Anti-inflammatory Signaling Pathway WP4495	1/12	0.0365819	0.0660335	29.6975	98.2452	IL6
WikiPathway 2021 Human	Serotonin and anxiety-related events WP3944	1/13	0.0395703	0.0690859	27.2213	87.916	FOS
WikiPathway 2021 Human	Estrogen Receptor Pathway WP2881	1/13	0.0395703	0.0690859	27.2213	87.916	JUN
WikiPathway 2021 Human	MFAP5-mediated ovarian cancer cell motility and invasiveness WP3301	1/13	0.0395703	0.0690859	27.2213	87.916	JUN
WikiPathway 2021 Human	ncRNAs involved in STAT3 signaling in hepatocellular carcinoma WP4337	1/13	0.0395703	0.0690859	27.2213	87.916	IL6
WikiPathway 2021 Human	FOXP3 in COVID-19 WP5063	1/15	0.0455197	0.0786345	23.3302	72.0812	IL6
WikiPathway 2021 Human	DNA damage response (only ATM dependent) WP710	2/110	0.0457779	0.0786345	6.12037	18.8749	JUN;NFKB2
WikiPathway 2021 Human	Serotonin and anxiety WP3947	1/17	0.0514329	0.0869461	20.4119	60.5718	FOS
WikiPathway 2021 Human	Cells and molecules involved in local acute inflammatory response WP4493	1/17	0.0514329	0.0869461	20.4119	60.5718	IL6
WikiPathway 2021 Human	Cell cycle WP179	2/120	0.053467	0.0896729	5.59887	16.3974	GADD45B;TGFB3
WikiPathway 2021 Human	Simplified Depiction of MYD88 Distinct Input-Output Pathway WP3877	1/18	0.054376	0.0897836	19.2102	55.937	JUN
WikiPathway 2021 Human	MFAP5 effect on permeability and motility of endothelial cells via cytoskeleton rearrangement WP4560	1/18	0.054376	0.0897836	19.2102	55.937	JUN
WikiPathway 2021 Human	Extracellular vesicles in the crosstalk of cardiac cells WP4300	1/19	0.05731	0.0939003	18.1421	51.8733	IL6
WikiPathway 2021 Human	BMP Signaling Pathway in Eyelid Development WP3927	1/20	0.0602351	0.0979396	17.1864	48.2851	JUN
WikiPathway 2021 Human	Ebola Virus Pathway on Host WP4217	2/129	0.0607495	0.0980277	5.19974	14.5644	SOCS3;NFKB2
WikiPathway 2021 Human	Pathogenesis of SARS-CoV-2 Mediated by nsp9-nsp10 Complex WP4884	1/21	0.0631513	0.101137	16.3262	45.0967	IL6
WikiPathway 2021 Human	STING pathway in Kawasaki-like disease and COVID-19 WP4961	1/22	0.0660586	0.10196	15.548	42.2473	IL1B
WikiPathway 2021 Human	Transcription factor regulation in adipogenesis WP3599	1/22	0.0660586	0.10196	15.548	42.2473	IL6
WikiPathway 2021 Human	Vitamin D in inflammatory diseases WP4482	1/22	0.0660586	0.10196	15.548	42.2473	IL6
WikiPathway 2021 Human	FGF23 signaling in hypophosphatemic rickets and related disorders WP4790	1/22	0.0660586	0.10196	15.548	42.2473	NFKB2
WikiPathway 2021 Human	Regulation of apoptosis by parathyroid hormone-related protein WP3872	1/22	0.0660586	0.10196	15.548	42.2473	BCL2A1
WikiPathway 2021 Human	Immune response to tuberculosis WP4197	1/23	0.068957	0.105668	14.8405	39.6876	SOCS1
WikiPathway 2021 Human	Kallmann's Syndrome WP5074	1/24	0.0718465	0.109309	14.1946	37.3775	PROK2
WikiPathway 2021 Human	Brain-derived neurotrophic factor (BDNF) signaling pathway WP2380	2/144	0.0735848	0.11116	4.64695	12.1254	JUN;FOS
WikiPathway 2021 Human	Relationship between inflammation, COX-2 and EGFR WP4483	1/25	0.0747273	0.112091	13.6025	35.2836	PTGS2
WikiPathway 2021 Human	NRF2 pathway WP2884	2/146	0.0753575	0.112246	4.58194	11.8467	MAFF;HBEGF
WikiPathway 2021 Human	EPO Receptor Signaling WP581	1/26	0.0775992	0.114782	13.0577	33.3781	SOCS1
WikiPathway 2021 Human	Eicosanoid Synthesis WP167	1/27	0.0804624	0.118196	12.5549	31.6378	PTGS2
WikiPathway 2021 Human	Selective expression of chemokine receptors during T-cell polarization WP4494	1/29	0.0861625	0.123901	11.6569	28.5772	TGFB3
WikiPathway 2021 Human	Gastric Cancer Network 1 WP2361	1/29	0.0861625	0.123901	11.6569	28.5772	S100P
WikiPathway 2021 Human	RAS and bradykinin pathways in COVID-19 WP4969	1/29	0.0861625	0.123901	11.6569	28.5772	IL1B
WikiPathway 2021 Human	PI3K-Akt signaling pathway WP4172	3/340	0.088627	0.123901	2.95745	7.16685	CSF3;IL6;CREB5
WikiPathway 2021 Human	Cell migration and invasion through p75NTR WP4561	1/30	0.0889995	0.123901	11.2544	27.2258	JUN
WikiPathway 2021 Human	Eicosanoid metabolism via cyclooxygenases (COX) WP4719	1/30	0.0889995	0.123901	11.2544	27.2258	PTGS2
WikiPathway 2021 Human	Extracellular vesicle-mediated signaling in recipient cells WP2870	1/30	0.0889995	0.123901	11.2544	27.2258	TGFB3
WikiPathway 2021 Human	Matrix Metalloproteinases WP129	1/30	0.0889995	0.123901	11.2544	27.2258	MMP19
WikiPathway 2021 Human	EGF/EGFR signaling pathway WP437	2/162	0.0900131	0.124499	4.12042	9.92114	JUN;FOS
WikiPathway 2021 Human	Toll-like Receptor Signaling related to MyD88 WP3858	1/31	0.0918278	0.126189	10.8787	25.9766	NFKB2
WikiPathway 2021 Human	Monoamine Transport WP727	1/32	0.0946475	0.128407	10.5272	24.819	IL1B
WikiPathway 2021 Human	SARS-CoV-2 mitochondrial interactions WP5038	1/32	0.0946475	0.128407	10.5272	24.819	NFKB2
WikiPathway 2021 Human	MAPK Cascade WP422	1/33	0.0974586	0.129742	10.1977	23.7437	JUN
WikiPathway 2021 Human	Oxidative Stress WP408	1/33	0.0974586	0.129742	10.1977	23.7437	FOS
WikiPathway 2021 Human	Resistin as a regulator of inflammation WP4481	1/33	0.0974586	0.129742	10.1977	23.7437	IL6
WikiPathway 2021 Human	Type 2 papillary renal cell carcinoma WP4241	1/34	0.100261	0.132644	9.88823	22.7427	TGFB3
WikiPathway 2021 Human	Zinc homeostasis WP3529	1/36	0.10584	0.139161	9.32225	20.9361	MT1A
WikiPathway 2021 Human	ATM Signaling Pathway WP2516	1/40	0.116897	0.150904	8.36444	17.9539	JUN
WikiPathway 2021 Human	Bladder cancer WP2828	1/40	0.116897	0.150904	8.36444	17.9539	HBEGF
WikiPathway 2021 Human	Oxidative Damage WP3941	1/40	0.116897	0.150904	8.36444	17.9539	C5AR1
WikiPathway 2021 Human	Fibrin Complement Receptor 3 Signaling Pathway WP4136	1/41	0.11964	0.152595	8.15492	17.3151	IL6
WikiPathway 2021 Human	Nucleotide-binding Oligomerization Domain (NOD) pathway WP1433	1/41	0.11964	0.152595	8.15492	17.3151	IL1B
WikiPathway 2021 Human	Fas ligand pathway and stress induction of heat shock proteins WP314	1/42	0.122375	0.155154	7.95562	16.7121	JUN
WikiPathway 2021 Human	Interleukin-11 Signaling Pathway WP2332	1/44	0.127819	0.16015	7.58483	15.603	SOCS3
WikiPathway 2021 Human	Renin-angiotensin-aldosterone system (RAAS) WP4756	1/44	0.127819	0.16015	7.58483	15.603	CREB5
WikiPathway 2021 Human	Prostaglandin Synthesis and Regulation WP98	1/45	0.130529	0.162589	7.41207	15.0922	PTGS2
WikiPathway 2021 Human	Cholesterol metabolism (includes both Bloch and Kandutsch-Russell pathways) WP4718	1/46	0.133231	0.163093	7.24699	14.6076	CH25H
WikiPathway 2021 Human	Envelope proteins and their potential roles in EDMD physiopathology WP4535	1/46	0.133231	0.163093	7.24699	14.6076	TGFB3
WikiPathway 2021 Human	Oxysterols derived from cholesterol WP4545	1/46	0.133231	0.163093	7.24699	14.6076	CH25H
WikiPathway 2021 Human	Endoplasmic reticulum stress response in coronavirus infection WP4861	1/47	0.135924	0.164499	7.08909	14.1474	PPP1R15A
WikiPathway 2021 Human	NO/cGMP/PKG mediated Neuroprotection WP4008	1/47	0.135924	0.164499	7.08909	14.1474	IL1B
WikiPathway 2021 Human	Netrin-UNC5B signaling pathway WP4747	1/52	0.149267	0.179626	6.39248	12.1586	JUN
WikiPathway 2021 Human	MET in type 1 papillary renal cell carcinoma WP4205	1/59	0.167607	0.200563	5.61899	10.0363	JUN
WikiPathway 2021 Human	TYROBP causal network in microglia WP3945	1/61	0.172775	0.205592	5.43115	9.53583	GIMAP2
WikiPathway 2021 Human	3q29 copy number variation syndrome WP4906	1/63	0.177911	0.210529	5.25542	9.07332	JUN
WikiPathway 2021 Human	Endochondral Ossification with Skeletal Dysplasias WP4808	1/64	0.180468	0.211207	5.17174	8.85507	ADAMTS4
WikiPathway 2021 Human	Endochondral Ossification WP474	1/64	0.180468	0.211207	5.17174	8.85507	ADAMTS4
WikiPathway 2021 Human	AGE/RAGE pathway WP2324	1/66	0.185558	0.214803	5.01211	8.44234	JUN
WikiPathway 2021 Human	Association Between Physico-Chemical Features and Toxicity Associated Pathways WP3680	1/66	0.185558	0.214803	5.01211	8.44234	JUN
WikiPathway 2021 Human	p53 transcriptional gene network WP4963	1/67	0.188091	0.216558	4.93592	8.24708	LIF
WikiPathway 2021 Human	DNA damage response WP707	1/68	0.190616	0.218286	4.862	8.05874	GADD45B
WikiPathway 2021 Human	miRNA regulation of DNA damage response WP1530	1/71	0.198146	0.225696	4.65293	7.53193	GADD45B
WikiPathway 2021 Human	Non-small cell lung cancer WP4255	1/72	0.200641	0.226119	4.58716	7.36809	GADD45B
WikiPathway 2021 Human	Primary focal segmental glomerulosclerosis (FSGS) WP2572	1/72	0.200641	0.226119	4.58716	7.36809	PLAUR
WikiPathway 2021 Human	Head and Neck Squamous Cell Carcinoma WP4674	1/73	0.203127	0.227717	4.52322	7.20966	NFKB2
WikiPathway 2021 Human	16p11.2 proximal deletion syndrome WP4949	1/74	0.205607	0.228095	4.46104	7.05642	KIF22
WikiPathway 2021 Human	Peptide GPCRs WP24	1/74	0.205607	0.228095	4.46104	7.05642	C5AR1
WikiPathway 2021 Human	Regulatory circuits of the STAT3 signaling pathway WP4538	1/78	0.215449	0.237775	4.22844	6.4908	SOCS3
WikiPathway 2021 Human	Alzheimer's disease WP2059	1/83	0.227582	0.248666	3.96961	5.87599	IL1B
WikiPathway 2021 Human	Apoptosis WP254	1/84	0.229987	0.248666	3.92159	5.76369	JUN
WikiPathway 2021 Human	EGFR Tyrosine Kinase Inhibitor Resistance WP4806	1/84	0.229987	0.248666	3.92159	5.76369	IL6
WikiPathway 2021 Human	MicroRNAs in cardiomyocyte hypertrophy WP1544	1/84	0.229987	0.248666	3.92159	5.76369	LIF
WikiPathway 2021 Human	Pathways in clear cell renal cell carcinoma WP4018	1/85	0.232384	0.249989	3.87471	5.65461	TGFB3
WikiPathway 2021 Human	ncRNAs involved in Wnt signaling in hepatocellular carcinoma WP4336	1/86	0.234773	0.25129	3.82893	5.54863	JUN
WikiPathway 2021 Human	Focal Adhesion-PI3K-Akt-mTOR-signaling pathway WP3932	2/303	0.241702	0.256341	2.17464	3.0881	CSF3;CREB5
WikiPathway 2021 Human	Allograft Rejection WP2328	1/89	0.241899	0.256341	3.69784	5.2481	IL1B
WikiPathway 2021 Human	Androgen receptor signaling pathway WP138	1/90	0.24426	0.257561	3.65611	5.15337	JUN
WikiPathway 2021 Human	Corticotropin-releasing hormone signaling pathway WP2355	1/93	0.251298	0.263677	3.53635	4.88411	FOS
WikiPathway 2021 Human	Neural Crest Differentiation WP2064	1/101	0.269754	0.281655	3.25213	4.26109	NFKB2
WikiPathway 2021 Human	Wnt signaling pathway and pluripotency WP399	1/102	0.272029	0.282645	3.21977	4.19165	JUN
WikiPathway 2021 Human	Thermogenesis WP4321	1/108	0.285535	0.295237	3.0383	3.80818	CREB5
WikiPathway 2021 Human	Wnt signaling WP428	1/115	0.30098	0.309704	2.85073	3.42291	JUN
WikiPathway 2021 Human	Angiopoietin Like Protein 8 Regulatory Pathway WP3915	1/132	0.337136	0.34524	2.47866	2.69498	MAP3K8
WikiPathway 2021 Human	Calcium Regulation in the Cardiac Cell WP536	1/150	0.373413	0.38056	2.17725	2.14474	RGS16
WikiPathway 2021 Human	Integrated breast cancer pathway WP1984	1/152	0.377321	0.382711	2.14819	2.09375	JUN
WikiPathway 2021 Human	Epithelial to mesenchymal transition in colorectal cancer WP4239	1/160	0.392715	0.396438	2.03928	1.90606	TGFB3
WikiPathway 2021 Human	Chemokine signaling pathway WP3929	1/164	0.400272	0.40216	1.98884	1.821	CCL20
WikiPathway 2021 Human	Focal Adhesion WP306	1/198	0.460873	0.460873	1.64276	1.27253	JUN
