# Supplementary material for: Systems biology approach reveals a common molecular basis for COVID-19 and non-alcoholic fatty liver disease (NAFLD)
Source: Eur J Med Res. 2022 Nov 15;27:251. doi: 10.1186/s40001-022-00865-y (PMC9664052; doi:10.1186/s40001-022-00865-y)
Supplement: Supplementary file 8 — Additional file 8: Table S7. PPI network parameters. [file 40001_2022_865_MOESM8_ESM.xlsx]

## Sheet: Sheet1
Table S7. PPI network parameters.
Shared name	Name	Betweenness centrality	Closeness centrality	Degree	Stress
ADAMTS4	ADAMTS4	0.00145664	0.460674	4	8
IL1B	IL1B	0.288035	0.745455	27	1404
PTGS2	PTGS2	0.0838944	0.630769	19	568
SDC4	SDC4	0.00130081	0.445652	3	8
IL6	IL6	0.203264	0.732143	26	1220
ATF3	ATF3	0.0383621	0.569444	13	382
PPP1R15A	PPP1R15A	0.00109756	0.44086	5	8
GADD45B	GADD45B	0.00765691	0.493976	6	78
FOS	FOS	0.0997403	0.61194	17	744
SOCS3	SOCS3	0.0205667	0.569444	12	216
NFKB2	NFKB2	0.00633547	0.532468	8	66
NFE2	NFE2	0	0.427083	4	0
CYR61	CYR61	0.00695896	0.493976	5	50
NR4A3	NR4A3	0	0.42268	3	0
MAFF	MAFF	0.00223577	0.431579	5	8
JUN	JUN	0.198713	0.683333	23	1080
BACH2	BACH2	0	0.414141	2	0
BCL2A1	BCL2A1	0.0011277	0.506173	5	16
CCL20	CCL20	0.00130081	0.482353	7	10
BCL3	BCL3	0.00433776	0.450549	5	38
ZC3H12A	ZC3H12A	0.0122765	0.465909	4	116
IRAK3	IRAK3	0.0053325	0.482353	6	52
C5AR1	C5AR1	0.00105691	0.450549	3	6
SLC11A1	SLC11A1	0	0.43617	2	0
CSF3	CSF3	0.052796	0.546667	10	246
LIF	LIF	0.000689121	0.488095	7	8
CD274	CD274	0.000982385	0.488095	7	10
SOCS1	SOCS1	0.00243359	0.518987	7	32
CREB5	CREB5	0	0.418367	2	0
HBEGF	HBEGF	0.00347037	0.539474	8	46
PROK2	PROK2	0	0.356522	1	0
TGFB3	TGFB3	0.0564782	0.532468	8	276
IER3	IER3	0.00188008	0.398058	3	16
HAS2	HAS2	0	0.398058	3	0
TNFAIP6	TNFAIP6	0.00518293	0.465909	5	46
PTX3	PTX3	0.00518293	0.465909	5	46
PLAUR	PLAUR	0	0.506173	5	0
IFIT2	IFIT2	0.0487805	0.455556	3	218
RTP4	RTP4	0	0.315385	1	0
MAP3K8	MAP3K8	0.000487805	0.506173	5	4
PADI4	PADI4	0	0.431579	1	0
MYH11	MYH11	0	0.350427	1	0
