# Supplementary material for: Systems biology approach reveals a common molecular basis for COVID-19 and non-alcoholic fatty liver disease (NAFLD)
Source: Eur J Med Res. 2022 Nov 15;27:251. doi: 10.1186/s40001-022-00865-y (PMC9664052; doi:10.1186/s40001-022-00865-y)
Supplement: Supplementary file 9 — Additional file 9: Table S8. TFs-DEGs interaction network parameters. [file 40001_2022_865_MOESM9_ESM.xlsx]

## Sheet: Sheet1
Table S8. TFs-DEGs interaction network parameters
Id	Label	Degree	Betweenness
2296	FOXC1	35	1471
2624	GATA2	27	700
7528	YY1	22	487
4790	NFKB1	21	485
3725	JUN	20	603
467	ATF3	19	358
2353	FOS	17	411
1869	E2F1	17	294
5970	RELA	17	276
7392	USF2	16	212
4778	NFE2	15	256
8462	KLF11	15	252
9586	CREB5	15	211
3835	KIF22	14	336
4791	NFKB2	14	326
5468	PPARG	14	221
1385	CREB1	14	183
4616	GADD45B	14	176
135112	NCOA7	13	333
3096	HIVEP1	13	263
3976	LIF	13	220
60468	BACH2	13	214
4489	MT1A	12	275
5272	SERPINB9	12	153
6722	SRF	12	147
5329	PLAUR	12	141
7020	TFAP2A	12	133
7157	TP53	12	120
23645	PPP1R15A	11	222
5452	POU2F2	11	193
64108	RTP4	11	114
23764	MAFF	11	102
6774	STAT3	11	101
2300	FOXL1	11	97
7391	USF1	11	92
7130	TNFAIP6	10	238
1326	MAP3K8	10	205
6004	RGS16	10	126
8013	NR4A3	10	98
602	BCL3	10	87
4629	MYH11	9	245
25837	RAB26	9	196
2669	GEM	9	188
11213	IRAK3	9	155
9507	ADAMTS4	9	124
29126	CD274	9	104
9021	SOCS3	9	95
4149	MAX	9	41
26157	GIMAP2	8	140
6720	SREBF1	8	124
597	BCL2A1	8	119
1958	EGR1	8	111
1440	CSF3	8	85
25988	HINFP	8	74
60675	PROK2	8	71
4782	NFIC	8	70
3202	HOXA5	8	45
7003	TEAD1	8	43
6364	CCL20	7	230
3169	FOXA1	7	80
4800	NFYA	7	71
10957	PNRC1	7	70
8870	IER3	7	58
9023	CH25H	7	46
2625	GATA3	7	38
80149	ZC3H12A	7	35
7022	TFAP2C	7	33
5806	PTX3	7	31
3569	IL6	7	29
6667	SP1	7	28
6385	SDC4	6	97
3172	HNF4A	6	49
4327	MMP19	6	43
2295	FOXF2	6	38
1051	CEBPB	6	34
2005	ELK4	6	34
2099	ESR1	6	29
1876	E2F6	6	29
5743	PTGS2	6	22
728	C5AR1	5	68
3660	IRF2	5	42
51450	PRRX2	5	29
7025	NR2F1	5	29
8626	TP63	5	22
6286	S100P	5	20
4205	MEF2A	5	17
6721	SREBF2	5	13
6556	SLC11A1	4	64
2019	EN1	4	52
3433	IFIT2	4	35
23569	PADI4	4	33
6772	STAT1	4	20
6736	SRY	4	18
3727	JUND	4	13
1820	ARID3A	4	10
688	KLF5	4	4
2002	ELK1	3	17
3037	HAS2	3	15
8416	ANXA9	3	10
5396	PRRX1	3	7
6660	SOX5	3	6
3553	IL1B	3	6
1839	HBEGF	3	5
730101	LOC730101	3	5
54738	FEV	3	4
672	BRCA1	2	11
407006	MIR221	2	9
6663	SOX10	2	4
2299	FOXI1	2	3
4899	NRF1	2	3
860	RUNX2	2	3
2908	NR3C1	2	2
579	NKX3-2	2	2
7043	TGFB3	2	2
8651	SOCS1	2	1
5966	REL	2	1
3651	PDX1	2	1
30832	ZNF354C	2	1
200315	APOBEC3A	2	0
2297	FOXD1	1	0
4824	NKX3-1	1	0
6689	SPIB	1	0
639	PRDM1	1	0
5076	PAX2	1	0
4773	NFATC2	1	0
7182	NR2C2	1	0
405	ARNT	1	0
6928	HNF1B	1	0
64321	SOX17	1	0
