# Supplementary material for: Systems biology approach reveals a common molecular basis for COVID-19 and non-alcoholic fatty liver disease (NAFLD)
Source: Eur J Med Res. 2022 Nov 15;27:251. doi: 10.1186/s40001-022-00865-y (PMC9664052; doi:10.1186/s40001-022-00865-y)
Supplement: Supplementary file 10 — Additional file 10: Table S9. Parameters of miRNAs-DEGs interaction network. [file 40001_2022_865_MOESM10_ESM.xlsx]

## Sheet: Sheet1
Table S9. Parameters of miRNAs-DEGs interaction network
Id	Label	Degree	Betweenness
3037	HAS2	6	2855
2353	FOS	6	1137
1839	HBEGF	5	3657
9586	CREB5	5	2439
6385	SDC4	5	1300
467	ATF3	4	1681
29126	CD274	4	948
8651	SOCS1	4	863
135112	NCOA7	4	772
3976	LIF	3	1100
23645	PPP1R15A	3	396
3725	JUN	3	396
MIMAT0000076	hsa-mir-21-5p	3	201
MIMAT0000083	hsa-mir-26b-5p	3	201
MIMAT0000255	hsa-mir-34a-5p	3	201
MIMAT0000765	hsa-mir-335-5p	3	201
MIMAT0019727	hsa-mir-4659a-3p	2	2432
MIMAT0016884	hsa-mir-4254	2	2312
2669	GEM	2	2277
MIMAT0003275	hsa-mir-607	2	2240
MIMAT0003258	hsa-mir-590-5p	2	1640
MIMAT0004568	hsa-mir-221-5p	2	1305
MIMAT0005589	hsa-mir-1234-3p	2	1157
MIMAT0023706	hsa-mir-6081	2	1157
MIMAT0000460	hsa-mir-194-5p	2	1001
MIMAT0000760	hsa-mir-331-3p	2	920
MIMAT0016909	hsa-mir-4279	2	837
MIMAT0000090	hsa-mir-32-5p	2	485
MIMAT0003385	hsa-mir-363-5p	2	485
MIMAT0005952	hsa-mir-1321	2	485
3096	HIVEP1	2	392
MIMAT0000078	hsa-mir-23a-3p	2	297
MIMAT0000433	hsa-mir-142-5p	2	297
MIMAT0000730	hsa-mir-377-3p	2	297
MIMAT0002816	hsa-mir-494-3p	2	297
MIMAT0002860	hsa-mir-516b-3p	2	297
MIMAT0003323	hsa-mir-548d-3p	2	297
10957	PNRC1	2	200
3835	KIF22	2	200
4489	MT1A	2	200
6004	RGS16	2	200
60468	BACH2	2	200
9507	ADAMTS4	2	200
MIMAT0000073	hsa-mir-19a-3p	2	101
MIMAT0000086	hsa-mir-29a-3p	2	101
MIMAT0000253	hsa-mir-10a-5p	2	101
MIMAT0000259	hsa-mir-182-5p	2	101
MIMAT0000318	hsa-mir-200b-3p	2	101
MIMAT0000422	hsa-mir-124-3p	2	101
MIMAT0000426	hsa-mir-132-3p	2	101
MIMAT0000435	hsa-mir-143-3p	2	101
MIMAT0000448	hsa-mir-136-5p	2	101
MIMAT0000449	hsa-mir-146a-5p	2	101
MIMAT0000717	hsa-mir-302c-3p	2	101
MIMAT0000728	hsa-mir-375	2	101
MIMAT0000731	hsa-mir-378a-5p	2	101
MIMAT0002819	hsa-mir-193b-3p	2	101
MIMAT0003320	hsa-mir-650	2	101
MIMAT0003331	hsa-mir-655-3p	2	101
MIMAT0004490	hsa-mir-19a-5p	2	101
MIMAT0004802	hsa-mir-593-3p	2	101
MIMAT0004926	hsa-mir-708-5p	2	101
MIMAT0004946	hsa-mir-744-3p	2	101
MIMAT0004950	hsa-mir-877-3p	2	101
MIMAT0019230	hsa-mir-3942-3p	2	101
MIMAT0019705	hsa-mir-4645-5p	2	101
MIMAT0019890	hsa-mir-4753-5p	2	101
MIMAT0022489	hsa-mir-5696	2	101
MIMAT0027358	hsa-mir-6728-3p	2	101
11213	IRAK3	1	0
1326	MAP3K8	1	0
200315	APOBEC3A	1	0
23569	PADI4	1	0
23764	MAFF	1	0
25837	RAB26	1	0
26157	GIMAP2	1	0
3433	IFIT2	1	0
3553	IL1B	1	0
3569	IL6	1	0
4327	MMP19	1	0
4629	MYH11	1	0
4791	NFKB2	1	0
5272	SERPINB9	1	0
5329	PLAUR	1	0
5396	PRRX1	1	0
5743	PTGS2	1	0
5806	PTX3	1	0
597	BCL2A1	1	0
602	BCL3	1	0
60675	PROK2	1	0
6286	S100P	1	0
6364	CCL20	1	0
64108	RTP4	1	0
6556	SLC11A1	1	0
7043	TGFB3	1	0
7130	TNFAIP6	1	0
728	C5AR1	1	0
8013	NR4A3	1	0
80149	ZC3H12A	1	0
8462	KLF11	1	0
8870	IER3	1	0
9021	SOCS3	1	0
9023	CH25H	1	0
