# Supplementary material for: Systems biology approach reveals a common molecular basis for COVID-19 and non-alcoholic fatty liver disease (NAFLD)
Source: Eur J Med Res. 2022 Nov 15;27:251. doi: 10.1186/s40001-022-00865-y (PMC9664052; doi:10.1186/s40001-022-00865-y)
Supplement: Supplementary file 11 — Additional file 11: Table S10. Parameters of the disease-DEGs network. [file 40001_2022_865_MOESM11_ESM.xlsx]

## Sheet: Sheet1
Table S10. Parameters of the disease-DEGs network
Id	Label	Degree	Betweenness
3569	IL6	19	369
3553	IL1B	16	268
5743	PTGS2	13	159
2353	FOS	12	150
C0023893	Liver Cirrhosis, Experimental	8	162
467	ATF3	8	158
3725	JUN	8	55
C0020538	Hypertensive disease	7	109
C3495559	Juvenile arthritis	7	103
C0037274	Dermatologic disorders	7	94
C1458155	Mammary Neoplasms	7	80
C0011570	Mental Depression	6	142
C2239176	Liver carcinoma	6	56
C0311375	Arsenic Poisoning	6	49
C0035126	Reperfusion Injury	6	35
6364	CCL20	6	21
C0033578	Prostatic Neoplasms	5	109
C0024121	Lung Neoplasms	5	46
C0740392	Infarction, Middle Cerebral Artery	5	39
C0018843	Heat Stroke	5	39
C0011853	Diabetes Mellitus, Experimental	5	30
C0041696	Unipolar Depression	5	28
C0018800	Cardiomegaly	4	58
5396	PRRX1	4	52
7043	TGFB3	4	50
C0020517	Hypersensitivity	4	27
C0032285	Pneumonia	4	27
C0021368	Inflammation	4	21
7130	TNFAIP6	4	20
1839	HBEGF	4	10
3976	LIF	3	108
1326	MAP3K8	3	38
C0011860	Diabetes Mellitus, Non-Insulin-Dependent	3	37
4629	MYH11	3	36
200315	APOBEC3A	3	32
4616	GADD45B	3	25
5329	PLAUR	3	15
C0031117	Peripheral Neuropathy	3	13
C0022661	Kidney Failure, Chronic	3	11
4489	MT1A	3	11
C0014175	Endometriosis	3	7
5806	PTX3	3	2
C0032460	Polycystic Ovary Syndrome	2	54
C0007131	Non-Small Cell Lung Carcinoma	2	54
C0001973	Alcoholic Intoxication, Chronic	2	20
C0008925	Cleft Palate	2	5
C0020224	Polyhydramnios	2	5
C4020899	Autosomal recessive predisposition	2	4
C0033975	Psychotic Disorders	2	2
29126	CD274	2	1
8462	KLF11	2	0
4791	NFKB2	2	0
23764	MAFF	1	0
5272	SERPINB9	1	0
6286	S100P	1	0
6385	SDC4	1	0
